# Supplementary material for: The tribe Phanerotomini (Hymenoptera, Braconidae, Cheloninae) of the Arabian Peninsula, with special reference to the United Arab Emirates and Yemen
Source: Zookeys. 2021 Feb 3;1014:1–118. doi: 10.3897/zookeys.1014.60426 (PMC7875960; doi:10.3897/zookeys.1014.60426)
Supplement: XML Treatment for Phanerotoma [file zookeys.1014.60426-treatment1.xml]

<!DOCTYPE tp:taxon-treatment
  PUBLIC "-//TaxonX//DTD Taxonomic Treatment Publishing DTD v0 20100105//EN" "tax-treatment-NSO.dtd">
<tp:taxon-treatment xmlns:tp="http://www.plazi.org/taxpub"><tp:treatment-meta><kwd-group><label>Taxon classification</label><kwd><named-content xmlns:xlink="http://www.w3.org/1999/xlink" content-type="kingdom">Animalia</named-content></kwd><kwd><named-content xmlns:xlink="http://www.w3.org/1999/xlink" content-type="order">Hymenoptera</named-content></kwd><kwd><named-content xmlns:xlink="http://www.w3.org/1999/xlink" content-type="family">Braconidae</named-content></kwd></kwd-group><mixed-citation publication-type="journal"><person-group><name><surname>van Achterberg</surname><given-names>Cornelis</given-names></name></person-group><article-title>The tribe <tp:taxon-name><tp:taxon-name-part taxon-name-part-type="tribe">Phanerotomini</tp:taxon-name-part></tp:taxon-name> (<tp:taxon-name><tp:taxon-name-part taxon-name-part-type="order">Hymenoptera</tp:taxon-name-part></tp:taxon-name>, <tp:taxon-name><tp:taxon-name-part taxon-name-part-type="family">Braconidae</tp:taxon-name-part></tp:taxon-name>, <tp:taxon-name><tp:taxon-name-part taxon-name-part-type="subfamily">Cheloninae</tp:taxon-name-part></tp:taxon-name>) of the Arabian Peninsula, with special reference to the United Arab Emirates and Yemen</article-title><source>Zookeys</source><day>03</day><month>2</month><year>2021</year><volume>1014</volume><fpage>1</fpage><lpage>118</lpage><pub-id pub-id-type="doi">10.3897/zookeys.1014.60426</pub-id></mixed-citation></tp:treatment-meta><tp:nomenclature><tp:taxon-name><object-id xmlns:xlink="http://www.w3.org/1999/xlink" content-type="arpha" xlink:type="simple">32337F30-D2BC-55C3-8957-D37D6C7F5F45</object-id>
              <tp:taxon-name-part taxon-name-part-type="genus" reg="Phanerotoma">Phanerotoma</tp:taxon-name-part>
            </tp:taxon-name><tp:taxon-authority>Wesmael, 1838</tp:taxon-authority><xref ref-type="fig" rid="F1">Figs 1</xref><xref ref-type="fig" rid="F2">, 2–12</xref><xref ref-type="fig" rid="F3">, 13–15</xref><xref ref-type="fig" rid="F4">, 16–27</xref><xref ref-type="fig" rid="F5">, 28</xref><xref ref-type="fig" rid="F6">, 29–39</xref><xref ref-type="fig" rid="F7">, 40–43</xref><xref ref-type="fig" rid="F8">, 44–54</xref><xref ref-type="fig" rid="F9">, 55–57</xref><xref ref-type="fig" rid="F10">, 58–68</xref><xref ref-type="fig" rid="F11">, 69, 70</xref><xref ref-type="fig" rid="F12">, 71–81</xref><xref ref-type="fig" rid="F13">, 82–84</xref><xref ref-type="fig" rid="F14">, 85–95</xref><xref ref-type="fig" rid="F15">, 96–98</xref><xref ref-type="fig" rid="F16">, 99–108</xref><xref ref-type="fig" rid="F17">, 109–111</xref><xref ref-type="fig" rid="F18">, 112–123</xref><xref ref-type="fig" rid="F19">, 124–126</xref><xref ref-type="fig" rid="F20">, 127–137</xref><xref ref-type="fig" rid="F21">, 138–140</xref><xref ref-type="fig" rid="F22">, 141–151</xref><xref ref-type="fig" rid="F23">, 152–155</xref><xref ref-type="fig" rid="F24">, 156–166</xref><xref ref-type="fig" rid="F25">, 167</xref><xref ref-type="fig" rid="F26">, 168–178</xref><xref ref-type="fig" rid="F27">, 179–181</xref><xref ref-type="fig" rid="F28">, 182–193</xref><xref ref-type="fig" rid="F29">, 194–198</xref><xref ref-type="fig" rid="F30">, 199–208</xref><xref ref-type="fig" rid="F31">, 209</xref><xref ref-type="fig" rid="F32">, 210–220</xref><xref ref-type="fig" rid="F33">, 221–223</xref><xref ref-type="fig" rid="F34">, 224–234</xref><xref ref-type="fig" rid="F35">, 235–238</xref><xref ref-type="fig" rid="F36">, 239–249</xref><xref ref-type="fig" rid="F37">, 250–252</xref><xref ref-type="fig" rid="F38">, 253–263</xref><xref ref-type="fig" rid="F39">, 264</xref><xref ref-type="fig" rid="F40">, 265–275</xref><xref ref-type="fig" rid="F41">, 276–279</xref><xref ref-type="fig" rid="F42">, 280–290</xref><xref ref-type="fig" rid="F43">, 291–293</xref><xref ref-type="fig" rid="F44">, 294–304</xref><xref ref-type="fig" rid="F45">, 305</xref><xref ref-type="fig" rid="F46">, 306–316</xref><xref ref-type="fig" rid="F47">, 317–320</xref><xref ref-type="fig" rid="F48">, 321–324</xref><xref ref-type="fig" rid="F49">, 325–335</xref><xref ref-type="fig" rid="F50">, 336</xref><xref ref-type="fig" rid="F51">, 337–346</xref><xref ref-type="fig" rid="F52">, 347</xref><xref ref-type="fig" rid="F53">, 348–358</xref><xref ref-type="fig" rid="F54">, 359–362</xref><xref ref-type="fig" rid="F55">, 363–373</xref><xref ref-type="fig" rid="F56">, 374–376</xref><xref ref-type="fig" rid="F57">, 377–386</xref><tp:nomenclature-citation-list><tp:nomenclature-citation><tp:taxon-name>
                  <tp:taxon-name-part taxon-name-part-type="genus" reg="Phanerotoma">Phanerotoma</tp:taxon-name-part>
                </tp:taxon-name><comment>Wesmael, 1838: 165. Type-species: <tp:taxon-name><tp:taxon-name-part taxon-name-part-type="genus" reg="Chelonus">Chelonus</tp:taxon-name-part> <tp:taxon-name-part taxon-name-part-type="species" reg="dentatus">dentatus</tp:taxon-name-part></tp:taxon-name> Panzer, 1805. Designated by <xref ref-type="bibr" rid="B12">Haliday 1840</xref>: 63; Shenefelt, 1973: 909–910.</comment></tp:nomenclature-citation><tp:nomenclature-citation><tp:taxon-name>
                  <tp:taxon-name-part taxon-name-part-type="genus" reg="Phanerogaster">Phanerogaster</tp:taxon-name-part>
                </tp:taxon-name><comment>Wesmael, 1838: 165 (unavailable name, published in synonymy with <tp:taxon-name><tp:taxon-name-part taxon-name-part-type="genus" reg="Phanerotoma">Phanerotoma</tp:taxon-name-part></tp:taxon-name>)</comment></tp:nomenclature-citation><tp:nomenclature-citation><tp:taxon-name>
                  <tp:taxon-name-part taxon-name-part-type="genus" reg="Sulydus">Sulydus</tp:taxon-name-part>
                </tp:taxon-name><comment>du Buysson, 1897: 354. Type-species: <tp:taxon-name><tp:taxon-name-part taxon-name-part-type="genus" reg="Sulydus">Sulydus</tp:taxon-name-part> <tp:taxon-name-part taxon-name-part-type="species" reg="marshalli">marshalli</tp:taxon-name-part></tp:taxon-name> du Buysson, 1897 (examined). Monotypic.</comment></tp:nomenclature-citation><tp:nomenclature-citation><tp:taxon-name>
                  <tp:taxon-name-part taxon-name-part-type="genus" reg="Ichneutipterus">Ichneutipterus</tp:taxon-name-part>
                </tp:taxon-name><comment>Vachal, 1907: 122. Type-species: <italic>Sigalphus? ichneutipterus</italic> Vachal, 1907. Synonymized by <xref ref-type="bibr" rid="B32">van Achterberg (1990)</xref> (examined). Monotypic.</comment></tp:nomenclature-citation><tp:nomenclature-citation><tp:taxon-name>
                  <tp:taxon-name-part taxon-name-part-type="genus" reg="Neophanerotoma">Neophanerotoma</tp:taxon-name-part>
                </tp:taxon-name><comment>Szépligeti, 1908b: 227. Type-species: <tp:taxon-name><tp:taxon-name-part taxon-name-part-type="genus" reg="Phanerotoma">Phanerotoma</tp:taxon-name-part> <tp:taxon-name-part taxon-name-part-type="species" reg="orientalis">orientalis</tp:taxon-name-part></tp:taxon-name> Szépligeti, 1902 (examined). Designation by <xref ref-type="bibr" rid="B36">Viereck 1914</xref>: 99.</comment></tp:nomenclature-citation><tp:nomenclature-citation><tp:taxon-name>
                  <tp:taxon-name-part taxon-name-part-type="genus" reg="Tritoma">Tritoma</tp:taxon-name-part>
                </tp:taxon-name><comment>Szépligeti, 1908a: 410 (not Fabricius, 1775). Type-species: <tp:taxon-name><tp:taxon-name-part taxon-name-part-type="genus" reg="Chelonus">Chelonus</tp:taxon-name-part> <tp:taxon-name-part taxon-name-part-type="species" reg="tritomus">tritomus</tp:taxon-name-part></tp:taxon-name> Marshall, 1898. Synonymized by <xref ref-type="bibr" rid="B32">van Achterberg (1990)</xref> (examined). Monotypic.</comment></tp:nomenclature-citation><tp:nomenclature-citation><tp:taxon-name>
                  <tp:taxon-name-part taxon-name-part-type="genus" reg="Bracotritoma">Bracotritoma</tp:taxon-name-part>
                </tp:taxon-name><comment>Csiki, 1909: 13. Synonymized by <xref ref-type="bibr" rid="B32">van Achterberg (1990)</xref>. Replacement name for <tp:taxon-name><tp:taxon-name-part taxon-name-part-type="genus" reg="Tritoma">Tritoma</tp:taxon-name-part></tp:taxon-name> Szépligeti.</comment></tp:nomenclature-citation><tp:nomenclature-citation><tp:taxon-name>
                  <tp:taxon-name-part taxon-name-part-type="genus" reg="Tritoma"/>
                </tp:taxon-name><comment><italic>Szépligetia</italic> Schulz, 1911: 89. Synonymized by <xref ref-type="bibr" rid="B32">van Achterberg (1990)</xref>. Replacement name for <tp:taxon-name><tp:taxon-name-part taxon-name-part-type="genus" reg="Tritoma">Tritoma</tp:taxon-name-part></tp:taxon-name> Szépligeti. </comment></tp:nomenclature-citation><tp:nomenclature-citation><tp:taxon-name>
                  <tp:taxon-name-part taxon-name-part-type="genus" reg="Neoacampis">Neoacampis</tp:taxon-name-part>
                </tp:taxon-name><comment>Szépligeti, 1914: 210. Type-species: <tp:taxon-name><tp:taxon-name-part taxon-name-part-type="genus" reg="Neoacampis">Neoacampis</tp:taxon-name-part> <tp:taxon-name-part taxon-name-part-type="species" reg="gracilipes">gracilipes</tp:taxon-name-part></tp:taxon-name> Szépligeti, 1914. Synonymized by <xref ref-type="bibr" rid="B32">van Achterberg (1990)</xref> (examined). Monotypic.</comment></tp:nomenclature-citation><tp:nomenclature-citation><tp:taxon-name>
                  <tp:taxon-name-part taxon-name-part-type="genus" reg="Tritomios">Tritomios</tp:taxon-name-part>
                </tp:taxon-name><comment>Strand, 1921: 174. Synonymized by <xref ref-type="bibr" rid="B32">van Achterberg (1990)</xref>. Replacement name for <tp:taxon-name><tp:taxon-name-part taxon-name-part-type="genus" reg="Tritoma">Tritoma</tp:taxon-name-part></tp:taxon-name> Szépligeti.</comment></tp:nomenclature-citation><tp:nomenclature-citation><tp:taxon-name>
                  <tp:taxon-name-part taxon-name-part-type="genus" reg="Phanerotomina">Phanerotomina</tp:taxon-name-part>
                </tp:taxon-name><comment>Shestakov, 1930: 100. Type-species: <tp:taxon-name><tp:taxon-name-part taxon-name-part-type="genus" reg="Phanerotomina">Phanerotomina</tp:taxon-name-part> <tp:taxon-name-part taxon-name-part-type="species" reg="gussakovskii">gussakovskii</tp:taxon-name-part></tp:taxon-name> Shestakov, 1930 (= <tp:taxon-name><tp:taxon-name-part taxon-name-part-type="genus" reg="Phanerotoma">Phanerotoma</tp:taxon-name-part> <tp:taxon-name-part taxon-name-part-type="species" reg="parva">parva</tp:taxon-name-part></tp:taxon-name> Kokujev, 1903). Monotypic.</comment></tp:nomenclature-citation><tp:nomenclature-citation><tp:taxon-name>
                  <tp:taxon-name-part taxon-name-part-type="genus" reg="Unica">Unica</tp:taxon-name-part>
                </tp:taxon-name><comment>Šnoflák, 1951: 7, 9. Type-species: <tp:taxon-name><tp:taxon-name-part taxon-name-part-type="genus" reg="Phanerotoma">Phanerotoma</tp:taxon-name-part> <tp:taxon-name-part taxon-name-part-type="species" reg="moravica">moravica</tp:taxon-name-part></tp:taxon-name> Snoflák, 1951 (examined). Monotypic.</comment></tp:nomenclature-citation></tp:nomenclature-citation-list></tp:nomenclature><tp:treatment-sec><!--Section generated to contain objects referenced in tp:taxon-treatment.--><fig id="F1" position="float" orientation="portrait"><object-id xmlns:xlink="http://www.w3.org/1999/xlink" content-type="doi" xlink:type="simple">10.3897/zookeys..60426.figure1</object-id><object-id xmlns:xlink="http://www.w3.org/1999/xlink" content-type="arpha" xlink:type="simple">F9278A9D-B41D-577E-A64B-5826BE2798D2</object-id><label>Figure 1.</label><caption><p><italic><tp:taxon-name><tp:taxon-name-part taxon-name-part-type="genus" reg="Phanerotoma">Phanerotoma</tp:taxon-name-part> <tp:taxon-name-part taxon-name-part-type="species" reg="angusticrus">angusticrus</tp:taxon-name-part></tp:taxon-name></italic> van Achterberg sp. nov., ♀, holotype, habitus lateral.</p></caption><graphic xmlns:xlink="http://www.w3.org/1999/xlink" xlink:href="zookeys-1014-001-g001.jpg" position="float" orientation="portrait" xlink:type="simple" id="oo_504624.jpg"><uri content-type="original_file" xlink:type="simple">https://binary.pensoft.net/fig/504624</uri></graphic></fig><fig id="F2" position="float" orientation="portrait"><object-id xmlns:xlink="http://www.w3.org/1999/xlink" content-type="doi" xlink:type="simple">10.3897/zookeys..60426.figures2-12</object-id><object-id xmlns:xlink="http://www.w3.org/1999/xlink" content-type="arpha" xlink:type="simple">1890D2C6-E9B2-5437-8109-A72F8FCC799F</object-id><label>Figures 2–12.</label><caption><p><italic><tp:taxon-name><tp:taxon-name-part taxon-name-part-type="genus" reg="Phanerotoma">Phanerotoma</tp:taxon-name-part> <tp:taxon-name-part taxon-name-part-type="species" reg="angusticrus">angusticrus</tp:taxon-name-part></tp:taxon-name></italic> van Achterberg, sp. nov., ♀, holotype <bold>2</bold> wings <bold>3</bold> mesosoma dorsal <bold>4</bold> first–third metasomal tergites dorsal <bold>5</bold> metasoma lateral <bold>6</bold> hind leg lateral <bold>7</bold> mandible ventral <bold>8</bold> head dorsal <bold>9</bold> head anterior <bold>10</bold> head lateral <bold>11</bold> antenna lateral <bold>12</bold> apical third of antenna lateral.</p></caption><graphic xmlns:xlink="http://www.w3.org/1999/xlink" xlink:href="zookeys-1014-001-g002.jpg" position="float" orientation="portrait" xlink:type="simple" id="oo_504625.jpg"><uri content-type="original_file" xlink:type="simple">https://binary.pensoft.net/fig/504625</uri></graphic></fig><fig id="F3" position="float" orientation="portrait"><object-id xmlns:xlink="http://www.w3.org/1999/xlink" content-type="doi" xlink:type="simple">10.3897/zookeys..60426.figures13-15</object-id><object-id xmlns:xlink="http://www.w3.org/1999/xlink" content-type="arpha" xlink:type="simple">A98DEE08-F721-5479-8D53-2268BA9C6545</object-id><label>Figures 13–15.</label><caption><p><italic><tp:taxon-name><tp:taxon-name-part taxon-name-part-type="genus" reg="Phanerotoma">Phanerotoma</tp:taxon-name-part> <tp:taxon-name-part taxon-name-part-type="species" reg="artocornuta">artocornuta</tp:taxon-name-part></tp:taxon-name></italic> van Achterberg, sp. nov. ♀, holotype (but <bold>14</bold> and <bold>15</bold> of ♂, paratype) <bold>13</bold> habitus lateral <bold>14</bold> apical third of antenna lateral <bold>15</bold> hind femur and tibia lateral.</p></caption><graphic xmlns:xlink="http://www.w3.org/1999/xlink" xlink:href="zookeys-1014-001-g003.jpg" position="float" orientation="portrait" xlink:type="simple" id="oo_504626.jpg"><uri content-type="original_file" xlink:type="simple">https://binary.pensoft.net/fig/504626</uri></graphic></fig><fig id="F4" position="float" orientation="portrait"><object-id xmlns:xlink="http://www.w3.org/1999/xlink" content-type="doi" xlink:type="simple">10.3897/zookeys..60426.figures16-27</object-id><object-id xmlns:xlink="http://www.w3.org/1999/xlink" content-type="arpha" xlink:type="simple">FCAFE925-AA95-5E5B-A9F8-8CEC9857C8E2</object-id><label>Figures 16–27.</label><caption><p><italic><tp:taxon-name><tp:taxon-name-part taxon-name-part-type="genus" reg="Phanerotoma">Phanerotoma</tp:taxon-name-part> <tp:taxon-name-part taxon-name-part-type="species" reg="artocornuta">artocornuta</tp:taxon-name-part></tp:taxon-name></italic> van Achterberg, sp. nov., ♀, holotype (but <bold>21</bold> of ♀ paratype) <bold>16</bold> wings <bold>17</bold> mesosoma dorsal <bold>18</bold> first–third metasomal tergites dorsal <bold>19</bold> metasoma lateral <bold>20</bold> hind leg lateral <bold>21, 22</bold> mandible ventral <bold>23</bold> head dorsal <bold>24</bold> head anterior <bold>25</bold> head lateral <bold>26</bold> antenna lateral <bold>27</bold> apical half of antenna lateral.</p></caption><graphic xmlns:xlink="http://www.w3.org/1999/xlink" xlink:href="zookeys-1014-001-g004.jpg" position="float" orientation="portrait" xlink:type="simple" id="oo_504627.jpg"><uri content-type="original_file" xlink:type="simple">https://binary.pensoft.net/fig/504627</uri></graphic></fig><fig id="F5" position="float" orientation="portrait"><object-id xmlns:xlink="http://www.w3.org/1999/xlink" content-type="doi" xlink:type="simple">10.3897/zookeys..60426.figure28</object-id><object-id xmlns:xlink="http://www.w3.org/1999/xlink" content-type="arpha" xlink:type="simple">CE5E6F57-D428-569E-8A14-93E493BD6661</object-id><label>Figure 28.</label><caption><p><italic><tp:taxon-name><tp:taxon-name-part taxon-name-part-type="genus" reg="Phanerotoma">Phanerotoma</tp:taxon-name-part> <tp:taxon-name-part taxon-name-part-type="species" reg="aspidiota">aspidiota</tp:taxon-name-part></tp:taxon-name></italic> van Achterberg, sp. nov., ♀, holotype, habitus lateral.</p></caption><graphic xmlns:xlink="http://www.w3.org/1999/xlink" xlink:href="zookeys-1014-001-g005.jpg" position="float" orientation="portrait" xlink:type="simple" id="oo_504628.jpg"><uri content-type="original_file" xlink:type="simple">https://binary.pensoft.net/fig/504628</uri></graphic></fig><fig id="F6" position="float" orientation="portrait"><object-id xmlns:xlink="http://www.w3.org/1999/xlink" content-type="doi" xlink:type="simple">10.3897/zookeys..60426.figures29-39</object-id><object-id xmlns:xlink="http://www.w3.org/1999/xlink" content-type="arpha" xlink:type="simple">616F829C-B7E5-5339-BDB8-E79FC660301D</object-id><label>Figures 29–39.</label><caption><p><italic><tp:taxon-name><tp:taxon-name-part taxon-name-part-type="genus" reg="Phanerotoma">Phanerotoma</tp:taxon-name-part> <tp:taxon-name-part taxon-name-part-type="species" reg="aspidiota">aspidiota</tp:taxon-name-part></tp:taxon-name></italic> van Achterberg, sp. nov, ♀, holotype <bold>29</bold> fore wing <bold>30</bold> mesosoma dorsal <bold>31</bold> first–third metasomal tergites dorsal <bold>32</bold> metasoma lateral <bold>33</bold> hind leg lateral <bold>34</bold> mandible ventral <bold>35</bold> head dorsal <bold>36</bold> head anterior <bold>37</bold> head lateral <bold>38</bold> antenna, lateral <bold>39</bold> apical third of antenna lateral.</p></caption><graphic xmlns:xlink="http://www.w3.org/1999/xlink" xlink:href="zookeys-1014-001-g006.jpg" position="float" orientation="portrait" xlink:type="simple" id="oo_504629.jpg"><uri content-type="original_file" xlink:type="simple">https://binary.pensoft.net/fig/504629</uri></graphic></fig><fig id="F7" position="float" orientation="portrait"><object-id xmlns:xlink="http://www.w3.org/1999/xlink" content-type="doi" xlink:type="simple">10.3897/zookeys..60426.figures40-43</object-id><object-id xmlns:xlink="http://www.w3.org/1999/xlink" content-type="arpha" xlink:type="simple">3CFDFFDA-01CD-544A-AD8E-7BE4D55F6052</object-id><label>Figures 40–43.</label><caption><p><italic><tp:taxon-name><tp:taxon-name-part taxon-name-part-type="genus" reg="Phanerotoma">Phanerotoma</tp:taxon-name-part> <tp:taxon-name-part taxon-name-part-type="species" reg="bilinea">bilinea</tp:taxon-name-part></tp:taxon-name></italic> Lyle, Yemen, ♀ (<bold>40</bold>) and ♂ (<bold>41–43</bold>) <bold>40</bold> habitus lateral <bold>41</bold> hind femur, lateral <bold>42</bold> middle tibia lateral <bold>43</bold> apical third of antenna lateral.</p></caption><graphic xmlns:xlink="http://www.w3.org/1999/xlink" xlink:href="zookeys-1014-001-g007.jpg" position="float" orientation="portrait" xlink:type="simple" id="oo_504630.jpg"><uri content-type="original_file" xlink:type="simple">https://binary.pensoft.net/fig/504630</uri></graphic></fig><fig id="F8" position="float" orientation="portrait"><object-id xmlns:xlink="http://www.w3.org/1999/xlink" content-type="doi" xlink:type="simple">10.3897/zookeys..60426.figures44-54</object-id><object-id xmlns:xlink="http://www.w3.org/1999/xlink" content-type="arpha" xlink:type="simple">CCE24622-ED44-5173-84A6-4ED810CA2A84</object-id><label>Figures 44–54.</label><caption><p><italic><tp:taxon-name><tp:taxon-name-part taxon-name-part-type="genus" reg="Phanerotoma">Phanerotoma</tp:taxon-name-part> <tp:taxon-name-part taxon-name-part-type="species" reg="bilinea">bilinea</tp:taxon-name-part></tp:taxon-name></italic> Lyle, ♀, Yemen <bold>44</bold> wings <bold>45</bold> mesosoma dorsal <bold>46</bold> first–third metasomal tergites dorsal <bold>47</bold> metasoma lateral <bold>48</bold> antenna lateral <bold>49</bold> mandible ventral <bold>50</bold> apical third of antenna lateral <bold>51</bold> head dorsal <bold>52</bold> head anterior <bold>53</bold> head lateral <bold>54</bold> hind leg lateral.</p></caption><graphic xmlns:xlink="http://www.w3.org/1999/xlink" xlink:href="zookeys-1014-001-g008.jpg" position="float" orientation="portrait" xlink:type="simple" id="oo_504631.jpg"><uri content-type="original_file" xlink:type="simple">https://binary.pensoft.net/fig/504631</uri></graphic></fig><fig id="F9" position="float" orientation="portrait"><object-id xmlns:xlink="http://www.w3.org/1999/xlink" content-type="doi" xlink:type="simple">10.3897/zookeys..60426.figures55-57</object-id><object-id xmlns:xlink="http://www.w3.org/1999/xlink" content-type="arpha" xlink:type="simple">72F2E28A-30CE-5CFB-8D73-2D24601AD702</object-id><label>Figures 55–57.</label><caption><p><italic><tp:taxon-name><tp:taxon-name-part taxon-name-part-type="genus" reg="Phanerotoma">Phanerotoma</tp:taxon-name-part> <tp:taxon-name-part taxon-name-part-type="species" reg="brunneivena">brunneivena</tp:taxon-name-part></tp:taxon-name></italic> van Achterberg, sp. nov., ♀, holotype (but <bold>57</bold> of paratype and <bold>56</bold> of paratype ♂) <bold>55</bold> habitus lateral <bold>56, 57</bold> apical half of metasoma lateral.</p></caption><graphic xmlns:xlink="http://www.w3.org/1999/xlink" xlink:href="zookeys-1014-001-g009.jpg" position="float" orientation="portrait" xlink:type="simple" id="oo_504632.jpg"><uri content-type="original_file" xlink:type="simple">https://binary.pensoft.net/fig/504632</uri></graphic></fig><fig id="F10" position="float" orientation="portrait"><object-id xmlns:xlink="http://www.w3.org/1999/xlink" content-type="doi" xlink:type="simple">10.3897/zookeys..60426.figures58-68</object-id><object-id xmlns:xlink="http://www.w3.org/1999/xlink" content-type="arpha" xlink:type="simple">0F78ED72-1DFB-5AF1-ADB5-E2D0BC3CFB39</object-id><label>Figures 58–68.</label><caption><p><italic><tp:taxon-name><tp:taxon-name-part taxon-name-part-type="genus" reg="Phanerotoma">Phanerotoma</tp:taxon-name-part> <tp:taxon-name-part taxon-name-part-type="species" reg="brunneivena">brunneivena</tp:taxon-name-part></tp:taxon-name></italic> van Achterberg, sp. nov., ♀, holotype <bold>58</bold> wings <bold>59</bold> mesosoma dorsal <bold>60</bold> first–third metasomal tergites dorsal <bold>61</bold> metasoma lateral <bold>62</bold> apex of third metasomal tergite dorsal <bold>63</bold> head, dorsal <bold>64</bold> head anterior <bold>65</bold> head lateral <bold>66</bold> antenna lateral <bold>67</bold> apical third of antenna lateral <bold>68</bold> mandible ventral.</p></caption><graphic xmlns:xlink="http://www.w3.org/1999/xlink" xlink:href="zookeys-1014-001-g010.jpg" position="float" orientation="portrait" xlink:type="simple" id="oo_504633.jpg"><uri content-type="original_file" xlink:type="simple">https://binary.pensoft.net/fig/504633</uri></graphic></fig><fig id="F11" position="float" orientation="portrait"><object-id xmlns:xlink="http://www.w3.org/1999/xlink" content-type="doi" xlink:type="simple">10.3897/zookeys..60426.figures69-70</object-id><object-id xmlns:xlink="http://www.w3.org/1999/xlink" content-type="arpha" xlink:type="simple">E8A22992-A22C-546F-838F-D68D76D6E97F</object-id><label>Figures 69, 70.</label><caption><p><italic><tp:taxon-name><tp:taxon-name-part taxon-name-part-type="genus" reg="Phanerotoma">Phanerotoma</tp:taxon-name-part> <tp:taxon-name-part taxon-name-part-type="species" reg="caudatoides">caudatoides</tp:taxon-name-part></tp:taxon-name></italic> van Achterberg, sp. nov., ♀, holotype <bold>69</bold> habitus lateral <bold>70</bold> antenna lateral.</p></caption><graphic xmlns:xlink="http://www.w3.org/1999/xlink" xlink:href="zookeys-1014-001-g011.jpg" position="float" orientation="portrait" xlink:type="simple" id="oo_504634.jpg"><uri content-type="original_file" xlink:type="simple">https://binary.pensoft.net/fig/504634</uri></graphic></fig><fig id="F12" position="float" orientation="portrait"><object-id xmlns:xlink="http://www.w3.org/1999/xlink" content-type="doi" xlink:type="simple">10.3897/zookeys..60426.figures71-81</object-id><object-id xmlns:xlink="http://www.w3.org/1999/xlink" content-type="arpha" xlink:type="simple">417446CB-202F-5798-97ED-79EA1E620AEB</object-id><label>Figures 71–81.</label><caption><p><italic><tp:taxon-name><tp:taxon-name-part taxon-name-part-type="genus" reg="Phanerotoma">Phanerotoma</tp:taxon-name-part> <tp:taxon-name-part taxon-name-part-type="species" reg="caudatoides">caudatoides</tp:taxon-name-part></tp:taxon-name></italic> van Achterberg, sp. nov., ♀, holotype <bold>71</bold> wings <bold>72</bold> mesosoma dorsal <bold>73</bold> first–third metasomal tergites dorsal <bold>74</bold> metasoma lateral <bold>75</bold> hind leg lateral <bold>76</bold> middle tibia lateral <bold>77</bold> mandible ventral <bold>78</bold> head, dorsal <bold>79</bold> head anterior <bold>80</bold> head lateral <bold>81</bold> apical third of antenna lateral.</p></caption><graphic xmlns:xlink="http://www.w3.org/1999/xlink" xlink:href="zookeys-1014-001-g012.jpg" position="float" orientation="portrait" xlink:type="simple" id="oo_504635.jpg"><uri content-type="original_file" xlink:type="simple">https://binary.pensoft.net/fig/504635</uri></graphic></fig><fig id="F13" position="float" orientation="portrait"><object-id xmlns:xlink="http://www.w3.org/1999/xlink" content-type="doi" xlink:type="simple">10.3897/zookeys..60426.figures82-84</object-id><object-id xmlns:xlink="http://www.w3.org/1999/xlink" content-type="arpha" xlink:type="simple">275B07D0-B4EA-5348-85F9-0D703B50D987</object-id><label>Figures 82–84.</label><caption><p><italic><tp:taxon-name><tp:taxon-name-part taxon-name-part-type="genus" reg="Phanerotoma">Phanerotoma</tp:taxon-name-part> <tp:taxon-name-part taxon-name-part-type="species" reg="ejuncida">ejuncida</tp:taxon-name-part></tp:taxon-name></italic> van Achterberg, sp. nov., ♀ holotype (<bold>82</bold>) and ♂ paratype (<bold>83, 84</bold>) <bold>82</bold> habitus lateral <bold>83</bold> hind femur and tibia lateral <bold>84</bold> apical half of antenna lateral.</p></caption><graphic xmlns:xlink="http://www.w3.org/1999/xlink" xlink:href="zookeys-1014-001-g013.jpg" position="float" orientation="portrait" xlink:type="simple" id="oo_504636.jpg"><uri content-type="original_file" xlink:type="simple">https://binary.pensoft.net/fig/504636</uri></graphic></fig><fig id="F14" position="float" orientation="portrait"><object-id xmlns:xlink="http://www.w3.org/1999/xlink" content-type="doi" xlink:type="simple">10.3897/zookeys..60426.figures85-95</object-id><object-id xmlns:xlink="http://www.w3.org/1999/xlink" content-type="arpha" xlink:type="simple">9549E6FB-6A16-5C2D-8E5E-3FACBC53E126</object-id><label>Figures 85–95.</label><caption><p><italic><tp:taxon-name><tp:taxon-name-part taxon-name-part-type="genus" reg="Phanerotoma">Phanerotoma</tp:taxon-name-part> <tp:taxon-name-part taxon-name-part-type="species" reg="ejuncida">ejuncida</tp:taxon-name-part></tp:taxon-name></italic> van Achterberg, sp. nov., ♀, holotype <bold>85</bold> wings <bold>86</bold> mesosoma dorsal <bold>87</bold> first–third metasomal tergites dorsal <bold>88</bold> metasoma lateral <bold>89</bold> hind leg lateral <bold>90</bold> antennae lateral <bold>91</bold> head anterior <bold>92</bold> head dorsal <bold>93</bold> head lateral <bold>94</bold> mandible ventral <bold>95</bold> apical third of antenna lateral.</p></caption><graphic xmlns:xlink="http://www.w3.org/1999/xlink" xlink:href="zookeys-1014-001-g014.jpg" position="float" orientation="portrait" xlink:type="simple" id="oo_504637.jpg"><uri content-type="original_file" xlink:type="simple">https://binary.pensoft.net/fig/504637</uri></graphic></fig><fig id="F15" position="float" orientation="portrait"><object-id xmlns:xlink="http://www.w3.org/1999/xlink" content-type="doi" xlink:type="simple">10.3897/zookeys..60426.figures96-98</object-id><object-id xmlns:xlink="http://www.w3.org/1999/xlink" content-type="arpha" xlink:type="simple">7390033D-64CE-5938-86D2-62943D95A92F</object-id><label>Figures 96–98.</label><caption><p><italic><tp:taxon-name><tp:taxon-name-part taxon-name-part-type="genus" reg="Phanerotoma">Phanerotoma</tp:taxon-name-part> <tp:taxon-name-part taxon-name-part-type="species" reg="flavivena">flavivena</tp:taxon-name-part></tp:taxon-name></italic> Edmardash &amp; Gadallah, paratype, ♀ (but <bold>97, 98</bold> of ♂ paratype), Yemen <bold>96</bold> habitus, lateral <bold>97</bold> metasoma and hind femur lateral <bold>98</bold> third metasomal tergite dorsal.</p></caption><graphic xmlns:xlink="http://www.w3.org/1999/xlink" xlink:href="zookeys-1014-001-g015.jpg" position="float" orientation="portrait" xlink:type="simple" id="oo_504638.jpg"><uri content-type="original_file" xlink:type="simple">https://binary.pensoft.net/fig/504638</uri></graphic></fig><fig id="F16" position="float" orientation="portrait"><object-id xmlns:xlink="http://www.w3.org/1999/xlink" content-type="doi" xlink:type="simple">10.3897/zookeys..60426.figures99-108</object-id><object-id xmlns:xlink="http://www.w3.org/1999/xlink" content-type="arpha" xlink:type="simple">35A753B6-0ADE-5F9F-9149-AADB0A57C825</object-id><label>Figures 99–108.</label><caption><p><italic><tp:taxon-name><tp:taxon-name-part taxon-name-part-type="genus" reg="Phanerotoma">Phanerotoma</tp:taxon-name-part> <tp:taxon-name-part taxon-name-part-type="species" reg="flavivena">flavivena</tp:taxon-name-part></tp:taxon-name></italic> Edmardash &amp; Gadallah, ♀, paratype, Yemen <bold>99</bold> wings <bold>100</bold> mesosoma dorsal <bold>101</bold> first–third metasomal tergites dorsal <bold>102</bold> metasoma lateral <bold>103</bold> apical third of antenna lateral <bold>104</bold> mandible ventral <bold>105</bold> head dorsal <bold>106</bold> head anterior <bold>107</bold> head lateral <bold>108</bold> antenna lateral.</p></caption><graphic xmlns:xlink="http://www.w3.org/1999/xlink" xlink:href="zookeys-1014-001-g016.jpg" position="float" orientation="portrait" xlink:type="simple" id="oo_504639.jpg"><uri content-type="original_file" xlink:type="simple">https://binary.pensoft.net/fig/504639</uri></graphic></fig><fig id="F17" position="float" orientation="portrait"><object-id xmlns:xlink="http://www.w3.org/1999/xlink" content-type="doi" xlink:type="simple">10.3897/zookeys..60426.figures109-111</object-id><object-id xmlns:xlink="http://www.w3.org/1999/xlink" content-type="arpha" xlink:type="simple">0F6B54D5-E7AC-5724-815C-B64C467CD6F7</object-id><label>Figures 109–111.</label><caption><p><italic><tp:taxon-name><tp:taxon-name-part taxon-name-part-type="genus" reg="Phanerotoma">Phanerotoma</tp:taxon-name-part> <tp:taxon-name-part taxon-name-part-type="species" reg="glabritemporalis">glabritemporalis</tp:taxon-name-part></tp:taxon-name></italic> van Achterberg, sp. nov., ♀, holotype (but <bold>110, 111</bold> of ♂, paratype) <bold>109</bold> habitus lateral <bold>110</bold> metasoma and hind femur lateral <bold>111</bold> metasoma dorsal.</p></caption><graphic xmlns:xlink="http://www.w3.org/1999/xlink" xlink:href="zookeys-1014-001-g017.jpg" position="float" orientation="portrait" xlink:type="simple" id="oo_504640.jpg"><uri content-type="original_file" xlink:type="simple">https://binary.pensoft.net/fig/504640</uri></graphic></fig><fig id="F18" position="float" orientation="portrait"><object-id xmlns:xlink="http://www.w3.org/1999/xlink" content-type="doi" xlink:type="simple">10.3897/zookeys..60426.figures112-123</object-id><object-id xmlns:xlink="http://www.w3.org/1999/xlink" content-type="arpha" xlink:type="simple">C2CB439D-F749-5507-911D-99D2A9E81B46</object-id><label>Figures 112–123.</label><caption><p><italic><tp:taxon-name><tp:taxon-name-part taxon-name-part-type="genus" reg="Phanerotoma">Phanerotoma</tp:taxon-name-part> <tp:taxon-name-part taxon-name-part-type="species" reg="glabritemporalis">glabritemporalis</tp:taxon-name-part></tp:taxon-name></italic> van Achterberg, sp. nov., ♀, holotype (but <bold>122</bold> of ♀ paratype) <bold>112</bold> fore wing <bold>113</bold> mesosoma dorsal <bold>114</bold> first–third metasomal tergites dorsal <bold>115</bold> metasoma lateral <bold>116</bold> hind leg lateral <bold>117</bold> apical half of antenna lateral <bold>118</bold> mandible ventral <bold>119</bold> head dorsal <bold>120</bold> head anterior <bold>121</bold> head lateral <bold>122</bold> mandible ventral <bold>123</bold> antenna lateral.</p></caption><graphic xmlns:xlink="http://www.w3.org/1999/xlink" xlink:href="zookeys-1014-001-g018.jpg" position="float" orientation="portrait" xlink:type="simple" id="oo_504641.jpg"><uri content-type="original_file" xlink:type="simple">https://binary.pensoft.net/fig/504641</uri></graphic></fig><fig id="F19" position="float" orientation="portrait"><object-id xmlns:xlink="http://www.w3.org/1999/xlink" content-type="doi" xlink:type="simple">10.3897/zookeys..60426.figures124-126</object-id><object-id xmlns:xlink="http://www.w3.org/1999/xlink" content-type="arpha" xlink:type="simple">4D109AC7-353D-520B-B3BD-4616DC6E24FE</object-id><label>Figures 124–126.</label><caption><p><italic><tp:taxon-name><tp:taxon-name-part taxon-name-part-type="genus" reg="Phanerotoma">Phanerotoma</tp:taxon-name-part> <tp:taxon-name-part taxon-name-part-type="species" reg="graciloides">graciloides</tp:taxon-name-part></tp:taxon-name></italic> van Achterberg, ♀ (but <bold>125, 126</bold> of ♂), Yemen <bold>124</bold> habitus lateral <bold>125</bold> hind femur lateral <bold>126</bold> metasoma, lateral.</p></caption><graphic xmlns:xlink="http://www.w3.org/1999/xlink" xlink:href="zookeys-1014-001-g019.jpg" position="float" orientation="portrait" xlink:type="simple" id="oo_504642.jpg"><uri content-type="original_file" xlink:type="simple">https://binary.pensoft.net/fig/504642</uri></graphic></fig><fig id="F20" position="float" orientation="portrait"><object-id xmlns:xlink="http://www.w3.org/1999/xlink" content-type="doi" xlink:type="simple">10.3897/zookeys..60426.figures127-137</object-id><object-id xmlns:xlink="http://www.w3.org/1999/xlink" content-type="arpha" xlink:type="simple">F8C48460-1662-559B-ADA5-8EC50DB66788</object-id><label>Figures 127–137.</label><caption><p><italic><tp:taxon-name><tp:taxon-name-part taxon-name-part-type="genus" reg="Phanerotoma">Phanerotoma</tp:taxon-name-part> <tp:taxon-name-part taxon-name-part-type="species" reg="graciloides">graciloides</tp:taxon-name-part></tp:taxon-name></italic> van Achterberg, ♀, Yemen <bold>127</bold> fore wing <bold>128</bold> mesosoma dorsal <bold>129</bold> first–third metasomal tergites dorsal <bold>130</bold> metasoma lateral <bold>131</bold> antenna lateral <bold>132</bold> apical half of antenna lateral <bold>133</bold> head dorsal <bold>134</bold> head anterior <bold>135</bold> head, lateral <bold>136</bold> hind leg lateral <bold>137</bold> mandible ventral.</p></caption><graphic xmlns:xlink="http://www.w3.org/1999/xlink" xlink:href="zookeys-1014-001-g020.jpg" position="float" orientation="portrait" xlink:type="simple" id="oo_504643.jpg"><uri content-type="original_file" xlink:type="simple">https://binary.pensoft.net/fig/504643</uri></graphic></fig><fig id="F21" position="float" orientation="portrait"><object-id xmlns:xlink="http://www.w3.org/1999/xlink" content-type="doi" xlink:type="simple">10.3897/zookeys..60426.figures138-140</object-id><object-id xmlns:xlink="http://www.w3.org/1999/xlink" content-type="arpha" xlink:type="simple">3F6C5A9B-40C9-5E43-B3F7-DCAEC835E5B1</object-id><label>Figures 138–140.</label><caption><p><italic><tp:taxon-name><tp:taxon-name-part taxon-name-part-type="genus" reg="Phanerotoma">Phanerotoma</tp:taxon-name-part> <tp:taxon-name-part taxon-name-part-type="species" reg="granulata">granulata</tp:taxon-name-part></tp:taxon-name></italic> van Achterberg, sp. nov.,♀, holotype (but <bold>139, 140</bold> of ♂, paratype) <bold>138</bold> habitus lateral <bold>139</bold> metasoma and hind femur lateral <bold>140</bold> antennae lateral.</p></caption><graphic xmlns:xlink="http://www.w3.org/1999/xlink" xlink:href="zookeys-1014-001-g021.jpg" position="float" orientation="portrait" xlink:type="simple" id="oo_504644.jpg"><uri content-type="original_file" xlink:type="simple">https://binary.pensoft.net/fig/504644</uri></graphic></fig><fig id="F22" position="float" orientation="portrait"><object-id xmlns:xlink="http://www.w3.org/1999/xlink" content-type="doi" xlink:type="simple">10.3897/zookeys..60426.figures141-151</object-id><object-id xmlns:xlink="http://www.w3.org/1999/xlink" content-type="arpha" xlink:type="simple">09AA26CD-3258-5800-8680-91B9A5D6A5F9</object-id><label>Figures 141–151.</label><caption><p><italic><tp:taxon-name><tp:taxon-name-part taxon-name-part-type="genus" reg="Phanerotoma">Phanerotoma</tp:taxon-name-part> <tp:taxon-name-part taxon-name-part-type="species" reg="granulata">granulata</tp:taxon-name-part></tp:taxon-name></italic> van Achterberg, sp. nov., ♀, holotype <bold>141</bold> fore wing <bold>142</bold> mesosoma dorsal <bold>143</bold> first–third metasomal tergites dorsal <bold>144</bold> metasoma lateral <bold>145</bold> hind leg lateral <bold>146</bold> antenna lateral <bold>147</bold> head dorsal <bold>148</bold> head anterior <bold>149</bold> head lateral <bold>150</bold> apical half of antenna lateral <bold>151</bold> mandible ventral.</p></caption><graphic xmlns:xlink="http://www.w3.org/1999/xlink" xlink:href="zookeys-1014-001-g022.jpg" position="float" orientation="portrait" xlink:type="simple" id="oo_504645.jpg"><uri content-type="original_file" xlink:type="simple">https://binary.pensoft.net/fig/504645</uri></graphic></fig><fig id="F23" position="float" orientation="portrait"><object-id xmlns:xlink="http://www.w3.org/1999/xlink" content-type="doi" xlink:type="simple">10.3897/zookeys..60426.figures152-155</object-id><object-id xmlns:xlink="http://www.w3.org/1999/xlink" content-type="arpha" xlink:type="simple">C0D37BB3-CBB2-5135-9A4C-8AA5126741E2</object-id><label>Figures 152–155.</label><caption><p><italic><tp:taxon-name><tp:taxon-name-part taxon-name-part-type="genus" reg="Phanerotoma">Phanerotoma</tp:taxon-name-part> <tp:taxon-name-part taxon-name-part-type="species" reg="hellyeri">hellyeri</tp:taxon-name-part></tp:taxon-name></italic> van Achterberg, sp. nov., ♀, holotype (but <bold>153–155</bold> of ♂, paratype) <bold>152</bold> habitus lateral <bold>153</bold> antenna <bold>154</bold> middle femur and tibia lateral <bold>155</bold> hind femur and tibia lateral.</p></caption><graphic xmlns:xlink="http://www.w3.org/1999/xlink" xlink:href="zookeys-1014-001-g023.jpg" position="float" orientation="portrait" xlink:type="simple" id="oo_504646.jpg"><uri content-type="original_file" xlink:type="simple">https://binary.pensoft.net/fig/504646</uri></graphic></fig><fig id="F24" position="float" orientation="portrait"><object-id xmlns:xlink="http://www.w3.org/1999/xlink" content-type="doi" xlink:type="simple">10.3897/zookeys..60426.figures156-166</object-id><object-id xmlns:xlink="http://www.w3.org/1999/xlink" content-type="arpha" xlink:type="simple">DAACA961-F655-5B1E-8D88-F13DA2DB7A40</object-id><label>Figures 156–166.</label><caption><p><italic><tp:taxon-name><tp:taxon-name-part taxon-name-part-type="genus" reg="Phanerotoma">Phanerotoma</tp:taxon-name-part> <tp:taxon-name-part taxon-name-part-type="species" reg="hellyeri">hellyeri</tp:taxon-name-part></tp:taxon-name></italic> van Achterberg, sp. nov., ♀, holotype <bold>156</bold> fore wing <bold>157</bold> mesosoma dorsal <bold>158</bold> first–third metasomal tergites dorsal <bold>159</bold> metasoma lateral <bold>160</bold> hind leg lateral <bold>161</bold> mandible ventral <bold>162</bold> head dorsal <bold>163</bold> head anterior <bold>164</bold> head lateral <bold>165</bold> antenna lateral <bold>166</bold> apical half of antenna lateral.</p></caption><graphic xmlns:xlink="http://www.w3.org/1999/xlink" xlink:href="zookeys-1014-001-g024.jpg" position="float" orientation="portrait" xlink:type="simple" id="oo_504647.jpg"><uri content-type="original_file" xlink:type="simple">https://binary.pensoft.net/fig/504647</uri></graphic></fig><fig id="F25" position="float" orientation="portrait"><object-id xmlns:xlink="http://www.w3.org/1999/xlink" content-type="doi" xlink:type="simple">10.3897/zookeys..60426.figure167</object-id><object-id xmlns:xlink="http://www.w3.org/1999/xlink" content-type="arpha" xlink:type="simple">F4B1FA05-4D86-545A-A227-69EC5B63019A</object-id><label>Figure 167.</label><caption><p><italic><tp:taxon-name><tp:taxon-name-part taxon-name-part-type="genus" reg="Phanerotoma">Phanerotoma</tp:taxon-name-part> <tp:taxon-name-part taxon-name-part-type="species" reg="latifemorata">latifemorata</tp:taxon-name-part></tp:taxon-name></italic> van Achterberg, sp. nov., ♀, holotype, habitus, lateral.</p></caption><graphic xmlns:xlink="http://www.w3.org/1999/xlink" xlink:href="zookeys-1014-001-g025.jpg" position="float" orientation="portrait" xlink:type="simple" id="oo_504648.jpg"><uri content-type="original_file" xlink:type="simple">https://binary.pensoft.net/fig/504648</uri></graphic></fig><fig id="F26" position="float" orientation="portrait"><object-id xmlns:xlink="http://www.w3.org/1999/xlink" content-type="doi" xlink:type="simple">10.3897/zookeys..60426.figures168-178</object-id><object-id xmlns:xlink="http://www.w3.org/1999/xlink" content-type="arpha" xlink:type="simple">3C5BC11F-5041-5B51-A40F-7E713D17521D</object-id><label>Figures 168–178.</label><caption><p><italic><tp:taxon-name><tp:taxon-name-part taxon-name-part-type="genus" reg="Phanerotoma">Phanerotoma</tp:taxon-name-part> <tp:taxon-name-part taxon-name-part-type="species" reg="latifemorata">latifemorata</tp:taxon-name-part></tp:taxon-name></italic> van Achterberg, sp. nov., ♀, holotype <bold>168</bold> wings <bold>169</bold> mesosoma dorsal <bold>170</bold> first–third metasomal tergites dorsal <bold>171</bold> metasoma lateral <bold>172</bold> hind leg lateral <bold>173</bold> middle tibia lateral <bold>174</bold> head dorsal <bold>175</bold> head anterior <bold>176</bold> head lateral <bold>177</bold> mandible ventral <bold>178</bold> apical third of antenna lateral.</p></caption><graphic xmlns:xlink="http://www.w3.org/1999/xlink" xlink:href="zookeys-1014-001-g026.jpg" position="float" orientation="portrait" xlink:type="simple" id="oo_504649.jpg"><uri content-type="original_file" xlink:type="simple">https://binary.pensoft.net/fig/504649</uri></graphic></fig><fig id="F27" position="float" orientation="portrait"><object-id xmlns:xlink="http://www.w3.org/1999/xlink" content-type="doi" xlink:type="simple">10.3897/zookeys..60426.figures179-181</object-id><object-id xmlns:xlink="http://www.w3.org/1999/xlink" content-type="arpha" xlink:type="simple">47A8114A-AAF4-50D7-8B41-51CEA3A58CEC</object-id><label>Figures 179–181.</label><caption><p><italic><tp:taxon-name><tp:taxon-name-part taxon-name-part-type="genus" reg="Phanerotoma">Phanerotoma</tp:taxon-name-part> <tp:taxon-name-part taxon-name-part-type="species" reg="lepta">lepta</tp:taxon-name-part></tp:taxon-name></italic> van Achterberg, sp. nov., ♀, holotype (but <bold>180, 181</bold> of ♂, paratype) <bold>179</bold> habitus lateral <bold>180</bold> apical half of antenna lateral <bold>181</bold> hind leg lateral.</p></caption><graphic xmlns:xlink="http://www.w3.org/1999/xlink" xlink:href="zookeys-1014-001-g027.jpg" position="float" orientation="portrait" xlink:type="simple" id="oo_504650.jpg"><uri content-type="original_file" xlink:type="simple">https://binary.pensoft.net/fig/504650</uri></graphic></fig><fig id="F28" position="float" orientation="portrait"><object-id xmlns:xlink="http://www.w3.org/1999/xlink" content-type="doi" xlink:type="simple">10.3897/zookeys..60426.figures182-193</object-id><object-id xmlns:xlink="http://www.w3.org/1999/xlink" content-type="arpha" xlink:type="simple">613290D5-3194-5169-800C-258C8AB45C0A</object-id><label>Figures 182–193.</label><caption><p><italic><tp:taxon-name><tp:taxon-name-part taxon-name-part-type="genus" reg="Phanerotoma">Phanerotoma</tp:taxon-name-part> <tp:taxon-name-part taxon-name-part-type="species" reg="lepta">lepta</tp:taxon-name-part></tp:taxon-name></italic> van Achterberg, sp. nov., ♀, holotype, (but <bold>193</bold> of ♀ paratype) <bold>182</bold> fore wing <bold>183</bold> mesosoma dorsal <bold>184</bold> first–third metasomal tergites dorsal <bold>185</bold> metasoma lateral <bold>186</bold> hind leg lateral <bold>187, 193</bold> mandible ventral <bold>188</bold> head dorsal <bold>189</bold> head anterior <bold>190</bold> head lateral <bold>191</bold> antenna lateral <bold>192</bold> apical half of antenna lateral.</p></caption><graphic xmlns:xlink="http://www.w3.org/1999/xlink" xlink:href="zookeys-1014-001-g028.jpg" position="float" orientation="portrait" xlink:type="simple" id="oo_504651.jpg"><uri content-type="original_file" xlink:type="simple">https://binary.pensoft.net/fig/504651</uri></graphic></fig><fig id="F29" position="float" orientation="portrait"><object-id xmlns:xlink="http://www.w3.org/1999/xlink" content-type="doi" xlink:type="simple">10.3897/zookeys..60426.figures194-198</object-id><object-id xmlns:xlink="http://www.w3.org/1999/xlink" content-type="arpha" xlink:type="simple">992B662F-CFB6-5D81-AEBD-C5223B1AA54D</object-id><label>Figures 194–198.</label><caption><p><italic><tp:taxon-name><tp:taxon-name-part taxon-name-part-type="genus" reg="Phanerotoma">Phanerotoma</tp:taxon-name-part> <tp:taxon-name-part taxon-name-part-type="species" reg="leucobasis">leucobasis</tp:taxon-name-part></tp:taxon-name></italic> Kriechbaumer. ♀ (but <bold>195</bold> ♂), Yemen <bold>194</bold> habitus lateral <bold>195</bold> middle tibia lateral <bold>196</bold> hind leg lateral <bold>197</bold> apical half of antenna lateral <bold>198</bold> middle tibia lateral.</p></caption><graphic xmlns:xlink="http://www.w3.org/1999/xlink" xlink:href="zookeys-1014-001-g029.jpg" position="float" orientation="portrait" xlink:type="simple" id="oo_504652.jpg"><uri content-type="original_file" xlink:type="simple">https://binary.pensoft.net/fig/504652</uri></graphic></fig><fig id="F30" position="float" orientation="portrait"><object-id xmlns:xlink="http://www.w3.org/1999/xlink" content-type="doi" xlink:type="simple">10.3897/zookeys..60426.figures199-208</object-id><object-id xmlns:xlink="http://www.w3.org/1999/xlink" content-type="arpha" xlink:type="simple">C12FE735-A043-538B-9CB5-30DE795B2DD7</object-id><label>Figures 199–208.</label><caption><p><italic><tp:taxon-name><tp:taxon-name-part taxon-name-part-type="genus" reg="Phanerotoma">Phanerotoma</tp:taxon-name-part> <tp:taxon-name-part taxon-name-part-type="species" reg="leucobasis">leucobasis</tp:taxon-name-part></tp:taxon-name></italic> Kriechbaumer, ♀, Yemen <bold>199</bold> wings <bold>200</bold> mesosoma dorsal <bold>201</bold> first–third metasomal tergites dorsal <bold>202</bold> metasoma lateral <bold>203</bold> hind leg lateral <bold>204</bold> head dorsal <bold>205</bold> head anterior <bold>206</bold> head lateral <bold>207</bold> antenna lateral <bold>208</bold> apical half of antenna lateral.</p></caption><graphic xmlns:xlink="http://www.w3.org/1999/xlink" xlink:href="zookeys-1014-001-g030.jpg" position="float" orientation="portrait" xlink:type="simple" id="oo_504653.jpg"><uri content-type="original_file" xlink:type="simple">https://binary.pensoft.net/fig/504653</uri></graphic></fig><fig id="F31" position="float" orientation="portrait"><object-id xmlns:xlink="http://www.w3.org/1999/xlink" content-type="doi" xlink:type="simple">10.3897/zookeys..60426.figure209</object-id><object-id xmlns:xlink="http://www.w3.org/1999/xlink" content-type="arpha" xlink:type="simple">B902573E-B901-5206-BDD3-33F06F123A16</object-id><label>Figure 209.</label><caption><p><italic><tp:taxon-name><tp:taxon-name-part taxon-name-part-type="genus" reg="Phanerotoma">Phanerotoma</tp:taxon-name-part> <tp:taxon-name-part taxon-name-part-type="species" reg="longivena">longivena</tp:taxon-name-part></tp:taxon-name></italic> van Achterberg, sp. nov., ♀, holotype, habitus lateral.</p></caption><graphic xmlns:xlink="http://www.w3.org/1999/xlink" xlink:href="zookeys-1014-001-g031.jpg" position="float" orientation="portrait" xlink:type="simple" id="oo_504654.jpg"><uri content-type="original_file" xlink:type="simple">https://binary.pensoft.net/fig/504654</uri></graphic></fig><fig id="F32" position="float" orientation="portrait"><object-id xmlns:xlink="http://www.w3.org/1999/xlink" content-type="doi" xlink:type="simple">10.3897/zookeys..60426.figures210-220</object-id><object-id xmlns:xlink="http://www.w3.org/1999/xlink" content-type="arpha" xlink:type="simple">493E3A6B-D39E-5AD7-9DE6-7235DD19364C</object-id><label>Figures 210–220.</label><caption><p><italic><tp:taxon-name><tp:taxon-name-part taxon-name-part-type="genus" reg="Phanerotoma">Phanerotoma</tp:taxon-name-part> <tp:taxon-name-part taxon-name-part-type="species" reg="longivena">longivena</tp:taxon-name-part></tp:taxon-name></italic> van Achterberg, sp. nov., ♀, holotype <bold>210</bold> wings <bold>211</bold> mesosoma dorsal <bold>212</bold> first–third metasomal tergites dorsal <bold>213</bold> metasoma lateral <bold>214</bold> hind leg, lateral <bold>215</bold> mandible ventral <bold>216</bold> antenna lateral <bold>217</bold> head dorsal <bold>218</bold> head anterior <bold>219</bold> head lateral <bold>220</bold> apical half of antenna (apical segment missing) lateral.</p></caption><graphic xmlns:xlink="http://www.w3.org/1999/xlink" xlink:href="zookeys-1014-001-g032.jpg" position="float" orientation="portrait" xlink:type="simple" id="oo_504655.jpg"><uri content-type="original_file" xlink:type="simple">https://binary.pensoft.net/fig/504655</uri></graphic></fig><fig id="F33" position="float" orientation="portrait"><object-id xmlns:xlink="http://www.w3.org/1999/xlink" content-type="doi" xlink:type="simple">10.3897/zookeys..60426.figures221-223</object-id><object-id xmlns:xlink="http://www.w3.org/1999/xlink" content-type="arpha" xlink:type="simple">9342733F-9E17-548D-BBC0-CE7A7078C4DA</object-id><label>Figures 221–223.</label><caption><p><italic><tp:taxon-name><tp:taxon-name-part taxon-name-part-type="genus" reg="Phanerotoma">Phanerotoma</tp:taxon-name-part> <tp:taxon-name-part taxon-name-part-type="species" reg="masiana">masiana</tp:taxon-name-part></tp:taxon-name></italic> Fahringer, ♀ (but <bold>222, 223</bold> of ♂), <abbrev xmlns:xlink="http://www.w3.org/1999/xlink" content-type="institution" xlink:title="United Arab Emirates" id="ABBRID0EBKDK" xlink:type="simple">UAE</abbrev><bold>221</bold> habitus lateral <bold>222</bold> antenna lateral <bold>223</bold> hind femur and tibia lateral.</p></caption><graphic xmlns:xlink="http://www.w3.org/1999/xlink" xlink:href="zookeys-1014-001-g033.jpg" position="float" orientation="portrait" xlink:type="simple" id="oo_504656.jpg"><uri content-type="original_file" xlink:type="simple">https://binary.pensoft.net/fig/504656</uri></graphic></fig><fig id="F34" position="float" orientation="portrait"><object-id xmlns:xlink="http://www.w3.org/1999/xlink" content-type="doi" xlink:type="simple">10.3897/zookeys..60426.figures224-234</object-id><object-id xmlns:xlink="http://www.w3.org/1999/xlink" content-type="arpha" xlink:type="simple">2135B76C-0A49-59BA-B111-6AAD8CB2255F</object-id><label>Figures 224–234.</label><caption><p><italic><tp:taxon-name><tp:taxon-name-part taxon-name-part-type="genus" reg="Phanerotoma">Phanerotoma</tp:taxon-name-part> <tp:taxon-name-part taxon-name-part-type="species" reg="masiana">masiana</tp:taxon-name-part></tp:taxon-name></italic> Fahringer, ♀, <abbrev xmlns:xlink="http://www.w3.org/1999/xlink" content-type="institution" xlink:title="United Arab Emirates" id="ABBRID0ESMDK" xlink:type="simple">UAE</abbrev><bold>224</bold> wings <bold>225</bold> mesosoma dorsal <bold>226</bold> first–third metasomal tergites dorsal <bold>227</bold> metasoma lateral <bold>228</bold> antenna lateral <bold>229</bold> mandible ventral <bold>230</bold> head dorsal <bold>231</bold> head anterior <bold>232</bold> head lateral <bold>233</bold> hind femur and tibia lateral <bold>234</bold> apical half of antenna lateral.</p></caption><graphic xmlns:xlink="http://www.w3.org/1999/xlink" xlink:href="zookeys-1014-001-g034.jpg" position="float" orientation="portrait" xlink:type="simple" id="oo_504657.jpg"><uri content-type="original_file" xlink:type="simple">https://binary.pensoft.net/fig/504657</uri></graphic></fig><fig id="F35" position="float" orientation="portrait"><object-id xmlns:xlink="http://www.w3.org/1999/xlink" content-type="doi" xlink:type="simple">10.3897/zookeys..60426.figures235-238</object-id><object-id xmlns:xlink="http://www.w3.org/1999/xlink" content-type="arpha" xlink:type="simple">210254F5-90EF-5355-9ADC-00CC70B5979E</object-id><label>Figures 235–238.</label><caption><p><italic><tp:taxon-name><tp:taxon-name-part taxon-name-part-type="genus" reg="Phanerotoma">Phanerotoma</tp:taxon-name-part> <tp:taxon-name-part taxon-name-part-type="species" reg="mesocellata">mesocellata</tp:taxon-name-part></tp:taxon-name></italic> van Achterberg, sp. nov., ♀ holotype (but <bold>236, 237</bold> of ♂, paratype) <bold>235</bold> habitus lateral <bold>236</bold> antenna <bold>237</bold> hind femur and tibia lateral <bold>238</bold> middle femur and tibia lateral.</p></caption><graphic xmlns:xlink="http://www.w3.org/1999/xlink" xlink:href="zookeys-1014-001-g035.jpg" position="float" orientation="portrait" xlink:type="simple" id="oo_504658.jpg"><uri content-type="original_file" xlink:type="simple">https://binary.pensoft.net/fig/504658</uri></graphic></fig><fig id="F36" position="float" orientation="portrait"><object-id xmlns:xlink="http://www.w3.org/1999/xlink" content-type="doi" xlink:type="simple">10.3897/zookeys..60426.figures239-249</object-id><object-id xmlns:xlink="http://www.w3.org/1999/xlink" content-type="arpha" xlink:type="simple">120DD882-132A-5E3E-9FDE-E3A5D8FFACCD</object-id><label>Figures 239–249.</label><caption><p><italic><tp:taxon-name><tp:taxon-name-part taxon-name-part-type="genus" reg="Phanerotoma">Phanerotoma</tp:taxon-name-part> <tp:taxon-name-part taxon-name-part-type="species" reg="mesocellata">mesocellata</tp:taxon-name-part></tp:taxon-name></italic> van Achterberg, sp. nov., ♀, holotype <bold>239</bold> fore wing <bold>240</bold> mesosoma dorsal <bold>241</bold> first–third metasomal tergites dorsal <bold>242</bold> metasoma lateral <bold>243</bold> hind leg lateral <bold>244</bold> mandible ventral <bold>245</bold> head dorsal <bold>246</bold> head anterior <bold>247</bold> head lateral <bold>248</bold> antenna lateral <bold>249</bold> apical half of antenna lateral.</p></caption><graphic xmlns:xlink="http://www.w3.org/1999/xlink" xlink:href="zookeys-1014-001-g036.jpg" position="float" orientation="portrait" xlink:type="simple" id="oo_504659.jpg"><uri content-type="original_file" xlink:type="simple">https://binary.pensoft.net/fig/504659</uri></graphic></fig><fig id="F37" position="float" orientation="portrait"><object-id xmlns:xlink="http://www.w3.org/1999/xlink" content-type="doi" xlink:type="simple">10.3897/zookeys..60426.figures250-252</object-id><object-id xmlns:xlink="http://www.w3.org/1999/xlink" content-type="arpha" xlink:type="simple">CD8D0493-A9FE-5124-B0AB-67BC276C946C</object-id><label>Figures 250–252.</label><caption><p><italic><tp:taxon-name><tp:taxon-name-part taxon-name-part-type="genus" reg="Phanerotoma">Phanerotoma</tp:taxon-name-part> <tp:taxon-name-part taxon-name-part-type="species" reg="microdonta">microdonta</tp:taxon-name-part></tp:taxon-name></italic> van Achterberg, sp. nov., ♀, holotype (but <bold>251, 252</bold> of ♂, paratype) <bold>250</bold> habitus lateral <bold>251</bold> antenna <bold>252</bold> hind femur and tibia lateral.</p></caption><graphic xmlns:xlink="http://www.w3.org/1999/xlink" xlink:href="zookeys-1014-001-g037.jpg" position="float" orientation="portrait" xlink:type="simple" id="oo_504660.jpg"><uri content-type="original_file" xlink:type="simple">https://binary.pensoft.net/fig/504660</uri></graphic></fig><fig id="F38" position="float" orientation="portrait"><object-id xmlns:xlink="http://www.w3.org/1999/xlink" content-type="doi" xlink:type="simple">10.3897/zookeys..60426.figures253-263</object-id><object-id xmlns:xlink="http://www.w3.org/1999/xlink" content-type="arpha" xlink:type="simple">44B3B413-A6E9-538F-9A7F-B277C513AA0B</object-id><label>Figures 253–263.</label><caption><p><italic><tp:taxon-name><tp:taxon-name-part taxon-name-part-type="genus" reg="Phanerotoma">Phanerotoma</tp:taxon-name-part> <tp:taxon-name-part taxon-name-part-type="species" reg="microdonta">microdonta</tp:taxon-name-part></tp:taxon-name></italic> van Achterberg, sp. nov., ♀, holotype <bold>253</bold> fore wing <bold>254</bold> mesosoma dorsal <bold>255</bold> first–third metasomal tergites dorsal <bold>256</bold> metasoma lateral <bold>257</bold> hind leg lateral <bold>258</bold> mandible ventral <bold>259</bold> head dorsal <bold>260</bold> head anterior <bold>261</bold> head lateral <bold>262</bold> apical half of antenna lateral <bold>263</bold> antenna lateral.</p></caption><graphic xmlns:xlink="http://www.w3.org/1999/xlink" xlink:href="zookeys-1014-001-g038.jpg" position="float" orientation="portrait" xlink:type="simple" id="oo_504661.jpg"><uri content-type="original_file" xlink:type="simple">https://binary.pensoft.net/fig/504661</uri></graphic></fig><fig id="F39" position="float" orientation="portrait"><object-id xmlns:xlink="http://www.w3.org/1999/xlink" content-type="doi" xlink:type="simple">10.3897/zookeys..60426.figure264</object-id><object-id xmlns:xlink="http://www.w3.org/1999/xlink" content-type="arpha" xlink:type="simple">9F6151F1-2DB3-5A22-A126-CB83F8DB61C3</object-id><label>Figure 264.</label><caption><p><italic><tp:taxon-name><tp:taxon-name-part taxon-name-part-type="genus" reg="Phanerotoma">Phanerotoma</tp:taxon-name-part> <tp:taxon-name-part taxon-name-part-type="species" reg="micrommata">micrommata</tp:taxon-name-part></tp:taxon-name></italic> van Achterberg, sp. nov., ♀, holotype, habitus lateral.</p></caption><graphic xmlns:xlink="http://www.w3.org/1999/xlink" xlink:href="zookeys-1014-001-g039.jpg" position="float" orientation="portrait" xlink:type="simple" id="oo_504662.jpg"><uri content-type="original_file" xlink:type="simple">https://binary.pensoft.net/fig/504662</uri></graphic></fig><fig id="F40" position="float" orientation="portrait"><object-id xmlns:xlink="http://www.w3.org/1999/xlink" content-type="doi" xlink:type="simple">10.3897/zookeys..60426.figures265-275</object-id><object-id xmlns:xlink="http://www.w3.org/1999/xlink" content-type="arpha" xlink:type="simple">170DE3CA-C1BA-5866-9476-070907651DD6</object-id><label>Figures 265–275.</label><caption><p><italic><tp:taxon-name><tp:taxon-name-part taxon-name-part-type="genus" reg="Phanerotoma">Phanerotoma</tp:taxon-name-part> <tp:taxon-name-part taxon-name-part-type="species" reg="micrommata">micrommata</tp:taxon-name-part></tp:taxon-name></italic> van Achterberg, sp. nov., ♀, holotype <bold>265</bold> wings <bold>266</bold> mesosoma dorsal <bold>267</bold> first–third metasomal tergites dorsal <bold>268</bold> metasoma lateral <bold>269</bold> hind leg lateral <bold>270</bold> mandible ventral <bold>271</bold> head dorsal <bold>272</bold> head anterior <bold>273</bold> head lateral <bold>274</bold> antenna lateral <bold>275</bold> apical half of antenna lateral.</p></caption><graphic xmlns:xlink="http://www.w3.org/1999/xlink" xlink:href="zookeys-1014-001-g040.jpg" position="float" orientation="portrait" xlink:type="simple" id="oo_504663.jpg"><uri content-type="original_file" xlink:type="simple">https://binary.pensoft.net/fig/504663</uri></graphic></fig><fig id="F41" position="float" orientation="portrait"><object-id xmlns:xlink="http://www.w3.org/1999/xlink" content-type="doi" xlink:type="simple">10.3897/zookeys..60426.figures276-279</object-id><object-id xmlns:xlink="http://www.w3.org/1999/xlink" content-type="arpha" xlink:type="simple">8AC22042-2597-58AC-9082-799FEE553F14</object-id><label>Figures 276–279.</label><caption><p><italic><tp:taxon-name><tp:taxon-name-part taxon-name-part-type="genus" reg="Phanerotoma">Phanerotoma</tp:taxon-name-part> <tp:taxon-name-part taxon-name-part-type="species" reg="ocularis">ocularis</tp:taxon-name-part></tp:taxon-name></italic> Kohl, ♀, <abbrev xmlns:xlink="http://www.w3.org/1999/xlink" content-type="institution" xlink:title="United Arab Emirates" id="ABBRID0EYAFK" xlink:type="simple">UAE</abbrev> (but <bold>277–279</bold> of ♂, Yemen) <bold>276</bold> habitus lateral <bold>277</bold> antenna lateral <bold>278</bold> hind femur and tibia lateral <bold>279</bold> middle tibia lateral.</p></caption><graphic xmlns:xlink="http://www.w3.org/1999/xlink" xlink:href="zookeys-1014-001-g041.jpg" position="float" orientation="portrait" xlink:type="simple" id="oo_504664.jpg"><uri content-type="original_file" xlink:type="simple">https://binary.pensoft.net/fig/504664</uri></graphic></fig><fig id="F42" position="float" orientation="portrait"><object-id xmlns:xlink="http://www.w3.org/1999/xlink" content-type="doi" xlink:type="simple">10.3897/zookeys..60426.figures280-290</object-id><object-id xmlns:xlink="http://www.w3.org/1999/xlink" content-type="arpha" xlink:type="simple">D596EEA2-B51E-534D-8A22-1FD70BC25DE2</object-id><label>Figures 280–290.</label><caption><p><italic><tp:taxon-name><tp:taxon-name-part taxon-name-part-type="genus" reg="Phanerotoma">Phanerotoma</tp:taxon-name-part> <tp:taxon-name-part taxon-name-part-type="species" reg="ocularis">ocularis</tp:taxon-name-part></tp:taxon-name></italic> Kohl, ♀, <abbrev xmlns:xlink="http://www.w3.org/1999/xlink" content-type="institution" xlink:title="United Arab Emirates" id="ABBRID0ELEFK" xlink:type="simple">UAE</abbrev><bold>280</bold> fore wing <bold>281</bold> mesosoma dorsal <bold>282</bold> first–third metasomal tergites dorsal <bold>283</bold> metasoma lateral <bold>284</bold> hind leg lateral <bold>285</bold> mandible ventral <bold>286</bold> head dorsal <bold>287</bold> head anterior <bold>288</bold> head lateral <bold>289</bold> antenna lateral <bold>290</bold> apical half of antenna lateral.</p></caption><graphic xmlns:xlink="http://www.w3.org/1999/xlink" xlink:href="zookeys-1014-001-g042.jpg" position="float" orientation="portrait" xlink:type="simple" id="oo_504665.jpg"><uri content-type="original_file" xlink:type="simple">https://binary.pensoft.net/fig/504665</uri></graphic></fig><fig id="F43" position="float" orientation="portrait"><object-id xmlns:xlink="http://www.w3.org/1999/xlink" content-type="doi" xlink:type="simple">10.3897/zookeys..60426.figures291-293</object-id><object-id xmlns:xlink="http://www.w3.org/1999/xlink" content-type="arpha" xlink:type="simple">1B42C5A9-AFB9-514F-9C09-8AD4C619DD6B</object-id><label>Figures 291–293.</label><caption><p><italic><tp:taxon-name><tp:taxon-name-part taxon-name-part-type="genus" reg="Phanerotoma">Phanerotoma</tp:taxon-name-part> <tp:taxon-name-part taxon-name-part-type="species" reg="permixtellae">permixtellae</tp:taxon-name-part></tp:taxon-name></italic> Fischer. ♀ (but <bold>292, 293</bold> of ♂), Yemen <bold>291</bold> habitus lateral <bold>292</bold> metasoma lateral <bold>293</bold> hind femur and tibia lateral.</p></caption><graphic xmlns:xlink="http://www.w3.org/1999/xlink" xlink:href="zookeys-1014-001-g043.jpg" position="float" orientation="portrait" xlink:type="simple" id="oo_504666.jpg"><uri content-type="original_file" xlink:type="simple">https://binary.pensoft.net/fig/504666</uri></graphic></fig><fig id="F44" position="float" orientation="portrait"><object-id xmlns:xlink="http://www.w3.org/1999/xlink" content-type="doi" xlink:type="simple">10.3897/zookeys..60426.figures294-304</object-id><object-id xmlns:xlink="http://www.w3.org/1999/xlink" content-type="arpha" xlink:type="simple">CE0391A9-6DB1-57E5-B09F-4A967C58DF08</object-id><label>Figures 294–304.</label><caption><p><italic><tp:taxon-name><tp:taxon-name-part taxon-name-part-type="genus" reg="Phanerotoma">Phanerotoma</tp:taxon-name-part> <tp:taxon-name-part taxon-name-part-type="species" reg="permixtellae">permixtellae</tp:taxon-name-part></tp:taxon-name></italic> Fischer, ♀, Yemen <bold>294</bold> fore wing <bold>295</bold> mesosoma dorsal <bold>296</bold> first–third metasomal tergites dorsal <bold>297</bold> metasoma lateral <bold>298</bold> hind femur and tibia lateral <bold>299</bold> head dorsal <bold>300</bold> head anterior <bold>301</bold> head lateral <bold>302</bold> mandible ventral <bold>303</bold> antenna lateral <bold>304</bold> apical half of antenna lateral.</p></caption><graphic xmlns:xlink="http://www.w3.org/1999/xlink" xlink:href="zookeys-1014-001-g044.jpg" position="float" orientation="portrait" xlink:type="simple" id="oo_504667.jpg"><uri content-type="original_file" xlink:type="simple">https://binary.pensoft.net/fig/504667</uri></graphic></fig><fig id="F45" position="float" orientation="portrait"><object-id xmlns:xlink="http://www.w3.org/1999/xlink" content-type="doi" xlink:type="simple">10.3897/zookeys..60426.figure305</object-id><object-id xmlns:xlink="http://www.w3.org/1999/xlink" content-type="arpha" xlink:type="simple">AF834B91-F66E-525F-9443-D295DE377791</object-id><label>Figure 305.</label><caption><p><italic><tp:taxon-name><tp:taxon-name-part taxon-name-part-type="genus" reg="Phanerotoma">Phanerotoma</tp:taxon-name-part> <tp:taxon-name-part taxon-name-part-type="species" reg="robusta">robusta</tp:taxon-name-part></tp:taxon-name></italic> Zettel, ♀, <abbrev xmlns:xlink="http://www.w3.org/1999/xlink" content-type="institution" xlink:title="United Arab Emirates" id="ABBRID0EG3FK" xlink:type="simple">UAE</abbrev>, habitus, lateral.</p></caption><graphic xmlns:xlink="http://www.w3.org/1999/xlink" xlink:href="zookeys-1014-001-g045.jpg" position="float" orientation="portrait" xlink:type="simple" id="oo_504668.jpg"><uri content-type="original_file" xlink:type="simple">https://binary.pensoft.net/fig/504668</uri></graphic></fig><fig id="F46" position="float" orientation="portrait"><object-id xmlns:xlink="http://www.w3.org/1999/xlink" content-type="doi" xlink:type="simple">10.3897/zookeys..60426.figures306-316</object-id><object-id xmlns:xlink="http://www.w3.org/1999/xlink" content-type="arpha" xlink:type="simple">CB641A81-BEE0-579B-946B-E2D3D8476D29</object-id><label>Figures 306–316.</label><caption><p><italic><tp:taxon-name><tp:taxon-name-part taxon-name-part-type="genus" reg="Phanerotoma">Phanerotoma</tp:taxon-name-part> <tp:taxon-name-part taxon-name-part-type="species" reg="robusta">robusta</tp:taxon-name-part></tp:taxon-name></italic> Zettel, ♀, <abbrev xmlns:xlink="http://www.w3.org/1999/xlink" content-type="institution" xlink:title="United Arab Emirates" id="ABBRID0EX4FK" xlink:type="simple">UAE</abbrev><bold>306</bold> fore wing <bold>307</bold> mesosoma dorsal <bold>308</bold> first–third metasomal tergites dorsal <bold>309</bold> metasoma lateral <bold>310</bold> hind femur and tibia lateral <bold>311</bold> mandible ventral <bold>312</bold> head dorsal <bold>313</bold> head anterior <bold>314</bold> head lateral <bold>315</bold> antenna lateral <bold>316</bold> apical half of antenna lateral.</p></caption><graphic xmlns:xlink="http://www.w3.org/1999/xlink" xlink:href="zookeys-1014-001-g046.jpg" position="float" orientation="portrait" xlink:type="simple" id="oo_504669.jpg"><uri content-type="original_file" xlink:type="simple">https://binary.pensoft.net/fig/504669</uri></graphic></fig><fig id="F47" position="float" orientation="portrait"><object-id xmlns:xlink="http://www.w3.org/1999/xlink" content-type="doi" xlink:type="simple">10.3897/zookeys..60426.figures317-320</object-id><object-id xmlns:xlink="http://www.w3.org/1999/xlink" content-type="arpha" xlink:type="simple">7EFA7427-C047-570F-A436-3CC1B142B788</object-id><label>Figures 317–320.</label><caption><p><bold>317, 319</bold><italic><tp:taxon-name><tp:taxon-name-part taxon-name-part-type="genus" reg="Phanerotoma">Phanerotoma</tp:taxon-name-part> <tp:taxon-name-part taxon-name-part-type="species" reg="robusta">robusta</tp:taxon-name-part></tp:taxon-name></italic> Zettel, ♀, <abbrev xmlns:xlink="http://www.w3.org/1999/xlink" content-type="institution" xlink:title="United Arab Emirates" id="ABBRID0EM6FK" xlink:type="simple">UAE</abbrev><bold>318, 320</bold><italic><tp:taxon-name><tp:taxon-name-part taxon-name-part-type="genus" reg="Phanerotoma">Phanerotoma</tp:taxon-name-part> <tp:taxon-name-part taxon-name-part-type="species" reg="ocularis">ocularis</tp:taxon-name-part></tp:taxon-name></italic> Kohl, ♀, Yemen <bold>317, 318</bold> head and mesosoma dorsal <bold>319, 320</bold> fore tarsus lateral.</p></caption><graphic xmlns:xlink="http://www.w3.org/1999/xlink" xlink:href="zookeys-1014-001-g047.jpg" position="float" orientation="portrait" xlink:type="simple" id="oo_504670.jpg"><uri content-type="original_file" xlink:type="simple">https://binary.pensoft.net/fig/504670</uri></graphic></fig><fig id="F48" position="float" orientation="portrait"><object-id xmlns:xlink="http://www.w3.org/1999/xlink" content-type="doi" xlink:type="simple">10.3897/zookeys..60426.figures321-325</object-id><object-id xmlns:xlink="http://www.w3.org/1999/xlink" content-type="arpha" xlink:type="simple">BBAEB633-5929-52F8-81DA-BE7A268F3D13</object-id><label>Figures 321–324.</label><caption><p><italic><tp:taxon-name><tp:taxon-name-part taxon-name-part-type="genus" reg="Phanerotoma">Phanerotoma</tp:taxon-name-part> <tp:taxon-name-part taxon-name-part-type="species" reg="sculptilis">sculptilis</tp:taxon-name-part></tp:taxon-name></italic> van Achterberg, sp. nov., ♀, holotype (but <bold>322–324</bold> of ♂, paratype) <bold>321</bold> habitus lateral <bold>322</bold> apical half of antenna lateral <bold>323</bold> metasoma lateral <bold>324</bold> hind leg lateral.</p></caption><graphic xmlns:xlink="http://www.w3.org/1999/xlink" xlink:href="zookeys-1014-001-g048.jpg" position="float" orientation="portrait" xlink:type="simple" id="oo_504671.jpg"><uri content-type="original_file" xlink:type="simple">https://binary.pensoft.net/fig/504671</uri></graphic></fig><fig id="F49" position="float" orientation="portrait"><object-id xmlns:xlink="http://www.w3.org/1999/xlink" content-type="doi" xlink:type="simple">10.3897/zookeys..60426.figures325-335</object-id><object-id xmlns:xlink="http://www.w3.org/1999/xlink" content-type="arpha" xlink:type="simple">C913FC02-A801-5F27-86D0-843787DF06C7</object-id><label>Figures 325–335.</label><caption><p><italic><tp:taxon-name><tp:taxon-name-part taxon-name-part-type="genus" reg="Phanerotoma">Phanerotoma</tp:taxon-name-part> <tp:taxon-name-part taxon-name-part-type="species" reg="sculptilis">sculptilis</tp:taxon-name-part></tp:taxon-name></italic> van Achterberg, sp. nov., ♀, holotype <bold>325</bold> wings <bold>326</bold> mesosoma dorsal <bold>327</bold> first–third metasomal tergites dorsal <bold>328</bold> metasoma lateral <bold>329</bold> hind leg lateral <bold>330</bold> mandible ventral <bold>331</bold> head dorsal <bold>332</bold> head anterior <bold>333</bold> head lateral <bold>334</bold> antenna lateral <bold>335</bold> apical half of antenna lateral.</p></caption><graphic xmlns:xlink="http://www.w3.org/1999/xlink" xlink:href="zookeys-1014-001-g049.jpg" position="float" orientation="portrait" xlink:type="simple" id="oo_504672.jpg"><uri content-type="original_file" xlink:type="simple">https://binary.pensoft.net/fig/504672</uri></graphic></fig><fig id="F50" position="float" orientation="portrait"><object-id xmlns:xlink="http://www.w3.org/1999/xlink" content-type="doi" xlink:type="simple">10.3897/zookeys..60426.figure336</object-id><object-id xmlns:xlink="http://www.w3.org/1999/xlink" content-type="arpha" xlink:type="simple">67F966BD-5A0A-5D4D-B254-683CA588AE30</object-id><label>Figure 336.</label><caption><p><italic><tp:taxon-name><tp:taxon-name-part taxon-name-part-type="genus" reg="Phanerotoma">Phanerotoma</tp:taxon-name-part> <tp:taxon-name-part taxon-name-part-type="species" reg="signifera">signifera</tp:taxon-name-part></tp:taxon-name></italic> van Achterberg, sp. nov., ♀, holotype, habitus lateral.</p></caption><graphic xmlns:xlink="http://www.w3.org/1999/xlink" xlink:href="zookeys-1014-001-g050.jpg" position="float" orientation="portrait" xlink:type="simple" id="oo_504673.jpg"><uri content-type="original_file" xlink:type="simple">https://binary.pensoft.net/fig/504673</uri></graphic></fig><fig id="F51" position="float" orientation="portrait"><object-id xmlns:xlink="http://www.w3.org/1999/xlink" content-type="doi" xlink:type="simple">10.3897/zookeys..60426.figures337-346</object-id><object-id xmlns:xlink="http://www.w3.org/1999/xlink" content-type="arpha" xlink:type="simple">7CECDC20-7D22-5FEE-9D5B-08CEB6D00BE5</object-id><label>Figures 337–346.</label><caption><p><italic><tp:taxon-name><tp:taxon-name-part taxon-name-part-type="genus" reg="Phanerotoma">Phanerotoma</tp:taxon-name-part> <tp:taxon-name-part taxon-name-part-type="species" reg="signifera">signifera</tp:taxon-name-part></tp:taxon-name></italic> van Achterberg, sp. nov., ♀, holotype <bold>337</bold> wings <bold>338</bold> mesosoma dorsal <bold>339</bold> first–third metasomal tergites dorsal <bold>340</bold> metasoma lateral <bold>341</bold> hind leg lateral <bold>342</bold> antenna lateral <bold>343</bold> head dorsal <bold>344</bold> head anterior <bold>345</bold> head lateral <bold>346</bold> apical third of antenna lateral.</p></caption><graphic xmlns:xlink="http://www.w3.org/1999/xlink" xlink:href="zookeys-1014-001-g051.jpg" position="float" orientation="portrait" xlink:type="simple" id="oo_504674.jpg"><uri content-type="original_file" xlink:type="simple">https://binary.pensoft.net/fig/504674</uri></graphic></fig><fig id="F52" position="float" orientation="portrait"><object-id xmlns:xlink="http://www.w3.org/1999/xlink" content-type="doi" xlink:type="simple">10.3897/zookeys..60426.figure347</object-id><object-id xmlns:xlink="http://www.w3.org/1999/xlink" content-type="arpha" xlink:type="simple">B1C3BDCC-87A8-52B7-B051-3AA9FA6958EB</object-id><label>Figure 347.</label><caption><p><italic><tp:taxon-name><tp:taxon-name-part taxon-name-part-type="genus" reg="Phanerotoma">Phanerotoma</tp:taxon-name-part> <tp:taxon-name-part taxon-name-part-type="species" reg="spuriserrata">spuriserrata</tp:taxon-name-part></tp:taxon-name></italic> van Achterberg, sp. nov., ♀, holotype, habitus lateral.</p></caption><graphic xmlns:xlink="http://www.w3.org/1999/xlink" xlink:href="zookeys-1014-001-g052.jpg" position="float" orientation="portrait" xlink:type="simple" id="oo_504675.jpg"><uri content-type="original_file" xlink:type="simple">https://binary.pensoft.net/fig/504675</uri></graphic></fig><fig id="F53" position="float" orientation="portrait"><object-id xmlns:xlink="http://www.w3.org/1999/xlink" content-type="doi" xlink:type="simple">10.3897/zookeys..60426.figures348-358</object-id><object-id xmlns:xlink="http://www.w3.org/1999/xlink" content-type="arpha" xlink:type="simple">DE8979D7-DB5E-5140-B76C-C2E6C04494FF</object-id><label>Figures 348–358.</label><caption><p><italic><tp:taxon-name><tp:taxon-name-part taxon-name-part-type="genus" reg="Phanerotoma">Phanerotoma</tp:taxon-name-part> <tp:taxon-name-part taxon-name-part-type="species" reg="spuriserrata">spuriserrata</tp:taxon-name-part></tp:taxon-name></italic> van Achterberg, sp. nov., ♀, holotype <bold>348</bold> wings <bold>349</bold> mesosoma dorsal <bold>350</bold> first–third metasomal tergites dorsal <bold>351</bold> metasoma lateral <bold>352</bold> hind leg lateral <bold>353</bold> mandible ventral <bold>354</bold> head dorsal <bold>355</bold> head anterior <bold>356</bold> head lateral <bold>357</bold> antenna lateral <bold>358</bold> apical third of antenna lateral.</p></caption><graphic xmlns:xlink="http://www.w3.org/1999/xlink" xlink:href="zookeys-1014-001-g053.jpg" position="float" orientation="portrait" xlink:type="simple" id="oo_504676.jpg"><uri content-type="original_file" xlink:type="simple">https://binary.pensoft.net/fig/504676</uri></graphic></fig><fig id="F54" position="float" orientation="portrait"><object-id xmlns:xlink="http://www.w3.org/1999/xlink" content-type="doi" xlink:type="simple">10.3897/zookeys..60426.figures359-362</object-id><object-id xmlns:xlink="http://www.w3.org/1999/xlink" content-type="arpha" xlink:type="simple">E0BDF92D-4699-5C88-AC68-5F313EB6D187</object-id><label>Figures 359–362.</label><caption><p><italic><tp:taxon-name><tp:taxon-name-part taxon-name-part-type="genus" reg="Phanerotoma">Phanerotoma</tp:taxon-name-part> <tp:taxon-name-part taxon-name-part-type="species" reg="stenochora">stenochora</tp:taxon-name-part></tp:taxon-name></italic> van Achterberg, sp. nov., ♀, holotype (but <bold>360–362</bold> of ♂, paratype) <bold>359</bold> habitus lateral <bold>360</bold> metasoma lateral <bold>361</bold> antenna lateral <bold>362</bold> hind femur and tibia lateral.</p></caption><graphic xmlns:xlink="http://www.w3.org/1999/xlink" xlink:href="zookeys-1014-001-g054.jpg" position="float" orientation="portrait" xlink:type="simple" id="oo_504677.jpg"><uri content-type="original_file" xlink:type="simple">https://binary.pensoft.net/fig/504677</uri></graphic></fig><fig id="F55" position="float" orientation="portrait"><object-id xmlns:xlink="http://www.w3.org/1999/xlink" content-type="doi" xlink:type="simple">10.3897/zookeys..60426.figures363-373</object-id><object-id xmlns:xlink="http://www.w3.org/1999/xlink" content-type="arpha" xlink:type="simple">3D63C712-B55E-52CD-8F38-36E23E5D6CDC</object-id><label>Figures 363–373.</label><caption><p><italic><tp:taxon-name><tp:taxon-name-part taxon-name-part-type="genus" reg="Phanerotoma">Phanerotoma</tp:taxon-name-part> <tp:taxon-name-part taxon-name-part-type="species" reg="stenochora">stenochora</tp:taxon-name-part></tp:taxon-name></italic> van Achterberg, sp. nov., ♀, holotype <bold>363</bold> fore wing <bold>364</bold> mesosoma dorsal <bold>365</bold> first–third metasomal tergites dorsal <bold>366</bold> metasoma lateral <bold>367</bold> hind leg lateral <bold>368</bold> apical half of antenna lateral <bold>369</bold> head dorsal <bold>370</bold> head anterior <bold>371</bold> head lateral <bold>372</bold> antenna lateral <bold>373</bold> mandible ventral.</p></caption><graphic xmlns:xlink="http://www.w3.org/1999/xlink" xlink:href="zookeys-1014-001-g055.jpg" position="float" orientation="portrait" xlink:type="simple" id="oo_504678.jpg"><uri content-type="original_file" xlink:type="simple">https://binary.pensoft.net/fig/504678</uri></graphic></fig><fig id="F56" position="float" orientation="portrait"><object-id xmlns:xlink="http://www.w3.org/1999/xlink" content-type="doi" xlink:type="simple">10.3897/zookeys..60426.figures374-376</object-id><object-id xmlns:xlink="http://www.w3.org/1999/xlink" content-type="arpha" xlink:type="simple">C88758C3-561E-5E45-87A1-A94B535D835E</object-id><label>Figures 374–376.</label><caption><p><italic><tp:taxon-name><tp:taxon-name-part taxon-name-part-type="genus" reg="Phanerotoma">Phanerotoma</tp:taxon-name-part> <tp:taxon-name-part taxon-name-part-type="species" reg="vanharteni">vanharteni</tp:taxon-name-part></tp:taxon-name></italic> van Achterberg, sp. nov., ♀, holotype <bold>374</bold> habitus lateral <bold>375</bold> apical half of metasoma lateral <bold>376</bold> mandible ventral.</p></caption><graphic xmlns:xlink="http://www.w3.org/1999/xlink" xlink:href="zookeys-1014-001-g056.jpg" position="float" orientation="portrait" xlink:type="simple" id="oo_504679.jpg"><uri content-type="original_file" xlink:type="simple">https://binary.pensoft.net/fig/504679</uri></graphic></fig><fig id="F57" position="float" orientation="portrait"><object-id xmlns:xlink="http://www.w3.org/1999/xlink" content-type="doi" xlink:type="simple">10.3897/zookeys..60426.figures377-386</object-id><object-id xmlns:xlink="http://www.w3.org/1999/xlink" content-type="arpha" xlink:type="simple">25201937-542F-5A6F-803B-80FB126FD5EC</object-id><label>Figures 377–386.</label><caption><p><italic><tp:taxon-name><tp:taxon-name-part taxon-name-part-type="genus" reg="Phanerotoma">Phanerotoma</tp:taxon-name-part> <tp:taxon-name-part taxon-name-part-type="species" reg="vanharteni">vanharteni</tp:taxon-name-part></tp:taxon-name></italic> van Achterberg, sp. nov., ♀, holotype <bold>377</bold> fore wing <bold>378</bold> mesosoma dorsal <bold>379</bold> first–third metasomal tergites dorsal <bold>380</bold> metasoma lateral <bold>381</bold> hind leg lateral <bold>382</bold> apical third of antenna lateral <bold>383</bold> head anterior <bold>384</bold> head dorsal <bold>385</bold> head lateral <bold>386</bold> antenna lateral.</p></caption><graphic xmlns:xlink="http://www.w3.org/1999/xlink" xlink:href="zookeys-1014-001-g057.jpg" position="float" orientation="portrait" xlink:type="simple" id="oo_504680.jpg"><uri content-type="original_file" xlink:type="simple">https://binary.pensoft.net/fig/504680</uri></graphic></fig></tp:treatment-sec><ref-list><ref id="B12"><mixed-citation xmlns:xlink="http://www.w3.org/1999/xlink" xlink:type="simple"><person-group><name name-style="western"><surname>Haliday</surname><given-names>AH</given-names></name></person-group> (<year>1840</year>) <article-title>Braconides.</article-title> In: <person-group><name name-style="western"><surname>Westwood</surname><given-names>JO</given-names></name></person-group> (<role>Ed.</role>) <issue-title>An Introduction to the modern classification of insects.</issue-title><source>Synopsis of the genera of British insects</source><volume>2</volume>: <fpage>61</fpage>–<lpage>65</lpage>.</mixed-citation></ref><ref id="B32"><mixed-citation xmlns:xlink="http://www.w3.org/1999/xlink" xlink:type="simple"><person-group><name name-style="western"><surname>van Achterberg</surname><given-names>C</given-names></name></person-group> (<year>1990</year>) <article-title>Revision of the western Palaearctic <tp:taxon-name><tp:taxon-name-part taxon-name-part-type="tribe">Phanerotomini</tp:taxon-name-part></tp:taxon-name> (<tp:taxon-name><tp:taxon-name-part taxon-name-part-type="order">Hymenoptera</tp:taxon-name-part></tp:taxon-name>: <tp:taxon-name><tp:taxon-name-part taxon-name-part-type="family">Braconidae</tp:taxon-name-part></tp:taxon-name>).</article-title><source>Zoologische Verhandelingen Leiden</source><volume>255</volume>: <fpage>1</fpage>–<lpage>106</lpage>.</mixed-citation></ref><ref id="B36"><mixed-citation xmlns:xlink="http://www.w3.org/1999/xlink" xlink:type="simple"><person-group><name name-style="western"><surname>Viereck</surname><given-names>HL</given-names></name></person-group> (<year>1914</year>) <article-title>Type species of the genera of Ichneumon flies.</article-title><source>United States National Museum Bulletin</source><volume>83</volume>: <fpage>11</fpage>–<lpage>86</lpage>. <ext-link xlink:type="simple" ext-link-type="doi" xlink:href="10.5479/si.03629236.83.1">https://doi.org/10.5479/si.03629236.83.1</ext-link></mixed-citation></ref></ref-list></tp:taxon-treatment>
