# Supplementary material for: The tribe Phanerotomini (Hymenoptera, Braconidae, Cheloninae) of the Arabian Peninsula, with special reference to the United Arab Emirates and Yemen
Source: Zookeys. 2021 Feb 3;1014:1–118. doi: 10.3897/zookeys.1014.60426 (PMC7875960; doi:10.3897/zookeys.1014.60426)
Supplement: XML Treatment for Phanerotoma angusticrus [file zookeys.1014.60426-treatment2.xml]

<!DOCTYPE tp:taxon-treatment
  PUBLIC "-//TaxonX//DTD Taxonomic Treatment Publishing DTD v0 20100105//EN" "tax-treatment-NSO.dtd">
<tp:taxon-treatment xmlns:tp="http://www.plazi.org/taxpub"><tp:treatment-meta><kwd-group><label>Taxon classification</label><kwd><named-content xmlns:xlink="http://www.w3.org/1999/xlink" content-type="kingdom">Animalia</named-content></kwd><kwd><named-content xmlns:xlink="http://www.w3.org/1999/xlink" content-type="order">Hymenoptera</named-content></kwd><kwd><named-content xmlns:xlink="http://www.w3.org/1999/xlink" content-type="family">Braconidae</named-content></kwd></kwd-group><mixed-citation publication-type="journal"><person-group><name><surname>van Achterberg</surname><given-names>Cornelis</given-names></name></person-group><article-title>The tribe <tp:taxon-name><tp:taxon-name-part taxon-name-part-type="tribe">Phanerotomini</tp:taxon-name-part></tp:taxon-name> (<tp:taxon-name><tp:taxon-name-part taxon-name-part-type="order">Hymenoptera</tp:taxon-name-part></tp:taxon-name>, <tp:taxon-name><tp:taxon-name-part taxon-name-part-type="family">Braconidae</tp:taxon-name-part></tp:taxon-name>, <tp:taxon-name><tp:taxon-name-part taxon-name-part-type="subfamily">Cheloninae</tp:taxon-name-part></tp:taxon-name>) of the Arabian Peninsula, with special reference to the United Arab Emirates and Yemen</article-title><source>Zookeys</source><day>03</day><month>2</month><year>2021</year><volume>1014</volume><fpage>1</fpage><lpage>118</lpage><pub-id pub-id-type="doi">10.3897/zookeys.1014.60426</pub-id></mixed-citation></tp:treatment-meta><tp:nomenclature><tp:taxon-name><object-id xmlns:xlink="http://www.w3.org/1999/xlink" content-type="arpha" xlink:type="simple">2F96C1A3-DD1C-5D09-9288-7F3B4C0591CB</object-id>
              <tp:taxon-name-part taxon-name-part-type="genus" reg="Phanerotoma">Phanerotoma</tp:taxon-name-part>
              <tp:taxon-name-part taxon-name-part-type="species" reg="angusticrus">angusticrus</tp:taxon-name-part>
              <object-id xmlns:xlink="http://www.w3.org/1999/xlink" content-type="zoobank" xlink:type="simple">http://zoobank.org/3D0C5AB1-1302-4149-A2AE-1095D3B21919</object-id>
            </tp:taxon-name><tp:taxon-status xmlns:xlink="http://www.w3.org/1999/xlink" xlink:type="simple">sp. nov.</tp:taxon-status><xref ref-type="fig" rid="F1">Figs 1</xref><xref ref-type="fig" rid="F2">, 2–12</xref></tp:nomenclature><tp:treatment-sec sec-type="type material" id="SECID0EI4AI"><title>Type material.</title><p><bold><italic>Holotype</italic></bold>, ♀ (<named-content xmlns:xlink="http://www.w3.org/1999/xlink" content-type="dwc:institutional_code" xlink:type="simple">RMNH</named-content>), “<bold>United Arab Emirates</bold>, al-Ajban (6418), Malaise &amp; light tr[ap], 7–28.xii.2006, <named-content xmlns:xlink="http://www.w3.org/1999/xlink" content-type="dwc:verbatimCoordinates" xlink:type="simple"><named-content content-type="geo-json" specific-use="{&#34;type&#34;:&#34;Point&#34;,&#34;coordinates&#34;:[55.016667,24.600000]}" id="NCID0E44AI" xlink:type="simple">24°36'N, 55°01'E</named-content></named-content>, A. v. Harten, <named-content xmlns:xlink="http://www.w3.org/1999/xlink" content-type="dwc:institutional_code" xlink:type="simple">RMNH</named-content>’07”. <bold><italic>Paratypes</italic></bold>: 1♀: “<bold>Yemen</bold>: Al Kowd (8136), ix.2003, light trap, A. v. Harten &amp; S. Al Haruri, <named-content xmlns:xlink="http://www.w3.org/1999/xlink" content-type="dwc:institutional_code" xlink:type="simple">RMNH</named-content>’03”; 1♀: Idem, v.–vi.2000; 1♀, “Yemen: Al Kadan (6699), iv.2002, light trap; A. v. Harten &amp; T. Abdul-Haq, <named-content xmlns:xlink="http://www.w3.org/1999/xlink" content-type="dwc:institutional_code" xlink:type="simple">RMNH</named-content>’03”; 1 ♀: “Yemen (5404), near Hamman’Ali, from coffee-berries (with <italic><tp:taxon-name><tp:taxon-name-part taxon-name-part-type="genus" reg="Ceratitis">Ceratitis</tp:taxon-name-part> <tp:taxon-name-part taxon-name-part-type="species" reg="capitata">capitata</tp:taxon-name-part></tp:taxon-name></italic>?), 14.viii.2001, A. v. Harten, <named-content xmlns:xlink="http://www.w3.org/1999/xlink" content-type="dwc:institutional_code" xlink:type="simple">RMNH</named-content>’02”.</p><fig id="F1" position="float" orientation="portrait"><object-id xmlns:xlink="http://www.w3.org/1999/xlink" content-type="doi" xlink:type="simple">10.3897/zookeys..60426.figure1</object-id><object-id xmlns:xlink="http://www.w3.org/1999/xlink" content-type="arpha" xlink:type="simple">F9278A9D-B41D-577E-A64B-5826BE2798D2</object-id><label>Figure 1.</label><caption><p><italic><tp:taxon-name><tp:taxon-name-part taxon-name-part-type="genus" reg="Phanerotoma">Phanerotoma</tp:taxon-name-part> <tp:taxon-name-part taxon-name-part-type="species" reg="angusticrus">angusticrus</tp:taxon-name-part></tp:taxon-name></italic> van Achterberg sp. nov., ♀, holotype, habitus lateral.</p></caption><graphic xmlns:xlink="http://www.w3.org/1999/xlink" xlink:href="zookeys-1014-001-g001.jpg" position="float" orientation="portrait" xlink:type="simple" id="oo_504624.jpg"><uri content-type="original_file" xlink:type="simple">https://binary.pensoft.net/fig/504624</uri></graphic></fig></tp:treatment-sec><tp:treatment-sec sec-type="diagnosis" id="SECID0E56AI"><title>Diagnosis.</title><p>Apical half of antenna of ♀ cylindrical in lateral view, not widened and subapical segments short, six segments moniliform or submoniliform (Fig. <xref ref-type="fig" rid="F2">12</xref>); vertex with satin sheen; hind femur and tibia of ♀ slender, hind femur 4.4–4.5 × longer than wide; temple in lateral view hardly widened dorsally and with satin sheen (Fig. <xref ref-type="fig" rid="F2">10</xref>); frons without median carina; face nearly entirely densely sculptured and shiny; head hardly emarginate posteriorly (Fig. <xref ref-type="fig" rid="F2">8</xref>); vein 2-SR of fore wing nearly straight (Fig. <xref ref-type="fig" rid="F2">2</xref>); vein cu-a of fore wing 1.0–1.3 × vein 1-CU1; Fig. <xref ref-type="fig" rid="F2">2</xref>); blister of middle tibia hardly developed; hypopygium of ♀ usually dark brown (Fig. <xref ref-type="fig" rid="F2">5</xref>); third tergite 1.7–1.9 × as long as second tergite, curved laterally, densely sculptured, rather dull and convex. Easily confused with <italic><tp:taxon-name><tp:taxon-name-part taxon-name-part-type="genus" reg="Phanerotoma">P.</tp:taxon-name-part> <tp:taxon-name-part taxon-name-part-type="species" reg="leucobasis">leucobasis</tp:taxon-name-part></tp:taxon-name></italic>, but differs because of the narrow hind femur and tibia (Fig. <xref ref-type="fig" rid="F2">6</xref>), the less emarginate head, the flattened and longer third metasomal tergite, the somewhat wider clypeus and the less sculptured temple.</p><fig id="F2" position="float" orientation="portrait"><object-id xmlns:xlink="http://www.w3.org/1999/xlink" content-type="doi" xlink:type="simple">10.3897/zookeys..60426.figures2-12</object-id><object-id xmlns:xlink="http://www.w3.org/1999/xlink" content-type="arpha" xlink:type="simple">1890D2C6-E9B2-5437-8109-A72F8FCC799F</object-id><label>Figures 2–12.</label><caption><p><italic><tp:taxon-name><tp:taxon-name-part taxon-name-part-type="genus" reg="Phanerotoma">Phanerotoma</tp:taxon-name-part> <tp:taxon-name-part taxon-name-part-type="species" reg="angusticrus">angusticrus</tp:taxon-name-part></tp:taxon-name></italic> van Achterberg, sp. nov., ♀, holotype <bold>2</bold> wings <bold>3</bold> mesosoma dorsal <bold>4</bold> first–third metasomal tergites dorsal <bold>5</bold> metasoma lateral <bold>6</bold> hind leg lateral <bold>7</bold> mandible ventral <bold>8</bold> head dorsal <bold>9</bold> head anterior <bold>10</bold> head lateral <bold>11</bold> antenna lateral <bold>12</bold> apical third of antenna lateral.</p></caption><graphic xmlns:xlink="http://www.w3.org/1999/xlink" xlink:href="zookeys-1014-001-g002.jpg" position="float" orientation="portrait" xlink:type="simple" id="oo_504625.jpg"><uri content-type="original_file" xlink:type="simple">https://binary.pensoft.net/fig/504625</uri></graphic></fig></tp:treatment-sec><tp:treatment-sec sec-type="description" id="SECID0EZCBI"><title>Description.</title><p>Female, holotype, length of body (excluding ovipositor and hypopygium) 3.8 mm; antenna 2.9 mm; fore wing 3.0 mm; visible and setose part of ovipositor sheath 0.2 mm.</p><p><bold><italic>Head</italic>.</bold> Width 1.5 × median length in anterior view, hardly emarginate posteriorly in dorsal view and part of head above eye in lateral view 0.3 × height of eye (Figs <xref ref-type="fig" rid="F2">8</xref>, <xref ref-type="fig" rid="F2">10</xref>); antenna with 23 segments, with apical spine and approx. as long as fore wing, segments slender and gradually shortened, segments of apical half without minute subapical protuberances and cylindrical, six apical segments moniliform and narrowed basally (Figs <xref ref-type="fig" rid="F2">11</xref>, <xref ref-type="fig" rid="F2">12</xref>), third, fourth and penultimate segments 2.8, 2.6 and 1.3 × longer than wide in lateral view, respectively; area of stemmaticum superficially rugulose; <abbrev xmlns:xlink="http://www.w3.org/1999/xlink" xlink:title="diameter of posterior ocellus" id="ABBRID0EVDBI" xlink:type="simple">OOL</abbrev>: diameter of posterior ocellus: <abbrev xmlns:xlink="http://www.w3.org/1999/xlink" xlink:title="diameter of posterior ocellus" id="ABBRID0EZDBI" xlink:type="simple">POL</abbrev> = 16: 6: 4; length of eye 2.4 × temple in dorsal view (Fig. <xref ref-type="fig" rid="F2">8</xref>); frons micro-sculptured and shiny anteriorly, without distinct median carina and rugose laterally (Fig. <xref ref-type="fig" rid="F2">8</xref>); vertex finely transversely rugose and with satin sheen; temple granulate near eye and with fine longitudinal rugulae posteriorly, rather convex and with satin sheen; clypeus 0.9 × as wide as minimum width of face (intertentorial distance 3.8 × minimum distance between clypeus and eye ventrally), rather flat ventrally, with long erect setae, smooth and shiny (Fig. <xref ref-type="fig" rid="F2">9</xref>); face rather shiny and distinctly transversely rugulose, without median carina dorsally; clypeus with three obsolescent teeth medio-ventrally (Fig. <xref ref-type="fig" rid="F2">7</xref>); eye large, strongly convex and in lateral view 2.1 × temple (measured medially) and hardly widened dorsally (Fig. <xref ref-type="fig" rid="F2">10</xref>), in anterior view its height 0.8 × minimum width of face; upper condyle of mandible near lower level of eyes (Fig. <xref ref-type="fig" rid="F2">9</xref>); malar space coriaceous-rugulose and 0.5 × as basal width of mandible; lower tooth of mandible small and 0.4 × as long as apical tooth (Fig. <xref ref-type="fig" rid="F2">7</xref>).</p><p><bold><italic>Mesosoma</italic></bold> (Figs <xref ref-type="fig" rid="F1">1</xref>, <xref ref-type="fig" rid="F2">3</xref>). Length 1.4 × its width in lateral view; side of pronotum coarsely rugose and shiny; mesosternum superficially granulate and shiny; mesoscutum largely granulate-coriaceous, but medio-posteriorly distinctly rugose and with satin sheen; scutellar sulcus wide, with nine carinae (Fig. <xref ref-type="fig" rid="F2">3</xref>); scutellum widely triangular, densely finely granulate-rugulose (nearly up to posterior margin), slightly convex and with satin sheen; metanotum with nearly complete median carina and medio-posteriorly with minute tooth; propodeum coarsely reticulate-rugose, without distinct median and transverse carinae and latero-posteriorly not tuberculate. <bold><italic>Wings</italic>.</bold> Fore wing 2.6 × longer than its maximum width; length of 1-R1 1.1 × as long as pterostigma; r issued rather far beyond middle of pterostigma and 0.4 × 3-SR; distance between 1-R1 and wing apex 0.5 × 1-R1; 2-SR slightly curved and distally converging to posterior margin of pterostigma (Fig. <xref ref-type="fig" rid="F2">2</xref>); SR1 curved; 2-SR+M present, because of narrowly postfurcal m-cu; parastigma large; 1-CU1 0.3 × as long as vein 2-CU1, cu-a strongly inclivous and 1.2 × as long as 1-CU1; r:3-SR:SR1 = 5:13:42; 2-SR:3-SR:r-m = 18:13:7; r-m reclivous; 2-M weakly curved (Fig. <xref ref-type="fig" rid="F2">2</xref>). Hind wing: M+CU:1-M:1r-m = 22:14:10. <bold><italic>Legs</italic>.</bold> Hind femur narrow (especially apically) and 4.4 × as long as wide (Fig. <xref ref-type="fig" rid="F2">6</xref>); hind tibia rather narrow; middle tibia with small ivory blister; inner spur of middle tibia 0.5 × its basitarsus; hind coxa mostly smooth, but partly superficially granulate and shiny; hind basitarsus and tarsal claws slender (Fig. <xref ref-type="fig" rid="F2">6</xref>).</p><p><bold><italic>Metasoma</italic></bold> (Figs <xref ref-type="fig" rid="F2">4</xref>, <xref ref-type="fig" rid="F2">5</xref>). Elliptical in dorsal view, twice as long as wide and 1.3 × as long as mesosoma; first and second tergites finely and densely longitudinally rugose; second suture narrow; third tergite 1.7 × longer than second tergite and laterally weakly curved, in lateral view slightly convex posteriorly, in dorsal view convex medially, densely and finely rugulose and medio-posteriorly truncate (Fig. <xref ref-type="fig" rid="F2">4</xref>), lateral lamella narrow, not protruding latero-apically and medio-apically truncate and wide; ovipositor sheath narrow and parallel-sided (Fig. <xref ref-type="fig" rid="F2">5</xref>), its visible part 0.07 × as long as fore wing and 0.12 × metasomal carapace and with some long and erect setae; hypopygium apically robust, no spine, but with short up curved and setose triangle (Fig. <xref ref-type="fig" rid="F2">5</xref>).</p><p><bold><italic>Colour</italic>.</bold> Yellowish brown; palpi, mandible (except dark brown teeth), tegulae, mesoscutum medially, legs (but hind femur ventrally, and hind tibia apically and subbasally brownish), first and second metasomal tergites and basal half of metasoma ventrally largely pale yellow or ivory; clypeus, malar space and parastigma pale yellowish; apical third of antenna, ovipositor sheath and pterostigma (but basally pale yellowish) largely brown; stemmaticum dark brown; wing membrane subhyaline but below dark part of pterostigma and near vein CU1 slightly infuscate; vein 1-M largely pale brown; veins 1- &amp; 2-CU1, r and 3-SR of fore wing brown.</p></tp:treatment-sec><tp:treatment-sec sec-type="Male" id="SECID0EGHBI"><title>Male.</title><p>Unknown.</p></tp:treatment-sec><tp:treatment-sec sec-type="variation" id="SECID0ELHBI"><title>Variations.</title><p>Length of fore wing 2.6–3.1 mm; third tergite 1.7–1.9 × longer than second tergite; vein cu-a of fore wing 1.0–1.3 × as long as vein 1-CU1.</p></tp:treatment-sec><tp:treatment-sec sec-type="biology" id="SECID0EQHBI"><title>Biology.</title><p>Unknown.</p></tp:treatment-sec><tp:treatment-sec sec-type="distribution" id="SECID0EVHBI"><title>Distribution.</title><p>United Arab Emirates, Yemen.</p></tp:treatment-sec><tp:treatment-sec sec-type="etymology" id="SECID0E1HBI"><title>Etymology.</title><p>The name is a combination of <italic>angustus</italic> (Latin for narrow) and <italic>crus</italic> (Latin for leg), because of the slender hind femur and tibia.</p></tp:treatment-sec></tp:taxon-treatment>
