# Supplementary material for: The tribe Phanerotomini (Hymenoptera, Braconidae, Cheloninae) of the Arabian Peninsula, with special reference to the United Arab Emirates and Yemen
Source: Zookeys. 2021 Feb 3;1014:1–118. doi: 10.3897/zookeys.1014.60426 (PMC7875960; doi:10.3897/zookeys.1014.60426)
Supplement: XML Treatment for Phanerotoma artocornuta [file zookeys.1014.60426-treatment3.xml]

<!DOCTYPE tp:taxon-treatment
  PUBLIC "-//TaxonX//DTD Taxonomic Treatment Publishing DTD v0 20100105//EN" "tax-treatment-NSO.dtd">
<tp:taxon-treatment xmlns:tp="http://www.plazi.org/taxpub"><tp:treatment-meta><kwd-group><label>Taxon classification</label><kwd><named-content xmlns:xlink="http://www.w3.org/1999/xlink" content-type="kingdom">Animalia</named-content></kwd><kwd><named-content xmlns:xlink="http://www.w3.org/1999/xlink" content-type="order">Hymenoptera</named-content></kwd><kwd><named-content xmlns:xlink="http://www.w3.org/1999/xlink" content-type="family">Braconidae</named-content></kwd></kwd-group><mixed-citation publication-type="journal"><person-group><name><surname>van Achterberg</surname><given-names>Cornelis</given-names></name></person-group><article-title>The tribe <tp:taxon-name><tp:taxon-name-part taxon-name-part-type="tribe">Phanerotomini</tp:taxon-name-part></tp:taxon-name> (<tp:taxon-name><tp:taxon-name-part taxon-name-part-type="order">Hymenoptera</tp:taxon-name-part></tp:taxon-name>, <tp:taxon-name><tp:taxon-name-part taxon-name-part-type="family">Braconidae</tp:taxon-name-part></tp:taxon-name>, <tp:taxon-name><tp:taxon-name-part taxon-name-part-type="subfamily">Cheloninae</tp:taxon-name-part></tp:taxon-name>) of the Arabian Peninsula, with special reference to the United Arab Emirates and Yemen</article-title><source>Zookeys</source><day>03</day><month>2</month><year>2021</year><volume>1014</volume><fpage>1</fpage><lpage>118</lpage><pub-id pub-id-type="doi">10.3897/zookeys.1014.60426</pub-id></mixed-citation></tp:treatment-meta><tp:nomenclature><tp:taxon-name><object-id xmlns:xlink="http://www.w3.org/1999/xlink" content-type="arpha" xlink:type="simple">4CFEA1B0-85D7-5E6A-9A73-D34DEAA08C4A</object-id>
              <tp:taxon-name-part taxon-name-part-type="genus" reg="Phanerotoma">Phanerotoma</tp:taxon-name-part>
              <tp:taxon-name-part taxon-name-part-type="species" reg="artocornuta">artocornuta</tp:taxon-name-part>
              <object-id xmlns:xlink="http://www.w3.org/1999/xlink" content-type="zoobank" xlink:type="simple">http://zoobank.org/63840FF1-5325-4F9C-9990-030C7F657B05</object-id>
            </tp:taxon-name><tp:taxon-status xmlns:xlink="http://www.w3.org/1999/xlink" xlink:type="simple">sp. nov.</tp:taxon-status><xref ref-type="fig" rid="F3">Figs 13–15</xref><xref ref-type="fig" rid="F4">, 16–27</xref></tp:nomenclature><tp:treatment-sec sec-type="type material" id="SECID0EUJBI"><title>Type material.</title><p><bold><italic>Holotype</italic></bold>, ♀ (<named-content xmlns:xlink="http://www.w3.org/1999/xlink" content-type="dwc:institutional_code" xlink:type="simple">RMNH</named-content>), “<bold>Yemen</bold>: Al Kowd (4054), viii.1999, light trap, A. v. Harten &amp; S. Al Haruri, <named-content xmlns:xlink="http://www.w3.org/1999/xlink" content-type="dwc:institutional_code" xlink:type="simple">RMNH</named-content>’00”. <bold><italic>Paratypes</italic></bold>: 2♀: Idem, i.–iii.2003; 5♀: Idem, iv.2001; 2♀: Idem, vii.–ix.2001; 2♀: Idem, ix.2003; 1♀: Idem, 17–21.vii.2001; 1♀: Idem, 21–25.viii.2001; 1♀: Idem, 8–12.vii.2001; 1♀: Idem, vi.2002; 1♀: Idem, v.–vi.2000; 1♂: Idem, vii.1999; 1♀, “Yemen: Ar Rujum (5700), 9.iv.–5.vi.2001, Mal. trap, A. v. Harten, <named-content xmlns:xlink="http://www.w3.org/1999/xlink" content-type="dwc:institutional_code" xlink:type="simple">RMNH</named-content>’02”; 1♀, “Yemen: Al Kadan (7501), i.2003, light trap; A. v. Harten &amp; T. Abdul-Haq, <named-content xmlns:xlink="http://www.w3.org/1999/xlink" content-type="dwc:institutional_code" xlink:type="simple">RMNH</named-content>’03”; 4♀: Idem, v.2002; 1♂: “<bold>United Arab Emirates</bold>, Fujairah (1224), light tr[ap], 5–24.iii.2005, <named-content xmlns:xlink="http://www.w3.org/1999/xlink" content-type="dwc:verbatimCoordinates" xlink:type="simple"><named-content content-type="geo-json" specific-use="{&#34;type&#34;:&#34;Point&#34;,&#34;coordinates&#34;:[56.350000,25.133333]}" id="NCID0E4KBI" xlink:type="simple">25°08'N, 56°21'E</named-content></named-content>, A. v. Harten, <named-content xmlns:xlink="http://www.w3.org/1999/xlink" content-type="dwc:institutional_code" xlink:type="simple">RMNH</named-content>’06”.</p><fig id="F3" position="float" orientation="portrait"><object-id xmlns:xlink="http://www.w3.org/1999/xlink" content-type="doi" xlink:type="simple">10.3897/zookeys..60426.figures13-15</object-id><object-id xmlns:xlink="http://www.w3.org/1999/xlink" content-type="arpha" xlink:type="simple">A98DEE08-F721-5479-8D53-2268BA9C6545</object-id><label>Figures 13–15.</label><caption><p><italic><tp:taxon-name><tp:taxon-name-part taxon-name-part-type="genus" reg="Phanerotoma">Phanerotoma</tp:taxon-name-part> <tp:taxon-name-part taxon-name-part-type="species" reg="artocornuta">artocornuta</tp:taxon-name-part></tp:taxon-name></italic> van Achterberg, sp. nov. ♀, holotype (but <bold>14</bold> and <bold>15</bold> of ♂, paratype) <bold>13</bold> habitus lateral <bold>14</bold> apical third of antenna lateral <bold>15</bold> hind femur and tibia lateral.</p></caption><graphic xmlns:xlink="http://www.w3.org/1999/xlink" xlink:href="zookeys-1014-001-g003.jpg" position="float" orientation="portrait" xlink:type="simple" id="oo_504626.jpg"><uri content-type="original_file" xlink:type="simple">https://binary.pensoft.net/fig/504626</uri></graphic></fig></tp:treatment-sec><tp:treatment-sec sec-type="diagnosis" id="SECID0EJMBI"><title>Diagnosis.</title><p>Subapical antennal segments of ♀ rather slender, sixth segment from apex narrowed basally and subapically widened and with small and round protuberances near apex, resulting in a somewhat serrate margin of antenna (Fig. <xref ref-type="fig" rid="F4">27</xref>); antenna of ♀ approx. as long as body and eight–eleventh segments from apex elongate; clypeus comparatively transverse and hardly protruding medio-ventrally (Fig. <xref ref-type="fig" rid="F4">24</xref>); parastigma yellow and comparatively large (Fig. <xref ref-type="fig" rid="F4">16</xref>); scutellar sulcus narrow to rather wide; parastigma, pterostigma and all veins pale yellow; antenna of ♀ 1.0–1.1 × as long as body; second tooth of mandible 0.4–0.5 × as long as apical tooth; maximum width of clypeus 0.8 × minimum width of face; temple densely striate and rather shiny; clypeus with 3 minute teeth; length of malar space 0.7–0.8 × basal width of mandible; vein cu-a of fore wing distinctly inclivous; vein r 0.9–1.7 × vein 3-SR and forming an angle (Fig. <xref ref-type="fig" rid="F4">16</xref>); third metasomal tergite 1.4–1.5 × as long as second tergite and with curved sides; hypopygium without up curved triangle or spine apically (Fig. <xref ref-type="fig" rid="F4">19</xref>); length of fore wing 1.8–2.4 mm. <italic><tp:taxon-name><tp:taxon-name-part taxon-name-part-type="genus" reg="Phanerotoma">Phanerotoma</tp:taxon-name-part> <tp:taxon-name-part taxon-name-part-type="species" reg="artocornuta">artocornuta</tp:taxon-name-part></tp:taxon-name></italic> is similar to <italic><tp:taxon-name><tp:taxon-name-part taxon-name-part-type="genus" reg="Phanerotoma">P.</tp:taxon-name-part> <tp:taxon-name-part taxon-name-part-type="species" reg="longiradialis">longiradialis</tp:taxon-name-part></tp:taxon-name></italic> because of similar antenna, inner tooth of mandible and not angled veins r and 3-SR. <italic><tp:taxon-name><tp:taxon-name-part taxon-name-part-type="genus" reg="Phanerotoma">P.</tp:taxon-name-part> <tp:taxon-name-part taxon-name-part-type="species" reg="artocornuta">artocornuta</tp:taxon-name-part></tp:taxon-name></italic> differs by having apical third of antenna pseudo-serrate (cylindrical in <italic><tp:taxon-name><tp:taxon-name-part taxon-name-part-type="genus" reg="Phanerotoma">P.</tp:taxon-name-part> <tp:taxon-name-part taxon-name-part-type="species" reg="longiradialis">longiradialis</tp:taxon-name-part></tp:taxon-name></italic>), anterior tentorial pits distinctly above lower level of eyes (at lower level of eyes), temples directly narrowed behind eyes (roundly narrowed), pterostigma yellow (dark brown) and vein r approx. as long as vein 3-SR (distinctly shorter).</p><fig id="F4" position="float" orientation="portrait"><object-id xmlns:xlink="http://www.w3.org/1999/xlink" content-type="doi" xlink:type="simple">10.3897/zookeys..60426.figures16-27</object-id><object-id xmlns:xlink="http://www.w3.org/1999/xlink" content-type="arpha" xlink:type="simple">FCAFE925-AA95-5E5B-A9F8-8CEC9857C8E2</object-id><label>Figures 16–27.</label><caption><p><italic><tp:taxon-name><tp:taxon-name-part taxon-name-part-type="genus" reg="Phanerotoma">Phanerotoma</tp:taxon-name-part> <tp:taxon-name-part taxon-name-part-type="species" reg="artocornuta">artocornuta</tp:taxon-name-part></tp:taxon-name></italic> van Achterberg, sp. nov., ♀, holotype (but <bold>21</bold> of ♀ paratype) <bold>16</bold> wings <bold>17</bold> mesosoma dorsal <bold>18</bold> first–third metasomal tergites dorsal <bold>19</bold> metasoma lateral <bold>20</bold> hind leg lateral <bold>21, 22</bold> mandible ventral <bold>23</bold> head dorsal <bold>24</bold> head anterior <bold>25</bold> head lateral <bold>26</bold> antenna lateral <bold>27</bold> apical half of antenna lateral.</p></caption><graphic xmlns:xlink="http://www.w3.org/1999/xlink" xlink:href="zookeys-1014-001-g004.jpg" position="float" orientation="portrait" xlink:type="simple" id="oo_504627.jpg"><uri content-type="original_file" xlink:type="simple">https://binary.pensoft.net/fig/504627</uri></graphic></fig></tp:treatment-sec><tp:treatment-sec sec-type="description" id="SECID0E6PBI"><title>Description.</title><p>Female, holotype, length of body (excluding ovipositor) 3.1 mm; antenna 2.5 mm; fore wing 2.3 mm; visible part of ovipositor sheath 0.35 mm.</p><p><bold><italic>Head</italic>.</bold> Width 1.6 × median length in anterior view and part of head above eye in lateral view 0.35 × height of eye (Fig. <xref ref-type="fig" rid="F4">25</xref>); antenna with 23 segments and 1.1 × as long as fore wing, segments near apical quarter of antenna elongate and longer than wide, widened subapically because of small round protuberances and seven apical segments rather moniliform (Fig. <xref ref-type="fig" rid="F4">27</xref>) and apical segment with distinct spine; third, fourth, and penultimate segments 3.8, 3.4 and 2.0 × longer than wide in lateral view, respectively; area of stemmaticum coriaceous; <abbrev xmlns:xlink="http://www.w3.org/1999/xlink" xlink:title="diameter of posterior ocellus" id="ABBRID0ETQBI" xlink:type="simple">OOL</abbrev>: diameter of posterior ocellus: <abbrev xmlns:xlink="http://www.w3.org/1999/xlink" xlink:title="diameter of posterior ocellus" id="ABBRID0EXQBI" xlink:type="simple">POL</abbrev> = 12: 4: 5; length of eye 4.0 × temple in dorsal view (Fig. <xref ref-type="fig" rid="F4">23</xref>); frons rugose laterally and densely rugulose medially, and rather shiny, with median carina posteriorly; vertex coarsely transversely rugose-striate and with satin sheen; temple largely striate and rather shiny, its median width 0.6 × width of eye in lateral view; face finely reticulate-rugose and with median ridge dorsally, but no distinct median carina; clypeus mostly smooth, shiny, 0.8 × wider than minimum width of face (intertentorial width 2.2 × minimum distance between clypeus and eye) and with three minute teeth medio-ventrally (Fig. <xref ref-type="fig" rid="F4">24</xref>); eye large, strongly convex and in lateral view 1.3 × (measured medially) as wide as temple (Fig. <xref ref-type="fig" rid="F4">25</xref>), in anterior view its height equal to minimum width of face; upper condyle of mandible below lower level of eyes (Fig. <xref ref-type="fig" rid="F4">24</xref>); malar space rugulose, with satin sheen and 0.7 × basal width of mandible; lower tooth of mandible 0.5 × as long as apical tooth (Fig. <xref ref-type="fig" rid="F4">22</xref>).</p><p><bold><italic>Mesosoma</italic></bold> (Figs <xref ref-type="fig" rid="F3">13</xref>, <xref ref-type="fig" rid="F4">17</xref>). Length 1.8 × its width in lateral view; side of pronotum only medially and posteriorly rugose, remainder rugulose or superficially coriaceous; propleuron posteriorly weakly convex; mesosternum densely granulate and rather matt; mesoscutum densely rugulose; scutellum flat, densely granulate but smooth posteriorly and with satin sheen; notauli not indicated; scutellar sulcus wide and with eight carinae (Fig. <xref ref-type="fig" rid="F4">17</xref>); metanotum without short median carina anteriorly and some micro-sculpture posteriorly; propodeum coarsely rugose-reticulate, without distinct median and transverse carinae, and latero-posteriorly slightly tuberculate. <bold><italic>Wings</italic>.</bold> Fore wing 3.0 × longer than its maximum width; 1-R1 as long as pterostigma; distance between wing apex and 1-R1 0.3 × length of vein 1-R1; r issued distinctly beyond middle of pterostigma, angled to 3-SR and 1.6 × 3-SR; 2-SR weakly curved and distally converging to posterior margin of pterostigma (Fig. <xref ref-type="fig" rid="F4">16</xref>); SR1 straight; 2-SR+M short, m-cu slightly postfurcal; parastigma rather large; first discal cell of fore wing much higher than first subdiscal cell; 1-CU1 0.45 × as long as vein 2-CU1, cu-a 0.9 × 1-CU1; r:3-SR:SR1 = 8:5:47; 2-SR:3-SR:r-m = 19:5:7; r-m nearly vertical; 2-M slightly curved (Fig. <xref ref-type="fig" rid="F4">16</xref>). Hind wing: M+CU:1-M:1r-m = 26:21:10. <bold><italic>Legs</italic>.</bold> Hind femur with satin sheen, 3.3 × as long as wide and rather widened submedially; hind tibia rather swollen; middle tibia with medium-sized yellowish blister; inner spur of middle tibia 0.5 × its basitarsus; hind coxa superficially granulated and shiny.</p><p><bold><italic>Metasoma</italic></bold> (Figs <xref ref-type="fig" rid="F4">18</xref>, <xref ref-type="fig" rid="F4">19</xref>). Elliptical in dorsal view, 1.9 × as long as wide and 1.1 × as long as mesosoma; first and second tergites densely and rather coarsely longitudinally rugose; metasomal sutures medium-sized; third tergite convex medially, 1.4 × longer than second tergite and laterally curved, in lateral view rather convex, largely densely reticulate-rugulose and with satin sheen (Fig. <xref ref-type="fig" rid="F4">19</xref>), lateral lamella narrow laterally, posteriorly rather wide and not protruding latero-apically, medio-apically truncate; ovipositor sheath widened apically, its visible part 0.1 × as long as fore wing and 0.3 × metasomal carapace and its setose apical part with medium-sized setae and 0.05 × as long as fore wing; hypopygium setose and acute apically, without up curved triangle apically or apical spine (Fig. <xref ref-type="fig" rid="F4">19</xref>).</p><p><bold><italic>Colour</italic>.</bold> Pale yellowish; apical antennal segments apically and apex of ovipositor sheath brown; stemmaticum blackish; telotarsi brownish yellow; veins (including 1-M), parastigma and pterostigma pale yellowish; wing membrane subhyaline.</p></tp:treatment-sec><tp:treatment-sec sec-type="Male" id="SECID0EQTBI"><title>Male.</title><p>Very similar to female, but subapical antennal segments more elongate and with an erect apical bristle (Fig. <xref ref-type="fig" rid="F3">14</xref>), hind femur somewhat widened (Fig. <xref ref-type="fig" rid="F3">15</xref>), vein 1-M, parastigma and pterostigma partly dark brown or brown.</p></tp:treatment-sec><tp:treatment-sec sec-type="variation" id="SECID0E5TBI"><title>Variations.</title><p>Length of fore wing 1.8–2.4 mm; inner tooth of mandible rather robust and 0.4–0.5 × as long as apical tooth; vein r of fore wing 0.5–1.7 × vein 3-SR.</p></tp:treatment-sec><tp:treatment-sec sec-type="biology" id="SECID0EDUBI"><title>Biology.</title><p>Unknown.</p></tp:treatment-sec><tp:treatment-sec sec-type="distribution" id="SECID0EIUBI"><title>Distribution.</title><p>United Arab Emirates, Yemen.</p></tp:treatment-sec><tp:treatment-sec sec-type="etymology" id="SECID0ENUBI"><title>Etymology.</title><p>From <italic>artus</italic> (Latin for narrow) and <italic>cornutus</italic> (Latin for horned) because of the slender antenna.</p></tp:treatment-sec></tp:taxon-treatment>
