# Supplementary material for: The tribe Phanerotomini (Hymenoptera, Braconidae, Cheloninae) of the Arabian Peninsula, with special reference to the United Arab Emirates and Yemen
Source: Zookeys. 2021 Feb 3;1014:1–118. doi: 10.3897/zookeys.1014.60426 (PMC7875960; doi:10.3897/zookeys.1014.60426)
Supplement: XML Treatment for Phanerotoma aspidiota [file zookeys.1014.60426-treatment4.xml]

<!DOCTYPE tp:taxon-treatment
  PUBLIC "-//TaxonX//DTD Taxonomic Treatment Publishing DTD v0 20100105//EN" "tax-treatment-NSO.dtd">
<tp:taxon-treatment xmlns:tp="http://www.plazi.org/taxpub"><tp:treatment-meta><kwd-group><label>Taxon classification</label><kwd><named-content xmlns:xlink="http://www.w3.org/1999/xlink" content-type="kingdom">Animalia</named-content></kwd><kwd><named-content xmlns:xlink="http://www.w3.org/1999/xlink" content-type="order">Hymenoptera</named-content></kwd><kwd><named-content xmlns:xlink="http://www.w3.org/1999/xlink" content-type="family">Braconidae</named-content></kwd></kwd-group><mixed-citation publication-type="journal"><person-group><name><surname>van Achterberg</surname><given-names>Cornelis</given-names></name></person-group><article-title>The tribe <tp:taxon-name><tp:taxon-name-part taxon-name-part-type="tribe">Phanerotomini</tp:taxon-name-part></tp:taxon-name> (<tp:taxon-name><tp:taxon-name-part taxon-name-part-type="order">Hymenoptera</tp:taxon-name-part></tp:taxon-name>, <tp:taxon-name><tp:taxon-name-part taxon-name-part-type="family">Braconidae</tp:taxon-name-part></tp:taxon-name>, <tp:taxon-name><tp:taxon-name-part taxon-name-part-type="subfamily">Cheloninae</tp:taxon-name-part></tp:taxon-name>) of the Arabian Peninsula, with special reference to the United Arab Emirates and Yemen</article-title><source>Zookeys</source><day>03</day><month>2</month><year>2021</year><volume>1014</volume><fpage>1</fpage><lpage>118</lpage><pub-id pub-id-type="doi">10.3897/zookeys.1014.60426</pub-id></mixed-citation></tp:treatment-meta><tp:nomenclature><tp:taxon-name><object-id xmlns:xlink="http://www.w3.org/1999/xlink" content-type="arpha" xlink:type="simple">7697D7AB-88EF-50C4-9880-4735B810C628</object-id>
              <tp:taxon-name-part taxon-name-part-type="genus" reg="Phanerotoma">Phanerotoma</tp:taxon-name-part>
              <tp:taxon-name-part taxon-name-part-type="species" reg="aspidiota">aspidiota</tp:taxon-name-part>
              <object-id xmlns:xlink="http://www.w3.org/1999/xlink" content-type="zoobank" xlink:type="simple">http://zoobank.org/A3E50FFB-6935-437A-9395-7F720D0DC4FD</object-id>
            </tp:taxon-name><tp:taxon-status xmlns:xlink="http://www.w3.org/1999/xlink" xlink:type="simple">sp. nov.</tp:taxon-status><xref ref-type="fig" rid="F5">Figs 28</xref><xref ref-type="fig" rid="F6">, 29–39</xref></tp:nomenclature><tp:treatment-sec sec-type="type material" id="SECID0EHWBI"><title>Type material.</title><p><bold><italic>Holotype</italic></bold>, ♀ (<named-content xmlns:xlink="http://www.w3.org/1999/xlink" content-type="dwc:institutional_code" xlink:type="simple">RMNH</named-content>), “<bold>Yemen</bold> (8136), Al Kowd, light trap, ix.2003, A. v. Harten &amp; S. Al Haruri, <named-content xmlns:xlink="http://www.w3.org/1999/xlink" content-type="dwc:institutional_code" xlink:type="simple">RMNH</named-content>’03”.</p></tp:treatment-sec><tp:treatment-sec sec-type="diagnosis" id="SECID0E5WBI"><title>Diagnosis.</title><p>Third tergite flat medially, broadly truncate posteriorly in dorsal view (Fig. <xref ref-type="fig" rid="F6">31</xref>) and acute posteriorly in lateral view (Fig. <xref ref-type="fig" rid="F6">32</xref>); apical antennal segments of ♀ rather slender (Fig. <xref ref-type="fig" rid="F6">39</xref>) and 3 apical segments moniliform; head directly narrowed behind eyes (Fig. <xref ref-type="fig" rid="F6">35</xref>); inner tooth of mandible ca. 0.5 × apical tooth, stout (Fig. <xref ref-type="fig" rid="F6">34</xref>); vein r of fore wing vertical (Fig. <xref ref-type="fig" rid="F6">29</xref>); vein r of fore wing ca. 0.7 × as long as vein 3-SR; mesoscutum coriaceous-like sculptured; vein 1-R1 ca. 1.2 × as long as pterostigma; vein 1-M of fore wing brown); mesosoma approx. twice longer than high in lateral view; hypopygium of ♀ with narrow and long spine-like protuberance apically (Fig. <xref ref-type="fig" rid="F6">32</xref>).</p><fig id="F5" position="float" orientation="portrait"><object-id xmlns:xlink="http://www.w3.org/1999/xlink" content-type="doi" xlink:type="simple">10.3897/zookeys..60426.figure28</object-id><object-id xmlns:xlink="http://www.w3.org/1999/xlink" content-type="arpha" xlink:type="simple">CE5E6F57-D428-569E-8A14-93E493BD6661</object-id><label>Figure 28.</label><caption><p><italic><tp:taxon-name><tp:taxon-name-part taxon-name-part-type="genus" reg="Phanerotoma">Phanerotoma</tp:taxon-name-part> <tp:taxon-name-part taxon-name-part-type="species" reg="aspidiota">aspidiota</tp:taxon-name-part></tp:taxon-name></italic> van Achterberg, sp. nov., ♀, holotype, habitus lateral.</p></caption><graphic xmlns:xlink="http://www.w3.org/1999/xlink" xlink:href="zookeys-1014-001-g005.jpg" position="float" orientation="portrait" xlink:type="simple" id="oo_504628.jpg"><uri content-type="original_file" xlink:type="simple">https://binary.pensoft.net/fig/504628</uri></graphic></fig><fig id="F6" position="float" orientation="portrait"><object-id xmlns:xlink="http://www.w3.org/1999/xlink" content-type="doi" xlink:type="simple">10.3897/zookeys..60426.figures29-39</object-id><object-id xmlns:xlink="http://www.w3.org/1999/xlink" content-type="arpha" xlink:type="simple">616F829C-B7E5-5339-BDB8-E79FC660301D</object-id><label>Figures 29–39.</label><caption><p><italic><tp:taxon-name><tp:taxon-name-part taxon-name-part-type="genus" reg="Phanerotoma">Phanerotoma</tp:taxon-name-part> <tp:taxon-name-part taxon-name-part-type="species" reg="aspidiota">aspidiota</tp:taxon-name-part></tp:taxon-name></italic> van Achterberg, sp. nov, ♀, holotype <bold>29</bold> fore wing <bold>30</bold> mesosoma dorsal <bold>31</bold> first–third metasomal tergites dorsal <bold>32</bold> metasoma lateral <bold>33</bold> hind leg lateral <bold>34</bold> mandible ventral <bold>35</bold> head dorsal <bold>36</bold> head anterior <bold>37</bold> head lateral <bold>38</bold> antenna, lateral <bold>39</bold> apical third of antenna lateral.</p></caption><graphic xmlns:xlink="http://www.w3.org/1999/xlink" xlink:href="zookeys-1014-001-g006.jpg" position="float" orientation="portrait" xlink:type="simple" id="oo_504629.jpg"><uri content-type="original_file" xlink:type="simple">https://binary.pensoft.net/fig/504629</uri></graphic></fig></tp:treatment-sec><tp:treatment-sec sec-type="description" id="SECID0EG1BI"><title>Description.</title><p>Female, holotype, length of body (excluding ovipositor) 3.4 mm; antenna 2.5 mm; fore wing 2.2 mm; visible part of ovipositor sheath 0.7 mm (0.15 mm sparsely erect setose).</p><p><bold><italic>Head</italic>.</bold> Width 1.6 × median length in anterior view and part of head above eye in lateral view 0.2 × height of eye (Fig. <xref ref-type="fig" rid="F6">37</xref>); antenna with 23 cylindrical segments and 1.1 × longer than fore wing, three apical segments small and moniliform (Fig. <xref ref-type="fig" rid="F6">39</xref>), with short bristle apically and apical segment without spine, third, fourth and penultimate segments 3.0, 2.8 and 1.0 × longer than wide in lateral view, respectively; area of stemmaticum granulate; <abbrev xmlns:xlink="http://www.w3.org/1999/xlink" xlink:title="diameter of posterior ocellus" id="ABBRID0E11BI" xlink:type="simple">OOL</abbrev>: diameter of posterior ocellus: <abbrev xmlns:xlink="http://www.w3.org/1999/xlink" xlink:title="diameter of posterior ocellus" id="ABBRID0E51BI" xlink:type="simple">POL</abbrev> = 12: 4: 4; length of eye 3.1 × temple in dorsal view (Fig. <xref ref-type="fig" rid="F6">35</xref>); frons granulate medially, rugose laterally and without median carina; vertex rugose and with satin sheen; temple finely and densely granulate and rather dull, directly narrowed behind eyes; face transversely rugose laterally, rugulose and with obsolescent median bump and rather shiny; clypeus smooth, shiny and 0.8 × minimum width of face, intertentorial distance 2.6 × minimum width between clypeus and eye, long erect setose and with 3 indistinct blunt teeth medio-ventrally (Fig. <xref ref-type="fig" rid="F6">36</xref>); eye medium-sized, strongly convex and in lateral view 1.7 × (measured medially) wider than temple (Fig. <xref ref-type="fig" rid="F6">37</xref>), in anterior view its height equal to minimum width of face; upper condyle of mandible near lower level of eyes (Fig. <xref ref-type="fig" rid="F6">36</xref>); malar space aciculate, with satin sheen and 0.4 × as long as basal width of mandible; lower tooth of mandible half as long as apical tooth, robust (Fig. <xref ref-type="fig" rid="F6">34</xref>).</p><p><bold><italic>Mesosoma</italic></bold> (Figs <xref ref-type="fig" rid="F5">28</xref>, <xref ref-type="fig" rid="F6">30</xref>). Length 2.1 × its width in lateral view; side of pronotum rugose, but anteriorly punctate and dorsally granulate; propleuron posteriorly flattened; mesosternum superficially granulate and with satin sheen; mesoscutum densely and very finely rugulose, rather dull; scutellum flat, distinctly granulate (but medially partly smooth) and rather matt; scutellar sulcus narrow, with nine carinae (Fig. <xref ref-type="fig" rid="F6">30</xref>); metanotum with short median carina medially and finely serrate posteriorly; propodeum rugose, but anteriorly rugulose, without transverse carina or median carina, and latero-posteriorly weakly tuberculate. <bold><italic>Wings</italic>.</bold> Fore wing 2.7 × longer than its maximum width; 1-R1 1.25 × as long as pterostigma; distance between wing apex and marginal cell apex 0.2 × length of 1-R1; r issued far beyond middle of pterostigma and 0.7 × 3-SR; 2-SR slightly curved and subparallel with posterior margin of pterostigma (Fig. <xref ref-type="fig" rid="F6">29</xref>); SR1 straight; 2-SR+M short; m-cu just postfurcal; parastigma medium-sized; 1-CU1 0.4 × as long as vein 2-CU1, cu-a 0.8 × 1-CU1; r:3-SR:SR1 = 5:7:34; 2-SR:3-SR:r-m = 18:7:7; r-m nearly vertical; 2-M slightly curved (Fig. <xref ref-type="fig" rid="F6">29</xref>). Hind wing: M+CU:1-M:1r-m = 16:14:5. <bold><italic>Legs</italic>.</bold> Hind femur matt, 3.1 × as long as wide and robust; middle tibia with ivory blister; inner spur of middle tibia 0.4 × its basitarsus; hind tibia wide medially (Fig. <xref ref-type="fig" rid="F6">33</xref>); hind coxa largely coriaceous but dorsally mostly smooth and shiny.</p><p><bold><italic>Metasoma</italic></bold> (Figs <xref ref-type="fig" rid="F6">31</xref>, <xref ref-type="fig" rid="F6">32</xref>). Nearly parallel-sided in dorsal view, 1.9 × as long as wide and 1.4 × as long as mesosoma; first and second tergites densely and coarsely longitudinally rugose; second metasomal suture rather wide and slightly sinuate; third tergite 1.3 × longer than second tergite and straight, flat medially, broadly truncate posteriorly in dorsal view (slightly concave: Fig. <xref ref-type="fig" rid="F6">31</xref>), acute posteriorly in lateral view (Fig. <xref ref-type="fig" rid="F6">32</xref>), reticulate-rugose and with satin sheen (Fig. <xref ref-type="fig" rid="F6">31</xref>), lateral lamella narrow, wider latero-apically and medio-apically narrow; ovipositor sheath narrow, apically somewhat widened and darkened, its visible part 0.32 × as long as fore wing and 0.58 × metasomal carapace and sparsely setose part 0.07 × fore wing and with few erect setae; hypopygium of ♀ with long narrow triangular and spine-like protuberance apically (Fig. <xref ref-type="fig" rid="F6">32</xref>) and rather sparsely setose.</p><p><bold><italic>Colour</italic>.</bold> Yellowish brown (including most of hind femur); apex of antenna, hind tibia apically and subbasally, parastigma, vein 1-M and apex of ovipositor sheath brown; stemmaticum dark brown; clypeus, palpi, tegulae, remainder of legs first and second tergites and metasoma ventrally pale yellowish or ivory; pterostigma (but basally and apically pale yellowish) dark brown; wing membrane slightly brownish below pterostigma.</p></tp:treatment-sec><tp:treatment-sec sec-type="Male" id="SECID0ED5BI"><title>Male.</title><p>Unknown.</p></tp:treatment-sec><tp:treatment-sec sec-type="biology" id="SECID0EI5BI"><title>Biology.</title><p>Unknown.</p></tp:treatment-sec><tp:treatment-sec sec-type="distribution" id="SECID0EN5BI"><title>Distribution.</title><p>Yemen.</p></tp:treatment-sec><tp:treatment-sec sec-type="etymology" id="SECID0ES5BI"><title>Etymology.</title><p>From <italic>aspidiotes</italic> (Greek for shield-bearer) because of the truncated shield-like third metasomal tergite.</p></tp:treatment-sec></tp:taxon-treatment>
