# Supplementary material for: The tribe Phanerotomini (Hymenoptera, Braconidae, Cheloninae) of the Arabian Peninsula, with special reference to the United Arab Emirates and Yemen
Source: Zookeys. 2021 Feb 3;1014:1–118. doi: 10.3897/zookeys.1014.60426 (PMC7875960; doi:10.3897/zookeys.1014.60426)
Supplement: XML Treatment for Phanerotoma bilinea [file zookeys.1014.60426-treatment5.xml]

<!DOCTYPE tp:taxon-treatment
  PUBLIC "-//TaxonX//DTD Taxonomic Treatment Publishing DTD v0 20100105//EN" "tax-treatment-NSO.dtd">
<tp:taxon-treatment xmlns:tp="http://www.plazi.org/taxpub"><tp:treatment-meta><kwd-group><label>Taxon classification</label><kwd><named-content xmlns:xlink="http://www.w3.org/1999/xlink" content-type="kingdom">Animalia</named-content></kwd><kwd><named-content xmlns:xlink="http://www.w3.org/1999/xlink" content-type="order">Hymenoptera</named-content></kwd><kwd><named-content xmlns:xlink="http://www.w3.org/1999/xlink" content-type="family">Braconidae</named-content></kwd></kwd-group><mixed-citation publication-type="journal"><person-group><name><surname>van Achterberg</surname><given-names>Cornelis</given-names></name></person-group><article-title>The tribe <tp:taxon-name><tp:taxon-name-part taxon-name-part-type="tribe">Phanerotomini</tp:taxon-name-part></tp:taxon-name> (<tp:taxon-name><tp:taxon-name-part taxon-name-part-type="order">Hymenoptera</tp:taxon-name-part></tp:taxon-name>, <tp:taxon-name><tp:taxon-name-part taxon-name-part-type="family">Braconidae</tp:taxon-name-part></tp:taxon-name>, <tp:taxon-name><tp:taxon-name-part taxon-name-part-type="subfamily">Cheloninae</tp:taxon-name-part></tp:taxon-name>) of the Arabian Peninsula, with special reference to the United Arab Emirates and Yemen</article-title><source>Zookeys</source><day>03</day><month>2</month><year>2021</year><volume>1014</volume><fpage>1</fpage><lpage>118</lpage><pub-id pub-id-type="doi">10.3897/zookeys.1014.60426</pub-id></mixed-citation></tp:treatment-meta><tp:nomenclature><tp:taxon-name><object-id xmlns:xlink="http://www.w3.org/1999/xlink" content-type="arpha" xlink:type="simple">E3080B30-01EA-55B9-A212-8AFD98161CBB</object-id>
              <tp:taxon-name-part taxon-name-part-type="genus" reg="Phanerotoma">Phanerotoma</tp:taxon-name-part>
              <tp:taxon-name-part taxon-name-part-type="species" reg="bilinea">bilinea</tp:taxon-name-part>
            </tp:taxon-name><tp:taxon-authority>Lyle, 1924</tp:taxon-authority><xref ref-type="fig" rid="F7">Figs 40–43</xref><xref ref-type="fig" rid="F8">, 44–54</xref><tp:nomenclature-citation-list><tp:nomenclature-citation><tp:taxon-name>
                  <tp:taxon-name-part taxon-name-part-type="genus" reg="Phanerotoma">Phanerotoma</tp:taxon-name-part> <tp:taxon-name-part taxon-name-part-type="species" reg="bilinea">bilinea</tp:taxon-name-part></tp:taxon-name><comment>Lyle, 1924: 101; Zettel, 1987: 364; van Achterberg, 1990: 24–25 (redescription, lectotype designation).</comment></tp:nomenclature-citation><tp:nomenclature-citation><tp:taxon-name>
                  <tp:taxon-name-part taxon-name-part-type="genus" reg="Bracotritoma">Bracotritoma</tp:taxon-name-part> <tp:taxon-name-part taxon-name-part-type="species" reg="bilinea">bilinea</tp:taxon-name-part></tp:taxon-name><comment>; Shenefelt, 1973: 909.</comment></tp:nomenclature-citation><tp:nomenclature-citation><tp:taxon-name>
                  <tp:taxon-name-part taxon-name-part-type="genus" reg="Phanerotoma">Phanerotoma</tp:taxon-name-part> <tp:taxon-name-part taxon-name-part-type="species" reg="gregori">gregori</tp:taxon-name-part></tp:taxon-name><comment>Snoflák, 1951: 13; Shenefelt, 1973: 916 (synonymised by <xref ref-type="bibr" rid="B38">Zettel (1987)</xref>).</comment></tp:nomenclature-citation></tp:nomenclature-citation-list></tp:nomenclature><tp:treatment-sec sec-type="type material" id="SECID0EQBCI"><title>Type material.</title><p><bold><italic>Holotype</italic></bold> ♀ of <italic><tp:taxon-name><tp:taxon-name-part taxon-name-part-type="genus" reg="Phanerotoma">P.</tp:taxon-name-part> <tp:taxon-name-part taxon-name-part-type="species" reg="gregori">gregori</tp:taxon-name-part></tp:taxon-name></italic> (<named-content xmlns:xlink="http://www.w3.org/1999/xlink" content-type="dwc:institutional_code" xlink:type="simple">MMB</named-content>); lectotype ♀ of <italic><tp:taxon-name><tp:taxon-name-part taxon-name-part-type="genus" reg="Phanerotoma">P.</tp:taxon-name-part> <tp:taxon-name-part taxon-name-part-type="species" reg="bilinea">bilinea</tp:taxon-name-part></tp:taxon-name></italic> (<named-content xmlns:xlink="http://www.w3.org/1999/xlink" content-type="dwc:institutional_code" xlink:type="simple">NHMUK</named-content>; collected from a <italic><tp:taxon-name><tp:taxon-name-part taxon-name-part-type="genus" reg="Quercus">Quercus</tp:taxon-name-part></tp:taxon-name></italic> tree) .</p></tp:treatment-sec><tp:treatment-sec sec-type="material" id="SECID0ECDCI"><title>Additional material.</title><p><bold>Yemen</bold> (Ar Rujum, Malaise trap; Sana’a, Malaise, light and pitfall traps; Al Kadan, light trap; Ta’izz, light trap; 12 km NW of Manakhah, Malaise trap).</p></tp:treatment-sec><tp:treatment-sec sec-type="diagnosis" id="SECID0EKDCI"><title>Diagnosis.</title><p>Hypopygium of ♀ with spine-like, long and acute narrow triangular protuberance (Figs <xref ref-type="fig" rid="F7">40</xref>, <xref ref-type="fig" rid="F8">47</xref>); fourth sternite of ♀ enlarged; inner tooth of mandible 0.4 × apical tooth (Fig. <xref ref-type="fig" rid="F8">49</xref>); vein r of fore wing 0.2–0.4 × as long as vein 3-SR; apical half of hind tibia with large dark brown patch laterally; medially third tergite 1.0–1.2 × longer than second tergite, tergite dark brown medially, rounded laterally and moderately concave medio-posteriorly in dorsal view (Fig. <xref ref-type="fig" rid="F8">46</xref>); ovipositor sheath narrow and only apically with some erect setae. Similar to <italic><tp:taxon-name><tp:taxon-name-part taxon-name-part-type="genus" reg="Phanerotoma">P.</tp:taxon-name-part> <tp:taxon-name-part taxon-name-part-type="species" reg="maculata">maculata</tp:taxon-name-part></tp:taxon-name></italic> (Wollaston, 1858) from Madeira; but <italic><tp:taxon-name><tp:taxon-name-part taxon-name-part-type="genus" reg="Phanerotoma">P.</tp:taxon-name-part> <tp:taxon-name-part taxon-name-part-type="species" reg="bilinea">bilinea</tp:taxon-name-part></tp:taxon-name></italic> has the third metasomal tergite 1.0–1.2 × as long as the second tergite medially (1.4–1.7 × longer than second tergite in <italic><tp:taxon-name><tp:taxon-name-part taxon-name-part-type="genus" reg="Phanerotoma">P.</tp:taxon-name-part> <tp:taxon-name-part taxon-name-part-type="species" reg="maculata">maculata</tp:taxon-name-part></tp:taxon-name></italic>) and its apical half distinctly sculptured and slightly shiny (at least partly smooth and distinctly shiny), middle tibia pale yellow (surroundings of blister dark brown) and vein 2-SR distinctly curved (straight).</p><fig id="F7" position="float" orientation="portrait"><object-id xmlns:xlink="http://www.w3.org/1999/xlink" content-type="doi" xlink:type="simple">10.3897/zookeys..60426.figures40-43</object-id><object-id xmlns:xlink="http://www.w3.org/1999/xlink" content-type="arpha" xlink:type="simple">3CFDFFDA-01CD-544A-AD8E-7BE4D55F6052</object-id><label>Figures 40–43.</label><caption><p><italic><tp:taxon-name><tp:taxon-name-part taxon-name-part-type="genus" reg="Phanerotoma">Phanerotoma</tp:taxon-name-part> <tp:taxon-name-part taxon-name-part-type="species" reg="bilinea">bilinea</tp:taxon-name-part></tp:taxon-name></italic> Lyle, Yemen, ♀ (<bold>40</bold>) and ♂ (<bold>41–43</bold>) <bold>40</bold> habitus lateral <bold>41</bold> hind femur, lateral <bold>42</bold> middle tibia lateral <bold>43</bold> apical third of antenna lateral.</p></caption><graphic xmlns:xlink="http://www.w3.org/1999/xlink" xlink:href="zookeys-1014-001-g007.jpg" position="float" orientation="portrait" xlink:type="simple" id="oo_504630.jpg"><uri content-type="original_file" xlink:type="simple">https://binary.pensoft.net/fig/504630</uri></graphic></fig></tp:treatment-sec><tp:treatment-sec sec-type="variation" id="SECID0EFGCI"><title>Variations.</title><p>(Yemen). Length of fore wing of ♀ 2.3–3.0 mm, of ♂ 2.1–2.7 mm; parastigma and vein 1-M of fore wing yellowish, brown to rather dark brown; third metasomal tergite 1.0–1.2× as long as the second tergite medially; third and fourth antennal segments in ventral view distinctly darker than scapus and only very rarely similar brownish; apical half of hind tibia yellowish ventrally and outer side largely dark brown (but apically yellowish brown).</p></tp:treatment-sec><tp:treatment-sec sec-type="biology" id="SECID0EKGCI"><title>Biology.</title><p>Parasitoid of <italic><tp:taxon-name><tp:taxon-name-part taxon-name-part-type="genus" reg="Argyrotaenia">Argyrotaenia</tp:taxon-name-part> <tp:taxon-name-part taxon-name-part-type="species" reg="ljungiana">ljungiana</tp:taxon-name-part></tp:taxon-name></italic> (Thunberg, 1797) (<tp:taxon-name><tp:taxon-name-part taxon-name-part-type="family">Tortricidae</tp:taxon-name-part></tp:taxon-name>) and <italic><tp:taxon-name><tp:taxon-name-part taxon-name-part-type="genus" reg="Prays">Prays</tp:taxon-name-part> <tp:taxon-name-part taxon-name-part-type="species" reg="citri">citri</tp:taxon-name-part></tp:taxon-name></italic> (Milliere, 1873) (<tp:taxon-name><tp:taxon-name-part taxon-name-part-type="family">Yponomeutidae</tp:taxon-name-part></tp:taxon-name>).</p></tp:treatment-sec><tp:treatment-sec sec-type="distribution" id="SECID0EQHCI"><title>Distribution.</title><p>Austria; Azerbaijan; Belgium; Czech Republic; France; Germany; Greece; Hungary; Japan; Korea; Moldova; Netherlands; Poland; Romania; Russia (including Far East Russia); Slovakia; Spain; Switzerland; Ukraine; United Kingdom; Serbia; *Yemen.</p><fig id="F8" position="float" orientation="portrait"><object-id xmlns:xlink="http://www.w3.org/1999/xlink" content-type="doi" xlink:type="simple">10.3897/zookeys..60426.figures44-54</object-id><object-id xmlns:xlink="http://www.w3.org/1999/xlink" content-type="arpha" xlink:type="simple">CCE24622-ED44-5173-84A6-4ED810CA2A84</object-id><label>Figures 44–54.</label><caption><p><italic><tp:taxon-name><tp:taxon-name-part taxon-name-part-type="genus" reg="Phanerotoma">Phanerotoma</tp:taxon-name-part> <tp:taxon-name-part taxon-name-part-type="species" reg="bilinea">bilinea</tp:taxon-name-part></tp:taxon-name></italic> Lyle, ♀, Yemen <bold>44</bold> wings <bold>45</bold> mesosoma dorsal <bold>46</bold> first–third metasomal tergites dorsal <bold>47</bold> metasoma lateral <bold>48</bold> antenna lateral <bold>49</bold> mandible ventral <bold>50</bold> apical third of antenna lateral <bold>51</bold> head dorsal <bold>52</bold> head anterior <bold>53</bold> head lateral <bold>54</bold> hind leg lateral.</p></caption><graphic xmlns:xlink="http://www.w3.org/1999/xlink" xlink:href="zookeys-1014-001-g008.jpg" position="float" orientation="portrait" xlink:type="simple" id="oo_504631.jpg"><uri content-type="original_file" xlink:type="simple">https://binary.pensoft.net/fig/504631</uri></graphic></fig></tp:treatment-sec><ref-list><ref id="B38"><mixed-citation xmlns:xlink="http://www.w3.org/1999/xlink" xlink:type="simple"><person-group><name name-style="western"><surname>Zettel</surname><given-names>H</given-names></name></person-group> (<year>1987</year>) <article-title>Beitrag zur Kenntnis der Sigalphinen und Cheloninen Fauna in Österreich (Hym., <tp:taxon-name><tp:taxon-name-part taxon-name-part-type="family">Braconidae</tp:taxon-name-part></tp:taxon-name>).</article-title><source>Linzer biologische Beiträge</source><volume>19</volume>: <fpage>359</fpage>–<lpage>376</lpage>.</mixed-citation></ref></ref-list></tp:taxon-treatment>
