# Supplementary material for: The tribe Phanerotomini (Hymenoptera, Braconidae, Cheloninae) of the Arabian Peninsula, with special reference to the United Arab Emirates and Yemen
Source: Zookeys. 2021 Feb 3;1014:1–118. doi: 10.3897/zookeys.1014.60426 (PMC7875960; doi:10.3897/zookeys.1014.60426)
Supplement: XML Treatment for Phanerotoma brunneivena [file zookeys.1014.60426-treatment6.xml]

<!DOCTYPE tp:taxon-treatment
  PUBLIC "-//TaxonX//DTD Taxonomic Treatment Publishing DTD v0 20100105//EN" "tax-treatment-NSO.dtd">
<tp:taxon-treatment xmlns:tp="http://www.plazi.org/taxpub"><tp:treatment-meta><kwd-group><label>Taxon classification</label><kwd><named-content xmlns:xlink="http://www.w3.org/1999/xlink" content-type="kingdom">Animalia</named-content></kwd><kwd><named-content xmlns:xlink="http://www.w3.org/1999/xlink" content-type="order">Hymenoptera</named-content></kwd><kwd><named-content xmlns:xlink="http://www.w3.org/1999/xlink" content-type="family">Braconidae</named-content></kwd></kwd-group><mixed-citation publication-type="journal"><person-group><name><surname>van Achterberg</surname><given-names>Cornelis</given-names></name></person-group><article-title>The tribe <tp:taxon-name><tp:taxon-name-part taxon-name-part-type="tribe">Phanerotomini</tp:taxon-name-part></tp:taxon-name> (<tp:taxon-name><tp:taxon-name-part taxon-name-part-type="order">Hymenoptera</tp:taxon-name-part></tp:taxon-name>, <tp:taxon-name><tp:taxon-name-part taxon-name-part-type="family">Braconidae</tp:taxon-name-part></tp:taxon-name>, <tp:taxon-name><tp:taxon-name-part taxon-name-part-type="subfamily">Cheloninae</tp:taxon-name-part></tp:taxon-name>) of the Arabian Peninsula, with special reference to the United Arab Emirates and Yemen</article-title><source>Zookeys</source><day>03</day><month>2</month><year>2021</year><volume>1014</volume><fpage>1</fpage><lpage>118</lpage><pub-id pub-id-type="doi">10.3897/zookeys.1014.60426</pub-id></mixed-citation></tp:treatment-meta><tp:nomenclature><tp:taxon-name><object-id xmlns:xlink="http://www.w3.org/1999/xlink" content-type="arpha" xlink:type="simple">45A7FD2B-BC9F-59B5-A107-88318F55B241</object-id>
              <tp:taxon-name-part taxon-name-part-type="genus" reg="Phanerotoma">Phanerotoma</tp:taxon-name-part>
              <tp:taxon-name-part taxon-name-part-type="species" reg="brunneivena">brunneivena</tp:taxon-name-part>
              <object-id xmlns:xlink="http://www.w3.org/1999/xlink" content-type="zoobank" xlink:type="simple">http://zoobank.org/3233C1CD-45CE-4ABB-8A4D-5841BFF2CAFC</object-id>
            </tp:taxon-name><tp:taxon-status xmlns:xlink="http://www.w3.org/1999/xlink" xlink:type="simple">sp. nov.</tp:taxon-status><xref ref-type="fig" rid="F9">Figs 55–57</xref><xref ref-type="fig" rid="F10">, 58–68</xref></tp:nomenclature><tp:treatment-sec sec-type="type material" id="SECID0ETKCI"><title>Type material.</title><p><bold><italic>Holotype</italic></bold>, ♀ (<named-content xmlns:xlink="http://www.w3.org/1999/xlink" content-type="dwc:institutional_code" xlink:type="simple">RMNH</named-content>), “<bold>United Arab Emirates</bold>, Fujairah (1484), light trap, 19.iv.–2.v.2005, <named-content xmlns:xlink="http://www.w3.org/1999/xlink" content-type="dwc:verbatimCoordinates" xlink:type="simple"><named-content content-type="geo-json" specific-use="{&#34;type&#34;:&#34;Point&#34;,&#34;coordinates&#34;:[56.350000,25.133333]}" id="NCID0EILCI" xlink:type="simple">25°08'N, 56°21'E</named-content></named-content>, A. v. Harten, <named-content xmlns:xlink="http://www.w3.org/1999/xlink" content-type="dwc:institutional_code" xlink:type="simple">RMNH</named-content>’06”. <bold><italic>Paratypes</italic></bold>: 28♀, 1♂: Idem, 2.v.–5.vi.2005; 14♀: Idem, 19.iv.–2.v.2005; 4♀: Idem, 5–24.iii.2005; 3♀, 1♂: Idem, 24.iii.–6.iv.2005; 7♀, 2♂: Idem, 13–19.iv.2005; 4♀: Idem, 2–13.v.2005; 1♀: Idem, 16–24.ii.2005; 3♀: Idem, 13–29.xi.2005; 2♀: Idem, 29.xi.2005–2.i.2006; 1♀: Idem, 2–13.v.2005; 1♀: Idem, 24.ii.–5.iii.2005; 1♀: “United Arab Emirates, Sharjah Desert Park (1556), light tr[ap], 30.iv.–7.v.2005, <named-content xmlns:xlink="http://www.w3.org/1999/xlink" content-type="dwc:verbatimCoordinates" xlink:type="simple"><named-content content-type="geo-json" specific-use="{&#34;type&#34;:&#34;Point&#34;,&#34;coordinates&#34;:[55.700000,25.283333]}" id="NCID0EYLCI" xlink:type="simple">25°17'N, 55°42'E</named-content></named-content>, A. v. Harten, <named-content xmlns:xlink="http://www.w3.org/1999/xlink" content-type="dwc:institutional_code" xlink:type="simple">RMNH</named-content>’06”; 1♀: Idem, 21–28.v.2007; 1♀: Idem, 20–21.iv.2006, M. Fibiger; 1♀: “Wadi Safad (5015), white &amp; yellow pan tr., 2–26.i.2006, <named-content xmlns:xlink="http://www.w3.org/1999/xlink" content-type="dwc:verbatimCoordinates" xlink:type="simple"><named-content content-type="geo-json" specific-use="{&#34;type&#34;:&#34;Point&#34;,&#34;coordinates&#34;:[56.316667,25.216667]}" id="NCID0EFMCI" xlink:type="simple">25°13'N, 56°19'E</named-content></named-content>, A. v. Harten, <named-content xmlns:xlink="http://www.w3.org/1999/xlink" content-type="dwc:institutional_code" xlink:type="simple">RMNH</named-content>’06”; 1♀: “Wadi Maidaq (3808), at light, 21.xii.2005–2.ii.2006, <named-content xmlns:xlink="http://www.w3.org/1999/xlink" content-type="dwc:verbatimCoordinates" xlink:type="simple"><named-content content-type="geo-json" specific-use="{&#34;type&#34;:&#34;Point&#34;,&#34;coordinates&#34;:[56.116667,25.300000]}" id="NCID0ESMCI" xlink:type="simple">25°18'N, 56°07'E</named-content></named-content>, A. v. Harten, <named-content xmlns:xlink="http://www.w3.org/1999/xlink" content-type="dwc:institutional_code" xlink:type="simple">RMNH</named-content>’06”; 2♀: Idem, 27.iv.–4.v.2006; 1♀: “United Arab Emirates, Sharjah x Khor Kalba (3851), light trap, <named-content xmlns:xlink="http://www.w3.org/1999/xlink" content-type="dwc:verbatimCoordinates" xlink:type="simple"><named-content content-type="geo-json" specific-use="{&#34;type&#34;:&#34;Point&#34;,&#34;coordinates&#34;:[56.150000,24.983333]}" id="NCID0E6MCI" xlink:type="simple">24°59'N, 56°09'E</named-content></named-content>, 17–18.iv.2006, M. Fibiger, <named-content xmlns:xlink="http://www.w3.org/1999/xlink" content-type="dwc:institutional_code" xlink:type="simple">RMNH</named-content>’06”; 1♀: “United Arab Emirates, NARC near Sweihan (1299), light trap, 9–20.iv.2005, <named-content xmlns:xlink="http://www.w3.org/1999/xlink" content-type="dwc:verbatimCoordinates" xlink:type="simple"><named-content content-type="geo-json" specific-use="{&#34;type&#34;:&#34;Point&#34;,&#34;coordinates&#34;:[55.433333,24.400000]}" id="NCID0EMNCI" xlink:type="simple">24°24'N, 55°26'E</named-content></named-content>, A. v. Harten, <named-content xmlns:xlink="http://www.w3.org/1999/xlink" content-type="dwc:institutional_code" xlink:type="simple">RMNH</named-content>’06”; 1♀, “<bold>Yemen</bold> (7501), Al Kadan, light trap, i.2003, A. v. Harten &amp; T. Abdul-Haq, <named-content xmlns:xlink="http://www.w3.org/1999/xlink" content-type="dwc:institutional_code" xlink:type="simple">RMNH</named-content>’03”; 1♀: Idem, x.2001; 1♀: Idem, xi.2001; 1♀: Idem, v.2002; 1♀, “Yemen, Al Kowd, light tr[ap], v.–vi.2000, no. 4719, A. v. Harten &amp; S. Al Haruri, <named-content xmlns:xlink="http://www.w3.org/1999/xlink" content-type="dwc:institutional_code" xlink:type="simple">RMNH</named-content>’01”.</p></tp:treatment-sec><tp:treatment-sec sec-type="Comparative diagnosis" id="SECID0ECOCI"><title>Comparative diagnosis.</title><p>Very similar to <italic><tp:taxon-name><tp:taxon-name-part taxon-name-part-type="genus" reg="Phanerotoma">P.</tp:taxon-name-part> <tp:taxon-name-part taxon-name-part-type="species" reg="flavivena">flavivena</tp:taxon-name-part></tp:taxon-name></italic> because of the needle-shaped ovipositor sheath of which the apical half is yellow, the yellow pterostigma, the long third tergite (1.8–2.1 × as long as second tergite), the distinctly convex temple and short inner tooth of the mandible. It differs by the rugulose or striate and matt to slightly shiny temple (mostly smooth and shiny in <italic><tp:taxon-name><tp:taxon-name-part taxon-name-part-type="genus" reg="Phanerotoma">P.</tp:taxon-name-part> <tp:taxon-name-part taxon-name-part-type="species" reg="flavivena">flavivena</tp:taxon-name-part></tp:taxon-name></italic>), the dark brown vein r of fore wing ca. 0.2 × as long as vein 3-SR (yellow and 0.4–0.7 ×), the vein SR1 of fore wing distinctly curved (straight or nearly so) and the longer apical triangular appendage of the hypopygium.</p></tp:treatment-sec><tp:treatment-sec sec-type="description" id="SECID0E5OCI"><title>Description.</title><p>Female, holotype, length of body (excluding ovipositor) 5.7 mm; antenna 3.8 mm (but apical segment missing); fore wing 3.9 mm; visible part of ovipositor sheath 0.85 mm (only apex setose).</p><fig id="F9" position="float" orientation="portrait"><object-id xmlns:xlink="http://www.w3.org/1999/xlink" content-type="doi" xlink:type="simple">10.3897/zookeys..60426.figures55-57</object-id><object-id xmlns:xlink="http://www.w3.org/1999/xlink" content-type="arpha" xlink:type="simple">72F2E28A-30CE-5CFB-8D73-2D24601AD702</object-id><label>Figures 55–57.</label><caption><p><italic><tp:taxon-name><tp:taxon-name-part taxon-name-part-type="genus" reg="Phanerotoma">Phanerotoma</tp:taxon-name-part> <tp:taxon-name-part taxon-name-part-type="species" reg="brunneivena">brunneivena</tp:taxon-name-part></tp:taxon-name></italic> van Achterberg, sp. nov., ♀, holotype (but <bold>57</bold> of paratype and <bold>56</bold> of paratype ♂) <bold>55</bold> habitus lateral <bold>56, 57</bold> apical half of metasoma lateral.</p></caption><graphic xmlns:xlink="http://www.w3.org/1999/xlink" xlink:href="zookeys-1014-001-g009.jpg" position="float" orientation="portrait" xlink:type="simple" id="oo_504632.jpg"><uri content-type="original_file" xlink:type="simple">https://binary.pensoft.net/fig/504632</uri></graphic></fig><p><bold><italic>Head</italic>.</bold> Width 1.5 × median length in anterior view and part of head above eye in lateral view 0.3 × height of eye (Fig. <xref ref-type="fig" rid="F10">65</xref>); antenna with 23 segments and 1.2 × longer than fore wing, segments gradually shortened, narrowed apically and five apical segments moniliform (Fig. <xref ref-type="fig" rid="F10">67</xref>), third, fourth and penultimate segments 3.2, 3.0 and 1.4 × longer than wide in lateral view, respectively; area of stemmaticum coriaceous; <abbrev xmlns:xlink="http://www.w3.org/1999/xlink" xlink:title="diameter of posterior ocellus" id="ABBRID0ESQCI" xlink:type="simple">OOL</abbrev>: diameter of posterior ocellus: <abbrev xmlns:xlink="http://www.w3.org/1999/xlink" xlink:title="diameter of posterior ocellus" id="ABBRID0EWQCI" xlink:type="simple">POL</abbrev> = 20: 4: 10; length of eye 1.7 × temple in dorsal view (Fig. <xref ref-type="fig" rid="F10">63</xref>); frons coarsely rugose and with median carina; vertex coarsely and densely reticulate-rugose, and rather dull; temple densely and finely rugose, dull; face coarsely rugose and without distinct median ridge or median carina; clypeus mostly smooth, rather shiny and with three minute teeth medio-ventrally, partly hidden by conspicuous fringe (Fig. <xref ref-type="fig" rid="F10">64</xref>); eye medium-sized, strongly convex and in lateral view 1.3 × (measured medially) temple (Fig. <xref ref-type="fig" rid="F10">65</xref>), in anterior view 0.8 × minimum width of face; upper condyle of mandible near lower level of eyes (Fig. <xref ref-type="fig" rid="F10">64</xref>); malar space rugose, shiny and 0.5 × as basal width of mandible; lower tooth of mandible 0.1 × as long as apical tooth (Fig. <xref ref-type="fig" rid="F10">68</xref>).</p><fig id="F10" position="float" orientation="portrait"><object-id xmlns:xlink="http://www.w3.org/1999/xlink" content-type="doi" xlink:type="simple">10.3897/zookeys..60426.figures58-68</object-id><object-id xmlns:xlink="http://www.w3.org/1999/xlink" content-type="arpha" xlink:type="simple">0F78ED72-1DFB-5AF1-ADB5-E2D0BC3CFB39</object-id><label>Figures 58–68.</label><caption><p><italic><tp:taxon-name><tp:taxon-name-part taxon-name-part-type="genus" reg="Phanerotoma">Phanerotoma</tp:taxon-name-part> <tp:taxon-name-part taxon-name-part-type="species" reg="brunneivena">brunneivena</tp:taxon-name-part></tp:taxon-name></italic> van Achterberg, sp. nov., ♀, holotype <bold>58</bold> wings <bold>59</bold> mesosoma dorsal <bold>60</bold> first–third metasomal tergites dorsal <bold>61</bold> metasoma lateral <bold>62</bold> apex of third metasomal tergite dorsal <bold>63</bold> head, dorsal <bold>64</bold> head anterior <bold>65</bold> head lateral <bold>66</bold> antenna lateral <bold>67</bold> apical third of antenna lateral <bold>68</bold> mandible ventral.</p></caption><graphic xmlns:xlink="http://www.w3.org/1999/xlink" xlink:href="zookeys-1014-001-g010.jpg" position="float" orientation="portrait" xlink:type="simple" id="oo_504633.jpg"><uri content-type="original_file" xlink:type="simple">https://binary.pensoft.net/fig/504633</uri></graphic></fig><p><bold><italic>Mesosoma</italic></bold> (Figs <xref ref-type="fig" rid="F9">55</xref>, <xref ref-type="fig" rid="F10">59</xref>). Length 1.5 × its width in lateral view; side of pronotum mainly rugose, but dorsally nearly smooth; mesoscutum densely rugose and rather shiny, densely setose; notauli hardly indicated; scutellar sulcus wide and with seven carinae (Fig. <xref ref-type="fig" rid="F10">59</xref>); scutellum triangular, largely punctate and rather shiny; metanotum with short median carina anteriorly and small tooth protruding posteriorly; propodeum coarsely reticulate-rugose, without distinct median and transverse carinae, latero-posteriorly tuberculate. <bold><italic>Wings</italic>.</bold> Fore wing 2.6 × longer than its maximum width; length of 1-R1 1.4 × as long as pterostigma; r issued far beyond middle of pterostigma and 0.2 × 3-SR; 2-SR curved and distally subparallel with posterior margin of pterostigma (Fig. <xref ref-type="fig" rid="F10">58</xref>); SR1 curved; 2-SR+M absent because of interstitial m-cu; parastigma large; 1-CU1 0.5 × as long as vein 2-CU1; r:3-SR:SR1 = 2:10:25; 2-SR:3-SR:r-m = 25:10:7; r-m reclivous; 2-M weakly curved (Fig. <xref ref-type="fig" rid="F10">58</xref>). Hind wing: M+CU:1-M:1r-m = 21:20:10; r feebly indicated. <bold><italic>Legs</italic>.</bold> Hind femur 3.4 × as long as wide and widened subbasally; middle tibia with small ivory blister; inner spur of middle tibia 0.5 × its basitarsus; hind coxa mostly smooth and shiny.</p><p><bold><italic>Metasoma</italic></bold> (Figs <xref ref-type="fig" rid="F9">57</xref>, <xref ref-type="fig" rid="F10">60–62</xref>). Elongate elliptical in dorsal view, twice as long as wide and 1.7 × as long as mesosoma; first and second tergites coarsely longitudinally rugose and rugae with interconnections; third tergite 2.1 × longer than second tergite and laterally nearly straight, in lateral view rather flat, densely reticulate-rugulose and medio-posteriorly distinctly concave (Figs <xref ref-type="fig" rid="F10">60</xref>, <xref ref-type="fig" rid="F10">62</xref>), lateral lamella narrow, protruding latero-apically and medio-apically absent (Fig. <xref ref-type="fig" rid="F10">62</xref>); ovipositor sheath narrow, needle-shaped (Fig. <xref ref-type="fig" rid="F10">61</xref>), its visible part 0.22 × as long as fore wing and 0.38 × metasomal carapace and only its apex with small cluster of setae; hypopygium apically with medium-sized and slender bent up triangle, without apical spine and with medium-sized sparse setae.</p><p><bold><italic>Colour</italic>.</bold> Pale brownish yellow; palpi, mandible (except dark brown teeth), clypeus, pronotum, legs (but hind tibia rather darkened apically) first and second tergites largely and metasoma ventrally pale yellow or ivory; apical antennal segments and stemmaticum brown; pterostigma brownish yellow but anteriorly pale yellowish (Fig. <xref ref-type="fig" rid="F10">58</xref>); wing membrane subhyaline; parastigma (but brownish posteriorly), veins 1-M, 2-CU1 and m-cu of fore wing yellow and veins r, 1-CU1, cu-a, 2-SR, 3-SR and 2-M dark brown.</p></tp:treatment-sec><tp:treatment-sec sec-type="Male" id="SECID0EJVCI"><title>Male.</title><p>Similar to female but third tergite narrowed posteriorly, rounded and convex apically (Fig. <xref ref-type="fig" rid="F9">56</xref>; one male has a subapical bump) and pterostigma (except anteriorly) brown.</p></tp:treatment-sec><tp:treatment-sec sec-type="variation" id="SECID0ETVCI"><title>Variations.</title><p>Length of fore wing of ♀ 3.1–4.3 mm, of ♂ 3.0–3.5 mm; antenna of ♀ with 23 segments; third tergite 1.8–2.1 × longer than second tergite, of ♀ medio-apically concave or obtuse and with no or a narrow lamella, flat or with a small subapical bump; ovipositor sheath up to 0.36 × as long as fore wing if exserted; rarely scutellum laterally and propodeum apically dark brown, wing membrane below pterostigma and near vein 1-M somewhat infuscate; third tergite rarely dark brown basally or with dark triangle; temple and mesoscutum medially pale brownish yellow or ivory; sometimes pterostigma darkened but anteriorly pale yellowish.</p></tp:treatment-sec><tp:treatment-sec sec-type="biology" id="SECID0EYVCI"><title>Biology.</title><p>Unknown.</p></tp:treatment-sec><tp:treatment-sec sec-type="distribution" id="SECID0E4VCI"><title>Distribution.</title><p>United Arabian Emirates, Yemen.</p></tp:treatment-sec><tp:treatment-sec sec-type="etymology" id="SECID0ECWCI"><title>Etymology.</title><p>Named after the brownish vein r of the fore wing (<italic>brunneus</italic> is Latin for brown).</p></tp:treatment-sec></tp:taxon-treatment>
