# Supplementary material for: The tribe Phanerotomini (Hymenoptera, Braconidae, Cheloninae) of the Arabian Peninsula, with special reference to the United Arab Emirates and Yemen
Source: Zookeys. 2021 Feb 3;1014:1–118. doi: 10.3897/zookeys.1014.60426 (PMC7875960; doi:10.3897/zookeys.1014.60426)
Supplement: XML Treatment for Phanerotoma caudatoides [file zookeys.1014.60426-treatment7.xml]

<!DOCTYPE tp:taxon-treatment
  PUBLIC "-//TaxonX//DTD Taxonomic Treatment Publishing DTD v0 20100105//EN" "tax-treatment-NSO.dtd">
<tp:taxon-treatment xmlns:tp="http://www.plazi.org/taxpub"><tp:treatment-meta><kwd-group><label>Taxon classification</label><kwd><named-content xmlns:xlink="http://www.w3.org/1999/xlink" content-type="kingdom">Animalia</named-content></kwd><kwd><named-content xmlns:xlink="http://www.w3.org/1999/xlink" content-type="order">Hymenoptera</named-content></kwd><kwd><named-content xmlns:xlink="http://www.w3.org/1999/xlink" content-type="family">Braconidae</named-content></kwd></kwd-group><mixed-citation publication-type="journal"><person-group><name><surname>van Achterberg</surname><given-names>Cornelis</given-names></name></person-group><article-title>The tribe <tp:taxon-name><tp:taxon-name-part taxon-name-part-type="tribe">Phanerotomini</tp:taxon-name-part></tp:taxon-name> (<tp:taxon-name><tp:taxon-name-part taxon-name-part-type="order">Hymenoptera</tp:taxon-name-part></tp:taxon-name>, <tp:taxon-name><tp:taxon-name-part taxon-name-part-type="family">Braconidae</tp:taxon-name-part></tp:taxon-name>, <tp:taxon-name><tp:taxon-name-part taxon-name-part-type="subfamily">Cheloninae</tp:taxon-name-part></tp:taxon-name>) of the Arabian Peninsula, with special reference to the United Arab Emirates and Yemen</article-title><source>Zookeys</source><day>03</day><month>2</month><year>2021</year><volume>1014</volume><fpage>1</fpage><lpage>118</lpage><pub-id pub-id-type="doi">10.3897/zookeys.1014.60426</pub-id></mixed-citation></tp:treatment-meta><tp:nomenclature><tp:taxon-name><object-id xmlns:xlink="http://www.w3.org/1999/xlink" content-type="arpha" xlink:type="simple">6EE236B6-6946-51C0-9CF3-2C702522A5EA</object-id>
              <tp:taxon-name-part taxon-name-part-type="genus" reg="Phanerotoma">Phanerotoma</tp:taxon-name-part>
              <tp:taxon-name-part taxon-name-part-type="species" reg="caudatoides">caudatoides</tp:taxon-name-part>
              <object-id xmlns:xlink="http://www.w3.org/1999/xlink" content-type="zoobank" xlink:type="simple">http://zoobank.org/307297BB-2C47-44D7-A48B-4760766E8128</object-id>
            </tp:taxon-name><tp:taxon-status xmlns:xlink="http://www.w3.org/1999/xlink" xlink:type="simple">sp. nov.</tp:taxon-status><xref ref-type="fig" rid="F11">Figs 69–70</xref><xref ref-type="fig" rid="F12">, 71–81</xref></tp:nomenclature><tp:treatment-sec sec-type="type material" id="SECID0E1XCI"><title>Type material.</title><p><bold><italic>Holotype</italic></bold>, ♀ (<named-content xmlns:xlink="http://www.w3.org/1999/xlink" content-type="dwc:institutional_code" xlink:type="simple">RMNH</named-content>), “<bold>Yemen</bold> (6381), Ta’izz, light tr[ap], x.2000, A. van Harten &amp; A.R. Al Yarimi, <named-content xmlns:xlink="http://www.w3.org/1999/xlink" content-type="dwc:institutional_code" xlink:type="simple">RMNH</named-content>’02”.</p><fig id="F11" position="float" orientation="portrait"><object-id xmlns:xlink="http://www.w3.org/1999/xlink" content-type="doi" xlink:type="simple">10.3897/zookeys..60426.figures69-70</object-id><object-id xmlns:xlink="http://www.w3.org/1999/xlink" content-type="arpha" xlink:type="simple">E8A22992-A22C-546F-838F-D68D76D6E97F</object-id><label>Figures 69, 70.</label><caption><p><italic><tp:taxon-name><tp:taxon-name-part taxon-name-part-type="genus" reg="Phanerotoma">Phanerotoma</tp:taxon-name-part> <tp:taxon-name-part taxon-name-part-type="species" reg="caudatoides">caudatoides</tp:taxon-name-part></tp:taxon-name></italic> van Achterberg, sp. nov., ♀, holotype <bold>69</bold> habitus lateral <bold>70</bold> antenna lateral.</p></caption><graphic xmlns:xlink="http://www.w3.org/1999/xlink" xlink:href="zookeys-1014-001-g011.jpg" position="float" orientation="portrait" xlink:type="simple" id="oo_504634.jpg"><uri content-type="original_file" xlink:type="simple">https://binary.pensoft.net/fig/504634</uri></graphic></fig></tp:treatment-sec><tp:treatment-sec sec-type="diagnosis" id="SECID0ENZCI"><title>Diagnosis.</title><p>Hypopygium of ♀ with long spine-like, acute triangular protuberance (Fig. <xref ref-type="fig" rid="F12">74</xref>); ocelli medium-sized (<abbrev xmlns:xlink="http://www.w3.org/1999/xlink" xlink:title="diameter of posterior ocellus" id="ABBRID0EXZCI" xlink:type="simple">POL</abbrev> shorter than diameter of posterior ocellus; Fig. <xref ref-type="fig" rid="F12">78</xref>); medially third tergite 1.0–1.2 × longer than second tergite, medio-posteriorly yellowish brown and widely excavated (Fig. <xref ref-type="fig" rid="F12">73</xref>), laterally nearly straight (Fig. <xref ref-type="fig" rid="F12">73</xref>); width of clypeus 0.9 × minimum width of face; pale basal part of pterostigma medium-sized and contrasting with dark brown middle of pterostigma (Fig. <xref ref-type="fig" rid="F12">71</xref>); head distinctly excavated posteriorly (Fig. <xref ref-type="fig" rid="F12">78</xref>); vein cu-a ca. 0.7 × as long as vein 1-CU1; vein 2-SR straight; vein 1-SR+M approx. as wide as vein 2-SR (Fig. <xref ref-type="fig" rid="F12">71</xref>); whitish blister of middle tibia medium-sized and contrasting with its rather dark brown surroundings (Fig. <xref ref-type="fig" rid="F12">76</xref>); apical half of hind tibia with large dark brown patch laterally and yellowish or brownish ventrally; inner tooth of mandible ca. 0.5 × apical tooth (Fig. <xref ref-type="fig" rid="F12">77</xref>); third tergite of ♀ at least partly dark brown medially and pale yellowish laterally; exerted ovipositor sheath 0.5–0.6 × length of metasomal carapace; length of body of ♀ ca. 5 mm. Very similar to <italic><tp:taxon-name><tp:taxon-name-part taxon-name-part-type="genus" reg="Phanerotoma">P.</tp:taxon-name-part> <tp:taxon-name-part taxon-name-part-type="species" reg="caudata">caudata</tp:taxon-name-part></tp:taxon-name></italic> Granger, 1949, from Madagascar, but <italic><tp:taxon-name><tp:taxon-name-part taxon-name-part-type="genus" reg="Phanerotoma">P.</tp:taxon-name-part> <tp:taxon-name-part taxon-name-part-type="species" reg="caudatoides">caudatoides</tp:taxon-name-part></tp:taxon-name></italic> has vein 2-CU1 of fore wing curved (above level of 1-CU1), vein cu-a approx. ½ as long as vein 1-CU1, vein 2-SR evenly and strongly curved, vein 1-SR+M narrower than vein 2-SR and ocelli rather small (<abbrev xmlns:xlink="http://www.w3.org/1999/xlink" xlink:title="diameter of posterior ocellus" id="ABBRID0ER2CI" xlink:type="simple">POL</abbrev> equal to diameter of posterior ocellus) and length of third metasomal tergite 0.7 × basal width and laterally slightly curved. Also related to <italic><tp:taxon-name><tp:taxon-name-part taxon-name-part-type="genus" reg="Phanerotoma">P.</tp:taxon-name-part> <tp:taxon-name-part taxon-name-part-type="species" reg="nitidiventris">nitidiventris</tp:taxon-name-part></tp:taxon-name></italic> Zettel, 1990, from South Africa and Ethiopia; the latter is a new record and based on specimens in <named-content xmlns:xlink="http://www.w3.org/1999/xlink" content-type="dwc:institutional_code" xlink:type="simple">RMNH</named-content> collected by C.J. Zwakhals. <italic><tp:taxon-name><tp:taxon-name-part taxon-name-part-type="genus" reg="Phanerotoma">Phanerotoma</tp:taxon-name-part> <tp:taxon-name-part taxon-name-part-type="species" reg="nitidiventris">nitidiventris</tp:taxon-name-part></tp:taxon-name></italic> has the third tergite 1.4–1.6 × as long as second tergite, vein 1-CU1 of fore wing widened, antenna (except scapus and pedicellus) often dark brown and vein 2-CU1 of fore wing curved (above level of 1-CU1). The name is confusing because only the antenna (except scapus and part of pedicellus) are usually blackish ventrally.</p><fig id="F12" position="float" orientation="portrait"><object-id xmlns:xlink="http://www.w3.org/1999/xlink" content-type="doi" xlink:type="simple">10.3897/zookeys..60426.figures71-81</object-id><object-id xmlns:xlink="http://www.w3.org/1999/xlink" content-type="arpha" xlink:type="simple">417446CB-202F-5798-97ED-79EA1E620AEB</object-id><label>Figures 71–81.</label><caption><p><italic><tp:taxon-name><tp:taxon-name-part taxon-name-part-type="genus" reg="Phanerotoma">Phanerotoma</tp:taxon-name-part> <tp:taxon-name-part taxon-name-part-type="species" reg="caudatoides">caudatoides</tp:taxon-name-part></tp:taxon-name></italic> van Achterberg, sp. nov., ♀, holotype <bold>71</bold> wings <bold>72</bold> mesosoma dorsal <bold>73</bold> first–third metasomal tergites dorsal <bold>74</bold> metasoma lateral <bold>75</bold> hind leg lateral <bold>76</bold> middle tibia lateral <bold>77</bold> mandible ventral <bold>78</bold> head, dorsal <bold>79</bold> head anterior <bold>80</bold> head lateral <bold>81</bold> apical third of antenna lateral.</p></caption><graphic xmlns:xlink="http://www.w3.org/1999/xlink" xlink:href="zookeys-1014-001-g012.jpg" position="float" orientation="portrait" xlink:type="simple" id="oo_504635.jpg"><uri content-type="original_file" xlink:type="simple">https://binary.pensoft.net/fig/504635</uri></graphic></fig></tp:treatment-sec><tp:treatment-sec sec-type="description" id="SECID0E54CI"><title>Description.</title><p>Female, holotype, length of body (excluding ovipositor) 4.9 mm; antenna 4.5 mm; fore wing 4.1 mm; visible part of ovipositor sheath 1.2 mm (only at apex some erect setae).</p><p><bold><italic>Head</italic>.</bold> Width 1.7 × median length in anterior view and part of head above eye in lateral view 0.4 × height of eye (Fig. <xref ref-type="fig" rid="F12">80</xref>); antenna with 23 cylindrical segments, slender medially and 1.1 × longer than fore wing, five apical antennal segments small and moniliform (Fig. <xref ref-type="fig" rid="F12">81</xref>), with short bristle apically and apical segment without spine, third, fourth and penultimate segments 4.2, 4.0 and 1.3 × longer than wide in lateral view, respectively; area of stemmaticum mainly superficially granulate; <abbrev xmlns:xlink="http://www.w3.org/1999/xlink" xlink:title="diameter of posterior ocellus" id="ABBRID0ES5CI" xlink:type="simple">OOL</abbrev>: diameter of posterior ocellus: <abbrev xmlns:xlink="http://www.w3.org/1999/xlink" xlink:title="diameter of posterior ocellus" id="ABBRID0EW5CI" xlink:type="simple">POL</abbrev> = 17: 5: 5; length of eye 1.7 × temple in dorsal view (Fig. <xref ref-type="fig" rid="F12">78</xref>); frons with few longitudinal rugae medially, with satin sheen, rugose laterally and without median carina; vertex rugose and with satin sheen; temple longitudinally rugose, rather shiny, gradually narrowed behind eyes; face transversely or obliquely rugose and with obsolescent median bump and rather shiny; clypeus smooth, convex medially, shiny and 0.9 × minimum width of face, intertentorial distance 2.6 × minimum width between clypeus and eye, long erect setose and with 3 indistinct blunt teeth medio-ventrally (Fig. <xref ref-type="fig" rid="F12">77</xref>); eye medium-sized, strongly convex and in lateral view 1.6 × wider than temple (measured medially; Fig. <xref ref-type="fig" rid="F12">80</xref>), in anterior view its height 0.7 × minimum width of face; upper condyle of mandible near lower level of eyes (Fig. <xref ref-type="fig" rid="F12">79</xref>); malar space rugose, rather shiny and 0.5 × as long as basal width of mandible; lower tooth of mandible 0.5 × length of apical tooth, robust (Fig. <xref ref-type="fig" rid="F12">77</xref>).</p><fig id="F13" position="float" orientation="portrait"><object-id xmlns:xlink="http://www.w3.org/1999/xlink" content-type="doi" xlink:type="simple">10.3897/zookeys..60426.figures82-84</object-id><object-id xmlns:xlink="http://www.w3.org/1999/xlink" content-type="arpha" xlink:type="simple">275B07D0-B4EA-5348-85F9-0D703B50D987</object-id><label>Figures 82–84.</label><caption><p><italic><tp:taxon-name><tp:taxon-name-part taxon-name-part-type="genus" reg="Phanerotoma">Phanerotoma</tp:taxon-name-part> <tp:taxon-name-part taxon-name-part-type="species" reg="ejuncida">ejuncida</tp:taxon-name-part></tp:taxon-name></italic> van Achterberg, sp. nov., ♀ holotype (<bold>82</bold>) and ♂ paratype (<bold>83, 84</bold>) <bold>82</bold> habitus lateral <bold>83</bold> hind femur and tibia lateral <bold>84</bold> apical half of antenna lateral.</p></caption><graphic xmlns:xlink="http://www.w3.org/1999/xlink" xlink:href="zookeys-1014-001-g013.jpg" position="float" orientation="portrait" xlink:type="simple" id="oo_504636.jpg"><uri content-type="original_file" xlink:type="simple">https://binary.pensoft.net/fig/504636</uri></graphic></fig><p><bold><italic>Mesosoma</italic></bold> (Figs <xref ref-type="fig" rid="F11">69</xref>, <xref ref-type="fig" rid="F12">72</xref>). Length 1.4 × its width in lateral view; side of pronotum rugose medially and posteriorly, coriaceous antero-laterally and dorsally partly smooth; propleuron posteriorly convex and converging to median sulcus; mesosternum superficially granulate and with satin sheen; mesoscutum densely and finely rugulose, rather dull; scutellum slightly convex, longitudinally rugose and rather matt; scutellar sulcus rather wide, with nine carinae (Fig. <xref ref-type="fig" rid="F12">72</xref>); metanotum with median carina medially, posteriorly with small tooth and finely serrate posteriorly; propodeum rugose, anterior face long, with transverse carina, no median carina, and latero-posteriorly weakly tuberculate. <bold><italic>Wings</italic>.</bold> Fore wing 3.3 × longer than its maximum width; 1-R1 1.5 × as long as pterostigma; distance between wing apex and marginal cell apex 0.2 × length of 1-R1; r issued far beyond middle of pterostigma and 0.2 × 3-SR; 2-SR strongly curved and subparallel with posterior margin of pterostigma (Fig. <xref ref-type="fig" rid="F12">71</xref>); SR1 curved; m-cu interstitial; parastigma large; 1-CU1 0.4 × as long as vein 2-CU1, cu-a 0.7 × 1-CU1; r:3-SR:SR1 = 5:25:70; 2-SR:3-SR:r-m = 32:25:8; r-m reclivous; 2-M slightly curved, oblique (Fig. <xref ref-type="fig" rid="F12">71</xref>). Hind wing: M+CU:1-M:1r-m = 14:12:10. <bold><italic>Legs</italic>.</bold> Hind femur matt, 3.8 × as long as wide and robust; middle tibia slender and with slightly developed pale yellowish blister; inner spur of middle tibia 0.4 × its basitarsus; hind tibia slender (Fig. <xref ref-type="fig" rid="F12">75</xref>); hind coxa largely coriaceous and matt, but dorsally mostly smooth and rather shiny.</p><p><bold><italic>Metasoma</italic></bold> (Figs <xref ref-type="fig" rid="F12">73</xref>, <xref ref-type="fig" rid="F12">74</xref>). Nearly parallel-sided in dorsal view, 1.8 × as long as wide and 1.4 × as long as mesosoma; first and second tergites densely irregularly longitudinally rugose; second metasomal suture medium-sized and straight; third tergite 1.2 × longer than second tergite and straight laterally, convex medially, deeply emarginate posteriorly in dorsal view (Fig. <xref ref-type="fig" rid="F12">73</xref>), acute posteriorly in lateral view (Fig. <xref ref-type="fig" rid="F12">74</xref>), densely reticulate-rugose and with satin sheen (Fig. <xref ref-type="fig" rid="F12">73</xref>), lateral lamella wide laterally and latero-apically but medio-apically narrow; ovipositor sheath narrow, apically parallel-sided and pale yellowish, its visible part 0.32 × as long as fore wing and 0.58 × metasomal carapace and sparsely setose part 0.3 × fore wing and only apically with few erect setae; hypopygium of ♀ with long narrow triangular and in lateral view spine-like protuberance apically (Fig. <xref ref-type="fig" rid="F12">74</xref>) and rather sparsely setose.</p><p><bold><italic>Colour</italic>.</bold> Brownish yellow (including most of hind femur, hind tarsus largely, tibiae subbasally and apically brown); apex of antenna and parastigma posteriorly brownish; stemmaticum, scutellum laterally, posterior face of propodeum, pterostigma (but basally and apically pale yellowish), vein 1-M and triangular patch of third tergite dark brown; remainder of third tergite brown medio-posteriorly and laterally pale yellowish; clypeus, palpi, pronotum, tegulae, remainder of legs, first and second tergites, and metasoma ventrally pale yellowish or ivory; wing membrane with brown patch below pterostigma and first subdiscal cell brownish.</p></tp:treatment-sec><tp:treatment-sec sec-type="Male" id="SECID0E4CDI"><title>Male.</title><p>Unknown.</p></tp:treatment-sec><tp:treatment-sec sec-type="biology" id="SECID0ECDDI"><title>Biology.</title><p>Unknown.</p></tp:treatment-sec><tp:treatment-sec sec-type="distribution" id="SECID0EHDDI"><title>Distribution.</title><p>Yemen.</p></tp:treatment-sec><tp:treatment-sec sec-type="etymology" id="SECID0EMDDI"><title>Etymology.</title><p>The suffix -<italic>oides</italic> (Greek for like, resembling) is added to the specific name <italic>caudata</italic>, indicating a similarity to <italic><tp:taxon-name><tp:taxon-name-part taxon-name-part-type="genus" reg="Phanerotoma">P.</tp:taxon-name-part> <tp:taxon-name-part taxon-name-part-type="species" reg="caudata">caudata</tp:taxon-name-part></tp:taxon-name></italic> Granger.</p></tp:treatment-sec></tp:taxon-treatment>
