# Supplementary material for: The tribe Phanerotomini (Hymenoptera, Braconidae, Cheloninae) of the Arabian Peninsula, with special reference to the United Arab Emirates and Yemen
Source: Zookeys. 2021 Feb 3;1014:1–118. doi: 10.3897/zookeys.1014.60426 (PMC7875960; doi:10.3897/zookeys.1014.60426)
Supplement: XML Treatment for Phanerotoma ejuncida [file zookeys.1014.60426-treatment8.xml]

<!DOCTYPE tp:taxon-treatment
  PUBLIC "-//TaxonX//DTD Taxonomic Treatment Publishing DTD v0 20100105//EN" "tax-treatment-NSO.dtd">
<tp:taxon-treatment xmlns:tp="http://www.plazi.org/taxpub"><tp:treatment-meta><kwd-group><label>Taxon classification</label><kwd><named-content xmlns:xlink="http://www.w3.org/1999/xlink" content-type="kingdom">Animalia</named-content></kwd><kwd><named-content xmlns:xlink="http://www.w3.org/1999/xlink" content-type="order">Hymenoptera</named-content></kwd><kwd><named-content xmlns:xlink="http://www.w3.org/1999/xlink" content-type="family">Braconidae</named-content></kwd></kwd-group><mixed-citation publication-type="journal"><person-group><name><surname>van Achterberg</surname><given-names>Cornelis</given-names></name></person-group><article-title>The tribe <tp:taxon-name><tp:taxon-name-part taxon-name-part-type="tribe">Phanerotomini</tp:taxon-name-part></tp:taxon-name> (<tp:taxon-name><tp:taxon-name-part taxon-name-part-type="order">Hymenoptera</tp:taxon-name-part></tp:taxon-name>, <tp:taxon-name><tp:taxon-name-part taxon-name-part-type="family">Braconidae</tp:taxon-name-part></tp:taxon-name>, <tp:taxon-name><tp:taxon-name-part taxon-name-part-type="subfamily">Cheloninae</tp:taxon-name-part></tp:taxon-name>) of the Arabian Peninsula, with special reference to the United Arab Emirates and Yemen</article-title><source>Zookeys</source><day>03</day><month>2</month><year>2021</year><volume>1014</volume><fpage>1</fpage><lpage>118</lpage><pub-id pub-id-type="doi">10.3897/zookeys.1014.60426</pub-id></mixed-citation></tp:treatment-meta><tp:nomenclature><tp:taxon-name><object-id xmlns:xlink="http://www.w3.org/1999/xlink" content-type="arpha" xlink:type="simple">CF54325A-2957-5368-8599-437FBC23A0F6</object-id>
              <tp:taxon-name-part taxon-name-part-type="genus" reg="Phanerotoma">Phanerotoma</tp:taxon-name-part>
              <tp:taxon-name-part taxon-name-part-type="species" reg="ejuncida">ejuncida</tp:taxon-name-part>
              <object-id xmlns:xlink="http://www.w3.org/1999/xlink" content-type="zoobank" xlink:type="simple">http://zoobank.org/F61F21D0-2A53-4651-BA54-E29135EEA19B</object-id>
            </tp:taxon-name><tp:taxon-status xmlns:xlink="http://www.w3.org/1999/xlink" xlink:type="simple">sp. nov.</tp:taxon-status><xref ref-type="fig" rid="F13">Figs 82–84</xref><xref ref-type="fig" rid="F14">, 85–95</xref></tp:nomenclature><tp:treatment-sec sec-type="type material" id="SECID0EZFDI"><title>Type material.</title><p><bold><italic>Holotype</italic></bold>, ♀ (<named-content xmlns:xlink="http://www.w3.org/1999/xlink" content-type="dwc:institutional_code" xlink:type="simple">RMNH</named-content>), “<bold>United Arab Emirates</bold>, Wadi Wurajah Farms (10802), light trap, 8–15.iii.2009, <named-content xmlns:xlink="http://www.w3.org/1999/xlink" content-type="dwc:verbatimCoordinates" xlink:type="simple"><named-content content-type="geo-json" specific-use="{&#34;type&#34;:&#34;Point&#34;,&#34;coordinates&#34;:[56.216667,25.083333]}" id="NCID0EOGDI" xlink:type="simple">25°5'N, 56°13'E</named-content></named-content>, A. v. Harten, <named-content xmlns:xlink="http://www.w3.org/1999/xlink" content-type="dwc:institutional_code" xlink:type="simple">RMNH</named-content>’09”. <bold><italic>Paratypes</italic></bold>: 2♀: Idem, 15.i.–22.ii.2009; 1♀: Idem, 22.ii.–2.iii.2009; 2♀, 1♂: “United Arab Emirates, NARC near Sweihan (1245), light trap, 28.iii.–2.iv.2005, <named-content xmlns:xlink="http://www.w3.org/1999/xlink" content-type="dwc:verbatimCoordinates" xlink:type="simple"><named-content content-type="geo-json" specific-use="{&#34;type&#34;:&#34;Point&#34;,&#34;coordinates&#34;:[55.433333,24.400000]}" id="NCID0E5GDI" xlink:type="simple">24°24'N, 55°26'E</named-content></named-content>, A. v. Harten, <named-content xmlns:xlink="http://www.w3.org/1999/xlink" content-type="dwc:institutional_code" xlink:type="simple">RMNH</named-content>’06”; 1♂: Idem, 20–30.iv.2005.</p></tp:treatment-sec><tp:treatment-sec sec-type="diagnosis" id="SECID0EIHDI"><title>Diagnosis.</title><p>Third tergite 1.5–1.8 × as long as second tergite, curved laterally, densely sculptured, rather dull and convex, its posterior lamella wide and truncate medio-apically (Fig. <xref ref-type="fig" rid="F14">87</xref>); subapical antennal segments somewhat serrate in lateral view because of small subapical protuberances, sixth segment from apex narrowed basally and subapically widened and subapical segments rather long (Fig. <xref ref-type="fig" rid="F14">95</xref>); fourth antennal segment approx. 4.5 × as long as wide; ventral half of temple matt to slightly shiny, granulate, rugulose or striate; face nearly entirely densely sculptured and shiny; frons rugose; clypeus approx. as wide as face, intertentorial distance 4–5 × minimum distance between clypeus and eye ventrally, and very shiny (Fig. <xref ref-type="fig" rid="F14">91</xref>); vein r of fore wing non-linear with vein 3-SR (Fig. <xref ref-type="fig" rid="F14">85</xref>); <abbrev xmlns:xlink="http://www.w3.org/1999/xlink" xlink:title="diameter of posterior ocellus" id="ABBRID0E5HDI" xlink:type="simple">OOL</abbrev> aciculate; vertex rather shiny (Fig. <xref ref-type="fig" rid="F14">92</xref>); vein 1-CU1 of fore wing short compared to long and strongly oblique vein cu-a (vein cu-a 1.6–2.2 × as long as vein 1-CU1; Fig. <xref ref-type="fig" rid="F14">85</xref>); hind femur of ♀ elongate (Fig. <xref ref-type="fig" rid="F14">89</xref>); tarsal claws slender; length of fore wing 3.0–4.1 mm.</p><fig id="F14" position="float" orientation="portrait"><object-id xmlns:xlink="http://www.w3.org/1999/xlink" content-type="doi" xlink:type="simple">10.3897/zookeys..60426.figures85-95</object-id><object-id xmlns:xlink="http://www.w3.org/1999/xlink" content-type="arpha" xlink:type="simple">9549E6FB-6A16-5C2D-8E5E-3FACBC53E126</object-id><label>Figures 85–95.</label><caption><p><italic><tp:taxon-name><tp:taxon-name-part taxon-name-part-type="genus" reg="Phanerotoma">Phanerotoma</tp:taxon-name-part> <tp:taxon-name-part taxon-name-part-type="species" reg="ejuncida">ejuncida</tp:taxon-name-part></tp:taxon-name></italic> van Achterberg, sp. nov., ♀, holotype <bold>85</bold> wings <bold>86</bold> mesosoma dorsal <bold>87</bold> first–third metasomal tergites dorsal <bold>88</bold> metasoma lateral <bold>89</bold> hind leg lateral <bold>90</bold> antennae lateral <bold>91</bold> head anterior <bold>92</bold> head dorsal <bold>93</bold> head lateral <bold>94</bold> mandible ventral <bold>95</bold> apical third of antenna lateral.</p></caption><graphic xmlns:xlink="http://www.w3.org/1999/xlink" xlink:href="zookeys-1014-001-g014.jpg" position="float" orientation="portrait" xlink:type="simple" id="oo_504637.jpg"><uri content-type="original_file" xlink:type="simple">https://binary.pensoft.net/fig/504637</uri></graphic></fig></tp:treatment-sec><tp:treatment-sec sec-type="description" id="SECID0E3JDI"><title>Description.</title><p>Female, holotype, length of body (excluding ovipositor) 5.1 mm; antenna 4.1 mm; fore wing 3.7 mm; visible part of ovipositor sheath 0.3 mm (setose part 0.2 mm).</p><p><bold><italic>Head</italic>.</bold> Width 1.5 × median length in anterior view and part of head above eye in lateral view 0.3 × height of eye (Fig. <xref ref-type="fig" rid="F14">93</xref>); antenna with 23 segments and 1.2 × longer than fore wing, segments slender and gradually shortened, segments of apical half with minute subapical protuberances and widened apically (“pseudoserrate”; Fig. <xref ref-type="fig" rid="F14">95</xref>), six apical segments moniliform and narrowed basally (Figs <xref ref-type="fig" rid="F14">90</xref>, <xref ref-type="fig" rid="F14">95</xref>), third, fourth and penultimate segments 4.4, 4.4 and 1.7 × longer than wide in lateral view, respectively; area of stemmaticum aciculate; <abbrev xmlns:xlink="http://www.w3.org/1999/xlink" xlink:title="diameter of posterior ocellus" id="ABBRID0EYKDI" xlink:type="simple">OOL</abbrev>: diameter of posterior ocellus: <abbrev xmlns:xlink="http://www.w3.org/1999/xlink" xlink:title="diameter of posterior ocellus" id="ABBRID0E3KDI" xlink:type="simple">POL</abbrev> = 19: 10: 5; length of eye 2.1 × temple in dorsal view (Fig. <xref ref-type="fig" rid="F14">92</xref>); frons with coarse curved rugae, shiny and without median carina; vertex transversely rugose and shiny; temple longitudinally rugose and shiny, convex; clypeus approx. as wide as face (intertentorial distance ca. 4.0 × minimum distance between clypeus and eye ventrally), convex, mostly smooth and shiny (Fig. <xref ref-type="fig" rid="F14">91</xref>); face shiny and distinctly rugose, with short indistinct median ridge; clypeus with three obsolescent teeth medio-ventrally (Fig. <xref ref-type="fig" rid="F14">94</xref>); eye large, strongly convex and in lateral view 2.2 × (measured medially) temple (Fig. <xref ref-type="fig" rid="F14">93</xref>), in anterior view 0.9 × minimum width of face; upper condyle of mandible near lower level of eyes (Fig. <xref ref-type="fig" rid="F14">91</xref>); malar space aciculate, shiny, and 0.3 × as basal width of mandible; lower tooth of mandible robust and 0.5 × as long as apical tooth (Fig. <xref ref-type="fig" rid="F14">94</xref>).</p><p><bold><italic>Mesosoma</italic></bold> (Figs <xref ref-type="fig" rid="F13">82</xref>, <xref ref-type="fig" rid="F14">86</xref>). Length 1.5 × its width in lateral view; side of pronotum distinctly rugose; mesosternum smooth and very shiny; mesoscutum finely reticulate-rugose and rather shiny; notauli slightly indicated anteriorly; scutellar sulcus wide medially and narrow laterally, with eleven carinae (Fig. <xref ref-type="fig" rid="F14">86</xref>); scutellum widely triangular, densely finely rugose (nearly up to posterior margin), convex and rather shiny; metanotum with short median carina anteriorly and truncate posteriorly; propodeum coarsely reticulate-rugose, without distinct median and transverse carinae, latero-posteriorly not tuberculate. <bold><italic>Wings</italic>.</bold> Fore wing 3.0 × longer than its maximum width; length of 1-R1 1.2 × as long as pterostigma; r issued rather far beyond middle of pterostigma and 0.55 × 3-SR; distance between 1-R1 and wing apex 0.3 × 1-R1; 2-SR bent and distally subparallel with posterior margin of pterostigma (Fig. <xref ref-type="fig" rid="F14">85</xref>); SR1 curved; 2-SR+M absent because of narrowly antefurcal m-cu; parastigma large; 1-CU1 0.2 × as long as vein 2-CU1, cu-a strongly inclivous and approx. twice as long as 1-CU1; r:3-SR:SR1 = 11:20:77; 2-SR:3-SR:r-m = 34:20:11; r-m reclivous; 2-M weakly curved (Fig. <xref ref-type="fig" rid="F2">8</xref>). Hind wing: M+CU:1-M:1r-m = 25:23:10; cu-a narrow. <bold><italic>Legs</italic>.</bold> Hind femur slender, 5.0 × as long as wide and hardly widened (Fig. <xref ref-type="fig" rid="F14">89</xref>); middle tibia with ivory blister; inner spur of middle tibia 0.5 × its basitarsus; hind coxa mostly smooth and shiny; hind tibia and basitarsus slender (Fig. <xref ref-type="fig" rid="F14">89</xref>); tarsal claws slender.</p><p><bold><italic>Metasoma</italic></bold> (Figs <xref ref-type="fig" rid="F14">87</xref>, <xref ref-type="fig" rid="F14">88</xref>). Oval in dorsal view, 1.9 × as long as wide and 1.4 × as long as mesosoma; first and second tergites finely and densely longitudinally rugose; third tergite 1.8 × longer than second tergite and laterally curved, in lateral view rather convex, densely reticulate-rugulose and medio-posteriorly truncate (Fig. <xref ref-type="fig" rid="F14">87</xref>), lateral lamella narrow, not protruding latero-apically and medio-apically truncate and wide; ovipositor sheath moderately widened apically (Fig. <xref ref-type="fig" rid="F14">88</xref>), its visible part 0.07 × as long as fore wing and 0.12 × metasomal carapace and setose part 0.05 × fore wing, setae erect and medium-sized or long; hypopygium apically acute, lacking an up curved triangle or apical spine (Fig. <xref ref-type="fig" rid="F14">88</xref>).</p><p><bold><italic>Colour</italic>.</bold> Brownish yellow (including tegulum); palpi, mandible (except dark brown teeth), clypeus, malar space, prothorax, legs (but apical half of middle tibia, hind femur largely, and hind tibia apically and basally brownish), first and second metasomal tergites and basal half of metasoma ventrally pale yellow or ivory; apical third of antenna, humeral plate, apex of ovipositor sheath and stemmaticum brown; pterostigma dark brown, but antero-basally and narrowly apically pale yellowish (Fig. <xref ref-type="fig" rid="F14">85</xref>); wing membrane subhyaline but below dark part of pterostigma and first subdiscal cell slightly infuscate; parastigma and vein m-cu largely pale yellow; apical half of metasoma, veins 1-M, basal half of 2-CU1, r and 3-SR of fore wing rather dark brown.</p></tp:treatment-sec><tp:treatment-sec sec-type="Male" id="SECID0EJODI"><title>Male.</title><p>Similar to female (including antenna: Fig. <xref ref-type="fig" rid="F13">84</xref>), but hind femur moderately widened (3.3–3.5 × as long as wide; Fig. <xref ref-type="fig" rid="F13">83</xref>); vein r and pterostigma largely pale yellowish; third tergite brownish and 1.5–1.7 × as long as second tergite.</p></tp:treatment-sec><tp:treatment-sec sec-type="variation" id="SECID0EXODI"><title>Variations.</title><p>Length of fore wing 3.0–4.1 mm; third tergite 1.5–1.8 × longer than second tergite; vein 1-R1 of fore wing 1.1–1.2 × as long as pterostigma; vein 1-M of fore wing varies from pale yellow to brownish; vein cu-a of fore wing 1.6–2.2 × as long as vein 1-CU1.</p></tp:treatment-sec><tp:treatment-sec sec-type="biology" id="SECID0E3ODI"><title>Biology.</title><p>Unknown.</p></tp:treatment-sec><tp:treatment-sec sec-type="distribution" id="SECID0EBPDI"><title>Distribution.</title><p>United Arabian Emirates.</p></tp:treatment-sec><tp:treatment-sec sec-type="etymology" id="SECID0EGPDI"><title>Etymology.</title><p>Named after its slender hind femur (<italic>ejuncidus</italic> is Latin for slender).</p></tp:treatment-sec><tp:treatment-sec><!--Section generated to contain objects referenced in tp:taxon-treatment.--><fig id="F13" position="float" orientation="portrait"><object-id xmlns:xlink="http://www.w3.org/1999/xlink" content-type="doi" xlink:type="simple">10.3897/zookeys..60426.figures82-84</object-id><object-id xmlns:xlink="http://www.w3.org/1999/xlink" content-type="arpha" xlink:type="simple">275B07D0-B4EA-5348-85F9-0D703B50D987</object-id><label>Figures 82–84.</label><caption><p><italic><tp:taxon-name><tp:taxon-name-part taxon-name-part-type="genus" reg="Phanerotoma">Phanerotoma</tp:taxon-name-part> <tp:taxon-name-part taxon-name-part-type="species" reg="ejuncida">ejuncida</tp:taxon-name-part></tp:taxon-name></italic> van Achterberg, sp. nov., ♀ holotype (<bold>82</bold>) and ♂ paratype (<bold>83, 84</bold>) <bold>82</bold> habitus lateral <bold>83</bold> hind femur and tibia lateral <bold>84</bold> apical half of antenna lateral.</p></caption><graphic xmlns:xlink="http://www.w3.org/1999/xlink" xlink:href="zookeys-1014-001-g013.jpg" position="float" orientation="portrait" xlink:type="simple" id="oo_504636.jpg"><uri content-type="original_file" xlink:type="simple">https://binary.pensoft.net/fig/504636</uri></graphic></fig><fig id="F2" position="float" orientation="portrait"><object-id xmlns:xlink="http://www.w3.org/1999/xlink" content-type="doi" xlink:type="simple">10.3897/zookeys..60426.figures2-12</object-id><object-id xmlns:xlink="http://www.w3.org/1999/xlink" content-type="arpha" xlink:type="simple">1890D2C6-E9B2-5437-8109-A72F8FCC799F</object-id><label>Figures 2–12.</label><caption><p><italic><tp:taxon-name><tp:taxon-name-part taxon-name-part-type="genus" reg="Phanerotoma">Phanerotoma</tp:taxon-name-part> <tp:taxon-name-part taxon-name-part-type="species" reg="angusticrus">angusticrus</tp:taxon-name-part></tp:taxon-name></italic> van Achterberg, sp. nov., ♀, holotype <bold>2</bold> wings <bold>3</bold> mesosoma dorsal <bold>4</bold> first–third metasomal tergites dorsal <bold>5</bold> metasoma lateral <bold>6</bold> hind leg lateral <bold>7</bold> mandible ventral <bold>8</bold> head dorsal <bold>9</bold> head anterior <bold>10</bold> head lateral <bold>11</bold> antenna lateral <bold>12</bold> apical third of antenna lateral.</p></caption><graphic xmlns:xlink="http://www.w3.org/1999/xlink" xlink:href="zookeys-1014-001-g002.jpg" position="float" orientation="portrait" xlink:type="simple" id="oo_504625.jpg"><uri content-type="original_file" xlink:type="simple">https://binary.pensoft.net/fig/504625</uri></graphic></fig></tp:treatment-sec></tp:taxon-treatment>
