# Supplementary material for: The tribe Phanerotomini (Hymenoptera, Braconidae, Cheloninae) of the Arabian Peninsula, with special reference to the United Arab Emirates and Yemen
Source: Zookeys. 2021 Feb 3;1014:1–118. doi: 10.3897/zookeys.1014.60426 (PMC7875960; doi:10.3897/zookeys.1014.60426)
Supplement: XML Treatment for Phanerotoma flavivena [file zookeys.1014.60426-treatment9.xml]

<!DOCTYPE tp:taxon-treatment
  PUBLIC "-//TaxonX//DTD Taxonomic Treatment Publishing DTD v0 20100105//EN" "tax-treatment-NSO.dtd">
<tp:taxon-treatment xmlns:tp="http://www.plazi.org/taxpub"><tp:treatment-meta><kwd-group><label>Taxon classification</label><kwd><named-content xmlns:xlink="http://www.w3.org/1999/xlink" content-type="kingdom">Animalia</named-content></kwd><kwd><named-content xmlns:xlink="http://www.w3.org/1999/xlink" content-type="order">Hymenoptera</named-content></kwd><kwd><named-content xmlns:xlink="http://www.w3.org/1999/xlink" content-type="family">Braconidae</named-content></kwd></kwd-group><mixed-citation publication-type="journal"><person-group><name><surname>van Achterberg</surname><given-names>Cornelis</given-names></name></person-group><article-title>The tribe <tp:taxon-name><tp:taxon-name-part taxon-name-part-type="tribe">Phanerotomini</tp:taxon-name-part></tp:taxon-name> (<tp:taxon-name><tp:taxon-name-part taxon-name-part-type="order">Hymenoptera</tp:taxon-name-part></tp:taxon-name>, <tp:taxon-name><tp:taxon-name-part taxon-name-part-type="family">Braconidae</tp:taxon-name-part></tp:taxon-name>, <tp:taxon-name><tp:taxon-name-part taxon-name-part-type="subfamily">Cheloninae</tp:taxon-name-part></tp:taxon-name>) of the Arabian Peninsula, with special reference to the United Arab Emirates and Yemen</article-title><source>Zookeys</source><day>03</day><month>2</month><year>2021</year><volume>1014</volume><fpage>1</fpage><lpage>118</lpage><pub-id pub-id-type="doi">10.3897/zookeys.1014.60426</pub-id></mixed-citation></tp:treatment-meta><tp:nomenclature><tp:taxon-name><object-id xmlns:xlink="http://www.w3.org/1999/xlink" content-type="arpha" xlink:type="simple">E968E2DC-3FE0-55CA-8B28-9A1642750B1F</object-id>
              <tp:taxon-name-part taxon-name-part-type="genus" reg="Phanerotoma">Phanerotoma</tp:taxon-name-part>
              <tp:taxon-name-part taxon-name-part-type="species" reg="flavivena">flavivena</tp:taxon-name-part>
            </tp:taxon-name><tp:taxon-authority>Edmardash &amp; Gadallah, 2019</tp:taxon-authority><xref ref-type="fig" rid="F15">Figs 96–98</xref><xref ref-type="fig" rid="F16">, 99–108</xref><tp:nomenclature-citation-list><tp:nomenclature-citation><tp:taxon-name>
                  <tp:taxon-name-part taxon-name-part-type="genus" reg="Phanerotoma">Phanerotoma</tp:taxon-name-part> <tp:taxon-name-part taxon-name-part-type="species" reg="flavivena">flavivena</tp:taxon-name-part></tp:taxon-name><comment>Edmardash &amp; Gadallah, 2019: 359–364.</comment></tp:nomenclature-citation></tp:nomenclature-citation-list></tp:nomenclature><tp:treatment-sec sec-type="type material" id="SECID0EHRDI"><title>Type material.</title><p><bold><italic>Paratypes</italic></bold>: 6♀: “<bold>Yemen</bold>: Al Kowd (3901), vii.1999, light trap, A. v. Harten &amp; S. Al Haruri, <named-content xmlns:xlink="http://www.w3.org/1999/xlink" content-type="dwc:institutional_code" xlink:type="simple">RMNH</named-content>’00”; 3♀: Idem, viii.1999; 4♀: Idem, xii.1999; 5♀: Idem, i.2000; 4♀: Idem, ii.2000; 3♀: Idem, iii.2000; 5♀: Idem, iv.2000; 1♀: Idem, iv.2000; 13♀: Idem, v.–vi.2000; 1♀: Idem, vii.2000; 1♀: Idem, viii.2000; 7♀: Idem, xi.2000; 1♀: Idem, x.2000; 1♀: Idem, ii.2001; 1♀: Idem, iii.2001; 4 ♀: Idem, iv.2001; 3♀: Idem, 8–12.vii.2001; 4♀: Idem, 17–21.vii.2001; 1♀: Idem, 6–10.viii.2001; 4♀: Idem, 16–20.viii.2001; 4♀, 1♂: Idem, 27–31.vii.2001; 3♀: Idem, vii.–ix.2001; 1♂: Idem, 21–25.viii.2001; 2♀: Idem, 1–5.ix.2001; 1♀: Idem, i.–iii.2003; 6♀: Idem, Al Kowd, ix.2003; 1♀: “Yemen: Ta’izz (3066), light trap, xi.1999, A. van Harten &amp; Ahmad Ahwad, <named-content xmlns:xlink="http://www.w3.org/1999/xlink" content-type="dwc:institutional_code" xlink:type="simple">RMNH</named-content>’99”; 1♀: “Yemen: Ar Rujum (5700), 9.iv.–5.vi.2001, Mal. trap, A. v. Harten, <named-content xmlns:xlink="http://www.w3.org/1999/xlink" content-type="dwc:institutional_code" xlink:type="simple">RMNH</named-content>’02”; 1♀: “Yemen: Al Kadan (7501), i.2003, light trap; A. v. Harten &amp; T. Abdul-Haq, <named-content xmlns:xlink="http://www.w3.org/1999/xlink" content-type="dwc:institutional_code" xlink:type="simple">RMNH</named-content>’03”; 2♀: “Yemen: Hamman’Ali (5404), from coffee-berries, 14.iii.2001, A. v. Harten, <named-content xmlns:xlink="http://www.w3.org/1999/xlink" content-type="dwc:institutional_code" xlink:type="simple">RMNH</named-content>’02”.</p><fig id="F15" position="float" orientation="portrait"><object-id xmlns:xlink="http://www.w3.org/1999/xlink" content-type="doi" xlink:type="simple">10.3897/zookeys..60426.figures96-98</object-id><object-id xmlns:xlink="http://www.w3.org/1999/xlink" content-type="arpha" xlink:type="simple">7390033D-64CE-5938-86D2-62943D95A92F</object-id><label>Figures 96–98.</label><caption><p><italic><tp:taxon-name><tp:taxon-name-part taxon-name-part-type="genus" reg="Phanerotoma">Phanerotoma</tp:taxon-name-part> <tp:taxon-name-part taxon-name-part-type="species" reg="flavivena">flavivena</tp:taxon-name-part></tp:taxon-name></italic> Edmardash &amp; Gadallah, paratype, ♀ (but <bold>97, 98</bold> of ♂ paratype), Yemen <bold>96</bold> habitus, lateral <bold>97</bold> metasoma and hind femur lateral <bold>98</bold> third metasomal tergite dorsal.</p></caption><graphic xmlns:xlink="http://www.w3.org/1999/xlink" xlink:href="zookeys-1014-001-g015.jpg" position="float" orientation="portrait" xlink:type="simple" id="oo_504638.jpg"><uri content-type="original_file" xlink:type="simple">https://binary.pensoft.net/fig/504638</uri></graphic></fig></tp:treatment-sec><tp:treatment-sec sec-type="diagnosis" id="SECID0ENTDI"><title>Diagnosis.</title><p>Third tergite 1.8–2.1 × as long as second tergite, straight laterally, rather shiny and flattened, its posterior lamella more or less concave medio-apically (Fig. <xref ref-type="fig" rid="F16">101</xref>); third tergite of male similar but more convex in lateral view (Fig. <xref ref-type="fig" rid="F15">97</xref>); antenna of ♀ with 23 segments and apical segments non-moniliform (Fig. <xref ref-type="fig" rid="F16">103</xref>); inner tooth of mandible 0.3 × apical tooth (Fig. <xref ref-type="fig" rid="F16">104</xref>); ventrally clypeus without teeth and with narrow truncate lamella; vein r of fore wing 0.4–0.7 × as long as vein 3-SR; vein m-cu of fore wing interstitial or antefurcal; eye in dorsal view 1.7–2.5 × as long as temple and 1.6–1.9 × in lateral view; temple smooth and shiny face medially smooth or nearly so; temple distinctly convex; scutellar sulcus narrow; parastigma, vein 1-M of fore wing, pterostigma entirely yellow; ovipositor sheath narrow, needle-shaped (Fig. <xref ref-type="fig" rid="F16">102</xref>); hypopygium acute, without spine apically and with short apical triangle bent upwards. If vein 1-R1 of fore wing approx. ½ as long as pterostigma, cf. <italic><tp:taxon-name><tp:taxon-name-part taxon-name-part-type="genus" reg="Phanerotoma">P.</tp:taxon-name-part> <tp:taxon-name-part taxon-name-part-type="species" reg="cyrenaica">cyrenaica</tp:taxon-name-part></tp:taxon-name></italic> Masi, 1932, from N. Africa. The male is very similar to female (Figs <xref ref-type="fig" rid="F15">97</xref>, <xref ref-type="fig" rid="F15">98</xref>); hind femur rather widened (Fig. <xref ref-type="fig" rid="F15">97</xref>), third tergite more convex in lateral view than of female (Fig. <xref ref-type="fig" rid="F15">97</xref>), vein 1-R1 of fore wing brown and antennal segments slenderer.</p><fig id="F16" position="float" orientation="portrait"><object-id xmlns:xlink="http://www.w3.org/1999/xlink" content-type="doi" xlink:type="simple">10.3897/zookeys..60426.figures99-108</object-id><object-id xmlns:xlink="http://www.w3.org/1999/xlink" content-type="arpha" xlink:type="simple">35A753B6-0ADE-5F9F-9149-AADB0A57C825</object-id><label>Figures 99–108.</label><caption><p><italic><tp:taxon-name><tp:taxon-name-part taxon-name-part-type="genus" reg="Phanerotoma">Phanerotoma</tp:taxon-name-part> <tp:taxon-name-part taxon-name-part-type="species" reg="flavivena">flavivena</tp:taxon-name-part></tp:taxon-name></italic> Edmardash &amp; Gadallah, ♀, paratype, Yemen <bold>99</bold> wings <bold>100</bold> mesosoma dorsal <bold>101</bold> first–third metasomal tergites dorsal <bold>102</bold> metasoma lateral <bold>103</bold> apical third of antenna lateral <bold>104</bold> mandible ventral <bold>105</bold> head dorsal <bold>106</bold> head anterior <bold>107</bold> head lateral <bold>108</bold> antenna lateral.</p></caption><graphic xmlns:xlink="http://www.w3.org/1999/xlink" xlink:href="zookeys-1014-001-g016.jpg" position="float" orientation="portrait" xlink:type="simple" id="oo_504639.jpg"><uri content-type="original_file" xlink:type="simple">https://binary.pensoft.net/fig/504639</uri></graphic></fig></tp:treatment-sec><tp:treatment-sec sec-type="variation" id="SECID0EOWDI"><title>Variations.</title><p>Length of fore wing of ♀ 3.4–4.2 (of ♂ 3.2) mm; vein 2-SR of fore wing straight or weakly curved; lateral lamella of third tergite concave medio-apically, rarely only slightly sinuate; third tergite of ♂ 1.9–2.1 × longer than second tergite.</p></tp:treatment-sec><tp:treatment-sec sec-type="biology" id="SECID0ETWDI"><title>Biology.</title><p>Unknown, but two females have been reared from a lepidopterous host in coffee-berries.</p></tp:treatment-sec><tp:treatment-sec sec-type="distribution" id="SECID0EYWDI"><title>Distribution.</title><p>Egypt, Yemen.</p></tp:treatment-sec></tp:taxon-treatment>
