# Supplementary material for: The tribe Phanerotomini (Hymenoptera, Braconidae, Cheloninae) of the Arabian Peninsula, with special reference to the United Arab Emirates and Yemen
Source: Zookeys. 2021 Feb 3;1014:1–118. doi: 10.3897/zookeys.1014.60426 (PMC7875960; doi:10.3897/zookeys.1014.60426)
Supplement: XML Treatment for Phanerotoma glabritemporalis [file zookeys.1014.60426-treatment10.xml]

<!DOCTYPE tp:taxon-treatment
  PUBLIC "-//TaxonX//DTD Taxonomic Treatment Publishing DTD v0 20100105//EN" "tax-treatment-NSO.dtd">
<tp:taxon-treatment xmlns:tp="http://www.plazi.org/taxpub"><tp:treatment-meta><kwd-group><label>Taxon classification</label><kwd><named-content xmlns:xlink="http://www.w3.org/1999/xlink" content-type="kingdom">Animalia</named-content></kwd><kwd><named-content xmlns:xlink="http://www.w3.org/1999/xlink" content-type="order">Hymenoptera</named-content></kwd><kwd><named-content xmlns:xlink="http://www.w3.org/1999/xlink" content-type="family">Braconidae</named-content></kwd></kwd-group><mixed-citation publication-type="journal"><person-group><name><surname>van Achterberg</surname><given-names>Cornelis</given-names></name></person-group><article-title>The tribe <tp:taxon-name><tp:taxon-name-part taxon-name-part-type="tribe">Phanerotomini</tp:taxon-name-part></tp:taxon-name> (<tp:taxon-name><tp:taxon-name-part taxon-name-part-type="order">Hymenoptera</tp:taxon-name-part></tp:taxon-name>, <tp:taxon-name><tp:taxon-name-part taxon-name-part-type="family">Braconidae</tp:taxon-name-part></tp:taxon-name>, <tp:taxon-name><tp:taxon-name-part taxon-name-part-type="subfamily">Cheloninae</tp:taxon-name-part></tp:taxon-name>) of the Arabian Peninsula, with special reference to the United Arab Emirates and Yemen</article-title><source>Zookeys</source><day>03</day><month>2</month><year>2021</year><volume>1014</volume><fpage>1</fpage><lpage>118</lpage><pub-id pub-id-type="doi">10.3897/zookeys.1014.60426</pub-id></mixed-citation></tp:treatment-meta><tp:nomenclature><tp:taxon-name><object-id xmlns:xlink="http://www.w3.org/1999/xlink" content-type="arpha" xlink:type="simple">E72A86AA-7787-5DF0-9DAF-2E3762D31CF6</object-id>
              <tp:taxon-name-part taxon-name-part-type="genus" reg="Phanerotoma">Phanerotoma</tp:taxon-name-part>
              <tp:taxon-name-part taxon-name-part-type="species" reg="glabritemporalis">glabritemporalis</tp:taxon-name-part>
              <object-id xmlns:xlink="http://www.w3.org/1999/xlink" content-type="zoobank" xlink:type="simple">http://zoobank.org/55610506-40F9-4FCD-8146-69ED7E512FA3</object-id>
            </tp:taxon-name><tp:taxon-status xmlns:xlink="http://www.w3.org/1999/xlink" xlink:type="simple">sp. nov.</tp:taxon-status><xref ref-type="fig" rid="F17">Figs 109–111</xref><xref ref-type="fig" rid="F18">, 112–123</xref></tp:nomenclature><tp:treatment-sec sec-type="type material" id="SECID0ENYDI"><title>Type material.</title><p><bold><italic>Holotype</italic></bold>, ♀ (<named-content xmlns:xlink="http://www.w3.org/1999/xlink" content-type="dwc:institutional_code" xlink:type="simple">RMNH</named-content>): “<bold>United Arab Emirates</bold>, al-Ajban (11858), light trap, 17.iv.–29.v.2006, <named-content xmlns:xlink="http://www.w3.org/1999/xlink" content-type="dwc:verbatimCoordinates" xlink:type="simple"><named-content content-type="geo-json" specific-use="{&#34;type&#34;:&#34;Point&#34;,&#34;coordinates&#34;:[55.016667,24.600000]}" id="NCID0ECZDI" xlink:type="simple">24°36'N, 55°01'E</named-content></named-content>, A. v. Harten, <named-content xmlns:xlink="http://www.w3.org/1999/xlink" content-type="dwc:institutional_code" xlink:type="simple">RMNH</named-content>’10”. <bold><italic>Paratypes</italic></bold>: 2♀: Idem; 4♀, 1♂: Idem, 27.v.–26.vi.2006; 1♀: Idem, 17.x.–9.xi.2005; 8♀: “United Arab Emirates, NARC near Sweihan (1245), light trap, 28.iii.–2.iv.2005, <named-content xmlns:xlink="http://www.w3.org/1999/xlink" content-type="dwc:verbatimCoordinates" xlink:type="simple"><named-content content-type="geo-json" specific-use="{&#34;type&#34;:&#34;Point&#34;,&#34;coordinates&#34;:[55.433333,24.400000]}" id="NCID0ESZDI" xlink:type="simple">24°24'N, 55°26'E</named-content></named-content>, A. v. Harten, <named-content xmlns:xlink="http://www.w3.org/1999/xlink" content-type="dwc:institutional_code" xlink:type="simple">RMNH</named-content>’06”; 14♀, 1♂: Idem, 2–9.iv.2005; 12♀: Idem, 9–20.iv.2005; 1♀: Idem, 14–28.iii.2005; 6♀: Idem, 1.ii.–14.iii.2005; 1♀: Idem, 20–30.iv.2005; 1♀: “United Arab Emirates, Fujairah (1587), hand coll., 2–13.v.2005, <named-content xmlns:xlink="http://www.w3.org/1999/xlink" content-type="dwc:verbatimCoordinates" xlink:type="simple"><named-content content-type="geo-json" specific-use="{&#34;type&#34;:&#34;Point&#34;,&#34;coordinates&#34;:[56.350000,25.133333]}" id="NCID0E6ZDI" xlink:type="simple">25°08'N, 56°21'E</named-content></named-content>, A. v. Harten, <named-content xmlns:xlink="http://www.w3.org/1999/xlink" content-type="dwc:institutional_code" xlink:type="simple">RMNH</named-content>’05”; 2♀: “<bold>Yemen</bold> (3901), Al Kowd, light trap, vii.1999, A. van Harten &amp; S. Al Haruri, <named-content xmlns:xlink="http://www.w3.org/1999/xlink" content-type="dwc:institutional_code" xlink:type="simple">RMNH</named-content>’00”; 1♀: Idem, ix.1999; 1♀: Idem, v.–vi.2000; 2♀: Idem, viii.1999; 21♀, 1♂: Idem, 1–5.ix.2001; 1♀: Idem, vi.2002; 2♀: Idem, x.2000; 1♀, 1♂: Idem, xi.2000; 2♀: Idem, xii.2000; 1♀: Idem, 21–25.viii.2001; 10♀: Idem, 16–20.viii.2001; 2♀: Idem, 27–31.vii.2001; 3♀: Idem, 1–5.ix.2001; 1♀: Idem, vi.2002; 9♀, 2♂: Idem, ix.2003; 37♀, 1♂: Idem, vii.–ix.2001; 1♀: Idem, viii.2000, A. v. Harten &amp; A.R. Al Yarimi; 1♀: “Yemen (7269), Seyun, light trap, 4–6.ix.2002, A. van Harten, <named-content xmlns:xlink="http://www.w3.org/1999/xlink" content-type="dwc:institutional_code" xlink:type="simple">RMNH</named-content>’03”; 1♀: Idem, 12–14.viii.2002; 3♀: Idem, vi.2002; 3♀: “Yemen (5404), Haman ‘Ali, from coffee berries (with <italic><tp:taxon-name><tp:taxon-name-part taxon-name-part-type="genus" reg="Ceratitis">Ceratitis</tp:taxon-name-part> <tp:taxon-name-part taxon-name-part-type="species" reg="capitata">capitata</tp:taxon-name-part></tp:taxon-name></italic>?), 14.iii.2001, A. van Harten, <named-content xmlns:xlink="http://www.w3.org/1999/xlink" content-type="dwc:institutional_code" xlink:type="simple">RMNH</named-content>’02”; 1♀: “Yemen (6158), Al Lahima, Mal[aise] trap, 17.ix.–14.xi.2001, A. van Harten, <named-content xmlns:xlink="http://www.w3.org/1999/xlink" content-type="dwc:institutional_code" xlink:type="simple">RMNH</named-content>’02”; 2♀, 1♂: “Yemen: Ta’izz (4056), light trap, viii.1999, A. van Harten &amp; A. Ahwad, <named-content xmlns:xlink="http://www.w3.org/1999/xlink" content-type="dwc:institutional_code" xlink:type="simple">RMNH</named-content>’00”; 1♀: Idem, viii.2000, A. v. Harten &amp; A.R. Al Yarimi; 1♀: Idem, ix.2000; 1♀, “Yemen (7189), Al Kadan, light trap, v.2002, A. van Harten &amp; A.R. Al Yarimi, <named-content xmlns:xlink="http://www.w3.org/1999/xlink" content-type="dwc:institutional_code" xlink:type="simple">RMNH</named-content>’02”; 1♀: Idem, i.2003, A. v. Harten &amp; T. Abdul-Haq; 3♀: Idem, x.2001. Excluded from type series: 9♀: “Yemen: Al Kowd (6151), 1–5.ix.2001, light trap, A. v. Harten &amp; S. Al Haruri, <named-content xmlns:xlink="http://www.w3.org/1999/xlink" content-type="dwc:institutional_code" xlink:type="simple">RMNH</named-content>’02”; 2♀: Idem, 16–20.viii.2001; 1♂: “United Arab Emirates, NARC near Sweihan (1473), light trap, 20–30.iv.2005, <named-content xmlns:xlink="http://www.w3.org/1999/xlink" content-type="dwc:verbatimCoordinates" xlink:type="simple"><named-content content-type="geo-json" specific-use="{&#34;type&#34;:&#34;Point&#34;,&#34;coordinates&#34;:[55.433333,24.400000]}" id="NCID0E32DI" xlink:type="simple">24°24'N, 55°26'E</named-content></named-content>, A. v. Harten, <named-content xmlns:xlink="http://www.w3.org/1999/xlink" content-type="dwc:institutional_code" xlink:type="simple">RMNH</named-content>’05”.</p><fig id="F17" position="float" orientation="portrait"><object-id xmlns:xlink="http://www.w3.org/1999/xlink" content-type="doi" xlink:type="simple">10.3897/zookeys..60426.figures109-111</object-id><object-id xmlns:xlink="http://www.w3.org/1999/xlink" content-type="arpha" xlink:type="simple">0F6B54D5-E7AC-5724-815C-B64C467CD6F7</object-id><label>Figures 109–111.</label><caption><p><italic><tp:taxon-name><tp:taxon-name-part taxon-name-part-type="genus" reg="Phanerotoma">Phanerotoma</tp:taxon-name-part> <tp:taxon-name-part taxon-name-part-type="species" reg="glabritemporalis">glabritemporalis</tp:taxon-name-part></tp:taxon-name></italic> van Achterberg, sp. nov., ♀, holotype (but <bold>110, 111</bold> of ♂, paratype) <bold>109</bold> habitus lateral <bold>110</bold> metasoma and hind femur lateral <bold>111</bold> metasoma dorsal.</p></caption><graphic xmlns:xlink="http://www.w3.org/1999/xlink" xlink:href="zookeys-1014-001-g017.jpg" position="float" orientation="portrait" xlink:type="simple" id="oo_504640.jpg"><uri content-type="original_file" xlink:type="simple">https://binary.pensoft.net/fig/504640</uri></graphic></fig></tp:treatment-sec><tp:treatment-sec sec-type="diagnosis" id="SECID0EG4DI"><title>Diagnosis.</title><p>Ventral half of temple shiny, mostly smooth (at most punctulate) and convex (Fig. <xref ref-type="fig" rid="F18">121</xref>), vein 1-R1 of fore wing 3.0–3.6 × distance between apex of marginal cell and apex of wing, <abbrev xmlns:xlink="http://www.w3.org/1999/xlink" xlink:title="diameter of posterior ocellus" id="ABBRID0EQ4DI" xlink:type="simple">POL</abbrev> ca. 0.5 × diameter of posterior ocellus and third tergite ca. 1.5 × as long as second tergite; antenna of ♀ slender, subapical segment distinctly longer than wide and eighth segment from apex ca. 1.5 × as long as wide, without subapical protuberances; scutellar sulcus narrow and indistinctly crenulate anteriorly vein 1-M of fore wing much or slightly paler than vein 1-CU1; parastigma yellow, but sometimes somewhat infuscate posteriorly; convexity of T3 in lateral view variable; face mostly smooth (rarely finely sculptured) and very shiny; temple parallel-sided in lateral view, smooth (but sometimes finely sculptured) and shiny; clypeus flattened and approx. as wide as face; median carina of frons absent or obsolescent; differs from all other species by the shiny head combined with slender apical antennal segments of ♀ and a medium-sized third tergite with curved lateral borders (Fig. <xref ref-type="fig" rid="F18">114</xref>); males with strongly inflated hind femur (Fig. <xref ref-type="fig" rid="F17">110</xref>). The smooth mesosternum and inflated hind femur is shared by the Central Asian <italic><tp:taxon-name><tp:taxon-name-part taxon-name-part-type="genus" reg="Phanerotoma">P.</tp:taxon-name-part> <tp:taxon-name-part taxon-name-part-type="species" reg="minuta">minuta</tp:taxon-name-part></tp:taxon-name></italic> Kokujev, 1903, but females of <italic><tp:taxon-name><tp:taxon-name-part taxon-name-part-type="genus" reg="Phanerotoma">P.</tp:taxon-name-part> <tp:taxon-name-part taxon-name-part-type="species" reg="glabritemporalis">glabritemporalis</tp:taxon-name-part></tp:taxon-name></italic> have slenderer apical segments of antenna (robust in <italic><tp:taxon-name><tp:taxon-name-part taxon-name-part-type="genus" reg="Phanerotoma">P.</tp:taxon-name-part> <tp:taxon-name-part taxon-name-part-type="species" reg="minuta">minuta</tp:taxon-name-part></tp:taxon-name></italic>), vein 1-R1 of fore wing 1.2–1.4 × as long as pterostigma (shorter than pterostigma), face mostly smooth (rugulose) and malar space 0.5 × as long as basal width of mandible (approx. equal). Excluded from the type series are specimens with the mesosternum less shiny as the ventral half of the temple and the latter is more or less coriaceous-rugulose; possibly it concerns a more sculptured variety of <italic><tp:taxon-name><tp:taxon-name-part taxon-name-part-type="genus" reg="Phanerotoma">P.</tp:taxon-name-part> <tp:taxon-name-part taxon-name-part-type="species" reg="glabritemporalis">glabritemporalis</tp:taxon-name-part></tp:taxon-name></italic>.</p><fig id="F18" position="float" orientation="portrait"><object-id xmlns:xlink="http://www.w3.org/1999/xlink" content-type="doi" xlink:type="simple">10.3897/zookeys..60426.figures112-123</object-id><object-id xmlns:xlink="http://www.w3.org/1999/xlink" content-type="arpha" xlink:type="simple">C2CB439D-F749-5507-911D-99D2A9E81B46</object-id><label>Figures 112–123.</label><caption><p><italic><tp:taxon-name><tp:taxon-name-part taxon-name-part-type="genus" reg="Phanerotoma">Phanerotoma</tp:taxon-name-part> <tp:taxon-name-part taxon-name-part-type="species" reg="glabritemporalis">glabritemporalis</tp:taxon-name-part></tp:taxon-name></italic> van Achterberg, sp. nov., ♀, holotype (but <bold>122</bold> of ♀ paratype) <bold>112</bold> fore wing <bold>113</bold> mesosoma dorsal <bold>114</bold> first–third metasomal tergites dorsal <bold>115</bold> metasoma lateral <bold>116</bold> hind leg lateral <bold>117</bold> apical half of antenna lateral <bold>118</bold> mandible ventral <bold>119</bold> head dorsal <bold>120</bold> head anterior <bold>121</bold> head lateral <bold>122</bold> mandible ventral <bold>123</bold> antenna lateral.</p></caption><graphic xmlns:xlink="http://www.w3.org/1999/xlink" xlink:href="zookeys-1014-001-g018.jpg" position="float" orientation="portrait" xlink:type="simple" id="oo_504641.jpg"><uri content-type="original_file" xlink:type="simple">https://binary.pensoft.net/fig/504641</uri></graphic></fig></tp:treatment-sec><tp:treatment-sec sec-type="description" id="SECID0E2AAK"><title>Description.</title><p>Female, holotype, length of body (excluding ovipositor) 5.1 mm; antenna 4.1 mm; fore wing 3.7 mm; visible part of ovipositor sheath 0.6 mm (only apex setose).</p><p><bold><italic>Head</italic>.</bold> Width 1.4 × median length in anterior view and part of head above eye in lateral view 0.4 × height of eye (Fig. <xref ref-type="fig" rid="F18">121</xref>); antenna with 23 segments and 1.1 × longer than fore wing, segments slender and gradually shortened, narrowed apically and apical segments non-moniliform and narrowed basally (Fig. <xref ref-type="fig" rid="F18">117</xref>), third, fourth and penultimate segments 3.2, 3.0 and 1.8 × longer than wide in lateral view, respectively; area of stemmaticum rugulose-coriaceous; <abbrev xmlns:xlink="http://www.w3.org/1999/xlink" xlink:title="diameter of posterior ocellus" id="ABBRID0EPBAK" xlink:type="simple">OOL</abbrev>: diameter of posterior ocellus: <abbrev xmlns:xlink="http://www.w3.org/1999/xlink" xlink:title="diameter of posterior ocellus" id="ABBRID0ETBAK" xlink:type="simple">POL</abbrev> = 19: 10: 5; length of eye 2.4 × temple in dorsal view (Fig. <xref ref-type="fig" rid="F18">119</xref>); frons medially mostly smooth and very shiny, without median carina and laterally coriaceous-rugulose; vertex superficially rugulose, but posteriorly mostly smooth, rather shiny; temple parallel-sided in lateral view, mostly smooth and shiny, convex; face medially and clypeus mostly smooth and shiny; face without distinct median ridge and laterally rugulose, but smooth near eye; clypeus with three obsolescent teeth medio-ventrally (Fig. <xref ref-type="fig" rid="F18">120</xref>); eye large, strongly convex and in lateral view 1.9 × (measured medially) temple (Fig. <xref ref-type="fig" rid="F18">121</xref>), in anterior view 0.9 × minimum width of face; upper condyle of mandible near lower level of eyes (Fig. <xref ref-type="fig" rid="F18">120</xref>); malar space aciculate, shiny and 0.5 × as basal width of mandible; lower tooth of mandible 0.3 × as long as apical tooth (Fig. <xref ref-type="fig" rid="F18">118</xref>).</p><p><bold><italic>Mesosoma</italic></bold> (Figs <xref ref-type="fig" rid="F17">109</xref>, <xref ref-type="fig" rid="F18">113</xref>). Length 1.5 × its width in lateral view; side of pronotum mainly rugose, but dorsally mostly smooth; mesosternum smooth and very shiny; mesoscutum coriaceous and rather dull, but notaulic courses and medio-posteriorly rugose and rather shiny, densely setose; notauli hardly indicated; scutellar sulcus wide and with ten carinae (Fig. <xref ref-type="fig" rid="F18">113</xref>); scutellum triangular, largely punctate and rather shiny; metanotum with short median carina anteriorly and truncate posteriorly; propodeum coarsely reticulate-rugose, anteriorly with some longitudinal carinae, without distinct median and transverse carinae, latero-posteriorly not tuberculate. <bold><italic>Wings</italic>.</bold> Fore wing 2.7 × longer than its maximum width; length of 1-R1 1.5 × as long as swollen pterostigma; 1-R1 3.1 × distance between apex of marginal cell and apex of wing; r issued far beyond middle of pterostigma and 0.5 × 3-SR; 2-SR curved and distally subparallel with posterior margin of pterostigma (Fig. <xref ref-type="fig" rid="F18">112</xref>); SR1 nearly straight; 2-SR+M rather long because of distinctly postfurcal m-cu; parastigma large; 1-CU1 0.4 × as long as vein 2-CU1; r:3-SR:SR1 = 9:20:130; 2-SR:3-SR:r-m = 26:20:11; r-m reclivous; 2-M weakly curved and horizontal (Fig. <xref ref-type="fig" rid="F18">112</xref>). Hind wing: M+CU:1-M:1r-m = 19:16:10. <bold><italic>Legs</italic>.</bold> Hind femur 3.5 × as long as wide and widened subbasally; middle tibia with ivory blister; inner spur of middle tibia 0.6 × its basitarsus; hind coxa mostly smooth and shiny; hind tibia and basitarsus slender (Fig. <xref ref-type="fig" rid="F18">116</xref>).</p><p><bold><italic>Metasoma</italic></bold> (Figs <xref ref-type="fig" rid="F18">114</xref>, <xref ref-type="fig" rid="F18">115</xref>). Oval in dorsal view, 1.7 × as long as wide and 1.4 × as long as mesosoma; first and second tergites finely and densely longitudinally rugose; third tergite 1.5 × longer than second tergite and laterally curved, in lateral view rather convex, densely rugulose and medio-posteriorly truncate (Fig. <xref ref-type="fig" rid="F18">114</xref>), lateral lamella narrow, not protruding latero-apically and medio-apically truncate; ovipositor sheath medium-sized, its visible part 0.12 × as long as fore wing and 0.18 × metasomal carapace and setose part 0.03 × fore wing; hypopygium apically with short triangle, without apical spine and with rather short setae (Fig. <xref ref-type="fig" rid="F18">115</xref>).</p><p><bold><italic>Colour</italic>.</bold> Brownish yellow; palpi, mandible (except dark brown teeth), clypeus, malar space, temple ventrally, pronotum, propleuron, legs (but hind femur and tibia brownish apically), first and second metasomal tergites pale yellow or ivory; apical third of antenna, ovipositor sheath and stemmaticum brown; pterostigma pale brownish yellow but basally pale yellowish (Fig. <xref ref-type="fig" rid="F18">112</xref>); wing membrane subhyaline but below pterostigma slightly infuscate; parastigma, veins 1-M, 2-CU1 and m-cu of fore wing yellow and veins r, 1-CU1, cu-a, 2-SR, 3-SR and 2-M rather dark brown.</p></tp:treatment-sec><tp:treatment-sec sec-type="Male" id="SECID0EUEAK"><title>Male.</title><p>Similar to female but hind femur strongly inflated (Fig. <xref ref-type="fig" rid="F17">110</xref>) and vein 1-R1 of fore wing 1.0–1.2 × as long as pterostigma.</p></tp:treatment-sec><tp:treatment-sec sec-type="variation" id="SECID0E5EAK"><title>Variations.</title><p>Length of fore wing of both sexes (2.1–)2.9–3.9 mm; apical antennal segments of ♀ usually non-moniliform, but especially in specimens from Yemen often submoniliform or rarely moniliform; third tergite 1.5–1.7 × longer than second tergite; medially frons very shiny and smooth but sometimes somewhat aciculate dorsally; vein 1-R1 of fore wing of ♀ 1.2–1.4 × as long as pterostigma; sometimes pterostigma darkened but anteriorly pale yellowish; stemmaticum brown or black; vein 1-M of fore wing varies from pale yellow (typical) to brown or dark brown; excluded specimens have face and temple finely sculptured.</p></tp:treatment-sec><tp:treatment-sec sec-type="biology" id="SECID0EDFAK"><title>Biology.</title><p>Unknown.</p></tp:treatment-sec><tp:treatment-sec sec-type="distribution" id="SECID0EIFAK"><title>Distribution.</title><p>United Arabian Emirates, Yemen.</p></tp:treatment-sec><tp:treatment-sec sec-type="etymology" id="SECID0ENFAK"><title>Etymology.</title><p>Named after the shiny and smooth temples (<italic>glabrus</italic> is Latin for smooth).</p></tp:treatment-sec></tp:taxon-treatment>
