# Supplementary material for: The tribe Phanerotomini (Hymenoptera, Braconidae, Cheloninae) of the Arabian Peninsula, with special reference to the United Arab Emirates and Yemen
Source: Zookeys. 2021 Feb 3;1014:1–118. doi: 10.3897/zookeys.1014.60426 (PMC7875960; doi:10.3897/zookeys.1014.60426)
Supplement: XML Treatment for Phanerotoma graciloides [file zookeys.1014.60426-treatment11.xml]

<!DOCTYPE tp:taxon-treatment
  PUBLIC "-//TaxonX//DTD Taxonomic Treatment Publishing DTD v0 20100105//EN" "tax-treatment-NSO.dtd">
<tp:taxon-treatment xmlns:tp="http://www.plazi.org/taxpub"><tp:treatment-meta><kwd-group><label>Taxon classification</label><kwd><named-content xmlns:xlink="http://www.w3.org/1999/xlink" content-type="kingdom">Animalia</named-content></kwd><kwd><named-content xmlns:xlink="http://www.w3.org/1999/xlink" content-type="order">Hymenoptera</named-content></kwd><kwd><named-content xmlns:xlink="http://www.w3.org/1999/xlink" content-type="family">Braconidae</named-content></kwd></kwd-group><mixed-citation publication-type="journal"><person-group><name><surname>van Achterberg</surname><given-names>Cornelis</given-names></name></person-group><article-title>The tribe <tp:taxon-name><tp:taxon-name-part taxon-name-part-type="tribe">Phanerotomini</tp:taxon-name-part></tp:taxon-name> (<tp:taxon-name><tp:taxon-name-part taxon-name-part-type="order">Hymenoptera</tp:taxon-name-part></tp:taxon-name>, <tp:taxon-name><tp:taxon-name-part taxon-name-part-type="family">Braconidae</tp:taxon-name-part></tp:taxon-name>, <tp:taxon-name><tp:taxon-name-part taxon-name-part-type="subfamily">Cheloninae</tp:taxon-name-part></tp:taxon-name>) of the Arabian Peninsula, with special reference to the United Arab Emirates and Yemen</article-title><source>Zookeys</source><day>03</day><month>2</month><year>2021</year><volume>1014</volume><fpage>1</fpage><lpage>118</lpage><pub-id pub-id-type="doi">10.3897/zookeys.1014.60426</pub-id></mixed-citation></tp:treatment-meta><tp:nomenclature><tp:taxon-name><object-id xmlns:xlink="http://www.w3.org/1999/xlink" content-type="arpha" xlink:type="simple">F2AA5D74-7811-57C9-BAAA-99389ABE1BE8</object-id>
              <tp:taxon-name-part taxon-name-part-type="genus" reg="Phanerotoma">Phanerotoma</tp:taxon-name-part>
              <tp:taxon-name-part taxon-name-part-type="species" reg="graciloides">graciloides</tp:taxon-name-part>
            </tp:taxon-name><tp:taxon-authority>van Achterberg, 1990</tp:taxon-authority><xref ref-type="fig" rid="F19">Figs 124–126</xref><xref ref-type="fig" rid="F20">, 127–137</xref><tp:nomenclature-citation-list><tp:nomenclature-citation><tp:taxon-name>
                  <tp:taxon-name-part taxon-name-part-type="genus" reg="Phanerotoma">Phanerotoma</tp:taxon-name-part> (<tp:taxon-name-part taxon-name-part-type="subgenus" reg="Bracotritoma">Bracotritoma</tp:taxon-name-part>) <tp:taxon-name-part taxon-name-part-type="species" reg="graciloides">graciloides</tp:taxon-name-part></tp:taxon-name><comment>van Achterberg, 1990: 37–38.</comment></tp:nomenclature-citation></tp:nomenclature-citation-list></tp:nomenclature><tp:treatment-sec sec-type="type material" id="SECID0ESHAK"><title>Type material.</title><p><bold><italic>Holotype</italic></bold>, ♀ (<named-content xmlns:xlink="http://www.w3.org/1999/xlink" content-type="dwc:institutional_code" xlink:type="simple">NHMUK</named-content>): “<bold>Saudi Arabia</bold>, W. Büttiker”, “Rumah, 9.xi.1979”. <bold><italic>Paratypes</italic></bold>, 2 ♀ (<named-content xmlns:xlink="http://www.w3.org/1999/xlink" content-type="dwc:institutional_code" xlink:type="simple">NHMUK</named-content>, <named-content xmlns:xlink="http://www.w3.org/1999/xlink" content-type="dwc:institutional_code" xlink:type="simple">RMNH</named-content>): topotypic, same date; 2♂, (<named-content xmlns:xlink="http://www.w3.org/1999/xlink" content-type="dwc:institutional_code" xlink:type="simple">NHMUK</named-content>, <named-content xmlns:xlink="http://www.w3.org/1999/xlink" content-type="dwc:institutional_code" xlink:type="simple">RMNH</named-content>): “Saudi Arabien, W. Büttiker”, “Bahara, 24.8.76”; 1♀, (<named-content xmlns:xlink="http://www.w3.org/1999/xlink" content-type="dwc:institutional_code" xlink:type="simple">NHMUK</named-content>): Idem, but without date and locality.</p></tp:treatment-sec><tp:treatment-sec sec-type="material" id="SECID0EAJAK"><title>Additional material.</title><p>From <bold>United Arab Emirates</bold> (Wadi Safad; Wadi Wurajah Farms; al-Ajban; NARC near Sweihan; Sharjah Desert Park; Sharjah; Sharjah x Khor Kaiba; Hatta; Fujairah) and <bold>Yemen</bold> (Al Kowd; Ta’izz; Mayfa’ah; Hamman’Ali; Al Kadan; Ar Rujum; Al Mukalla).</p></tp:treatment-sec><tp:treatment-sec sec-type="diagnosis" id="SECID0EKJAK"><title>Diagnosis.</title><p>Antenna of ♀ near apical 0.4 widened; penultimate antennal segments of ♀ somewhat less robust than of <italic><tp:taxon-name><tp:taxon-name-part taxon-name-part-type="genus" reg="Phanerotoma">P.</tp:taxon-name-part> <tp:taxon-name-part taxon-name-part-type="species" reg="permixtellae">permixtellae</tp:taxon-name-part></tp:taxon-name></italic> (Fig. <xref ref-type="fig" rid="F20">132</xref>); length of eye of ♀ in dorsal view 2.2–3.0 × temple (Fig. <xref ref-type="fig" rid="F20">133</xref>); ocelli small; inner tooth ca. 0.8 × apical tooth of mandible (Fig. <xref ref-type="fig" rid="F20">137</xref>); vein r of fore wing slightly reclivous and 1.0–1.5 × vein 3-SR (Fig. <xref ref-type="fig" rid="F20">127</xref>); vein 1-R1 of fore wing approx. as long as pterostigma (Fig. <xref ref-type="fig" rid="F20">127</xref>) or longer; pterostigma rather slender and largely dark brown except basally; parastigma dark brown or brown, darker than yellowish vein 1-M, rarely both yellowish; third metasomal tergite rather shiny, often superficially sculptured or smooth, flattened medially and distinctly acute posteriorly in lateral view (Fig. <xref ref-type="fig" rid="F20">130</xref>); propodeum more sparsely and rather irregularly reticulate, with rather coarse transverse carina or rugae more or less developed; hypopygium of ♀ with short up curved triangular apex (Fig. <xref ref-type="fig" rid="F20">130</xref>); hind femur of male strongly inflated (Fig. <xref ref-type="fig" rid="F19">125</xref>); length of fore wing 1.2–2.2 mm (usually 1.3–1.6 mm).</p><fig id="F19" position="float" orientation="portrait"><object-id xmlns:xlink="http://www.w3.org/1999/xlink" content-type="doi" xlink:type="simple">10.3897/zookeys..60426.figures124-126</object-id><object-id xmlns:xlink="http://www.w3.org/1999/xlink" content-type="arpha" xlink:type="simple">4D109AC7-353D-520B-B3BD-4616DC6E24FE</object-id><label>Figures 124–126.</label><caption><p><italic><tp:taxon-name><tp:taxon-name-part taxon-name-part-type="genus" reg="Phanerotoma">Phanerotoma</tp:taxon-name-part> <tp:taxon-name-part taxon-name-part-type="species" reg="graciloides">graciloides</tp:taxon-name-part></tp:taxon-name></italic> van Achterberg, ♀ (but <bold>125, 126</bold> of ♂), Yemen <bold>124</bold> habitus lateral <bold>125</bold> hind femur lateral <bold>126</bold> metasoma, lateral.</p></caption><graphic xmlns:xlink="http://www.w3.org/1999/xlink" xlink:href="zookeys-1014-001-g019.jpg" position="float" orientation="portrait" xlink:type="simple" id="oo_504642.jpg"><uri content-type="original_file" xlink:type="simple">https://binary.pensoft.net/fig/504642</uri></graphic></fig></tp:treatment-sec><tp:treatment-sec sec-type="distribution" id="SECID0E2LAK"><title>Distribution.</title><p>Saudi Arabia, *United Arab Emirates, *Yemen.</p></tp:treatment-sec><tp:treatment-sec sec-type="biology" id="SECID0EAMAK"><title>Biology.</title><p>Unknown.</p><fig id="F20" position="float" orientation="portrait"><object-id xmlns:xlink="http://www.w3.org/1999/xlink" content-type="doi" xlink:type="simple">10.3897/zookeys..60426.figures127-137</object-id><object-id xmlns:xlink="http://www.w3.org/1999/xlink" content-type="arpha" xlink:type="simple">F8C48460-1662-559B-ADA5-8EC50DB66788</object-id><label>Figures 127–137.</label><caption><p><italic><tp:taxon-name><tp:taxon-name-part taxon-name-part-type="genus" reg="Phanerotoma">Phanerotoma</tp:taxon-name-part> <tp:taxon-name-part taxon-name-part-type="species" reg="graciloides">graciloides</tp:taxon-name-part></tp:taxon-name></italic> van Achterberg, ♀, Yemen <bold>127</bold> fore wing <bold>128</bold> mesosoma dorsal <bold>129</bold> first–third metasomal tergites dorsal <bold>130</bold> metasoma lateral <bold>131</bold> antenna lateral <bold>132</bold> apical half of antenna lateral <bold>133</bold> head dorsal <bold>134</bold> head anterior <bold>135</bold> head, lateral <bold>136</bold> hind leg lateral <bold>137</bold> mandible ventral.</p></caption><graphic xmlns:xlink="http://www.w3.org/1999/xlink" xlink:href="zookeys-1014-001-g020.jpg" position="float" orientation="portrait" xlink:type="simple" id="oo_504643.jpg"><uri content-type="original_file" xlink:type="simple">https://binary.pensoft.net/fig/504643</uri></graphic></fig></tp:treatment-sec></tp:taxon-treatment>
