# Supplementary material for: The tribe Phanerotomini (Hymenoptera, Braconidae, Cheloninae) of the Arabian Peninsula, with special reference to the United Arab Emirates and Yemen
Source: Zookeys. 2021 Feb 3;1014:1–118. doi: 10.3897/zookeys.1014.60426 (PMC7875960; doi:10.3897/zookeys.1014.60426)
Supplement: XML Treatment for Phanerotoma granulata [file zookeys.1014.60426-treatment12.xml]

<!DOCTYPE tp:taxon-treatment
  PUBLIC "-//TaxonX//DTD Taxonomic Treatment Publishing DTD v0 20100105//EN" "tax-treatment-NSO.dtd">
<tp:taxon-treatment xmlns:tp="http://www.plazi.org/taxpub"><tp:treatment-meta><kwd-group><label>Taxon classification</label><kwd><named-content xmlns:xlink="http://www.w3.org/1999/xlink" content-type="kingdom">Animalia</named-content></kwd><kwd><named-content xmlns:xlink="http://www.w3.org/1999/xlink" content-type="order">Hymenoptera</named-content></kwd><kwd><named-content xmlns:xlink="http://www.w3.org/1999/xlink" content-type="family">Braconidae</named-content></kwd></kwd-group><mixed-citation publication-type="journal"><person-group><name><surname>van Achterberg</surname><given-names>Cornelis</given-names></name></person-group><article-title>The tribe <tp:taxon-name><tp:taxon-name-part taxon-name-part-type="tribe">Phanerotomini</tp:taxon-name-part></tp:taxon-name> (<tp:taxon-name><tp:taxon-name-part taxon-name-part-type="order">Hymenoptera</tp:taxon-name-part></tp:taxon-name>, <tp:taxon-name><tp:taxon-name-part taxon-name-part-type="family">Braconidae</tp:taxon-name-part></tp:taxon-name>, <tp:taxon-name><tp:taxon-name-part taxon-name-part-type="subfamily">Cheloninae</tp:taxon-name-part></tp:taxon-name>) of the Arabian Peninsula, with special reference to the United Arab Emirates and Yemen</article-title><source>Zookeys</source><day>03</day><month>2</month><year>2021</year><volume>1014</volume><fpage>1</fpage><lpage>118</lpage><pub-id pub-id-type="doi">10.3897/zookeys.1014.60426</pub-id></mixed-citation></tp:treatment-meta><tp:nomenclature><tp:taxon-name><object-id xmlns:xlink="http://www.w3.org/1999/xlink" content-type="arpha" xlink:type="simple">652F3F44-C9D7-5C37-9710-FD42F7CC9FD6</object-id>
              <tp:taxon-name-part taxon-name-part-type="genus" reg="Phanerotoma">Phanerotoma</tp:taxon-name-part>
              <tp:taxon-name-part taxon-name-part-type="species" reg="granulata">granulata</tp:taxon-name-part>
              <object-id xmlns:xlink="http://www.w3.org/1999/xlink" content-type="zoobank" xlink:type="simple">http://zoobank.org/6F4AC5DC-9AC6-403F-BFFF-3370ACC413BA</object-id>
            </tp:taxon-name><tp:taxon-status xmlns:xlink="http://www.w3.org/1999/xlink" xlink:type="simple">sp. nov.</tp:taxon-status><xref ref-type="fig" rid="F21">Figs 138–140</xref><xref ref-type="fig" rid="F22">, 141–151</xref></tp:nomenclature><tp:treatment-sec sec-type="type material" id="SECID0EDPAK"><title>Type material.</title><p><bold><italic>Holotype</italic></bold>, ♀ (<named-content xmlns:xlink="http://www.w3.org/1999/xlink" content-type="dwc:institutional_code" xlink:type="simple">RMNH</named-content>), “<bold>Yemen</bold>: Al Kowd (3901), vii.1999, light trap, A. v. Harten &amp; S. Al Haruri, <named-content xmlns:xlink="http://www.w3.org/1999/xlink" content-type="dwc:institutional_code" xlink:type="simple">RMNH</named-content>’00”. <bold><italic>Paratypes</italic></bold>: 10♀: same data as holotype; 8♀: Idem, viii.1999; 9♀: Idem, ix.1999; 1♀: Idem, xii.1999; 2♀: Idem, i.2000; 5♀: Idem, ii.2000; 1♀: Idem, iii.2000; 7♀: Idem, iv.2000; 47♀, 2♂: Idem, v.–vi.2000; 19♀: Idem, vii. 2000; 76♀, 5♂: Idem, viii.2000; 2♀, 1♂: Idem, xii.2000; 1♀: Idem, x.2000; 1♀: Idem, iii.2001; 22♀, 1♂: idem, iv.2001; 54♀, 3♂: idem, 8–12.vii.2001; 21♀: idem, 17–21.vii.2001; 4♀: Idem, viii.2001; 6♀: Idem, vii.–ix.2001; 2♀: Idem, 6–10.viii.2001; 33♀: Idem, 16–20.viii.2001; 76♀, 4♂: Idem, 21–28.viii.2001; 50♀, 2♂: Idem, 1–5.ix.2001; 61♀, 2♂: Idem, vi.2002; 60♀, 4♂: Idem, 27–31.vii.2002; 5♀, 2♂: Idem, i.–iii.2003; 5♀: Idem, v.2003; 92♀, 7♂: Idem, ix.2003; 1♀, “Yemen: Ta’izz (3066), light trap, 25–28.iv.1998, A. van Harten &amp; Ahmad Ahwad, <named-content xmlns:xlink="http://www.w3.org/1999/xlink" content-type="dwc:institutional_code" xlink:type="simple">RMNH</named-content>’99”; 1♀: Idem, vii.2002; 2♀: Idem, v.2000; 1♀: Idem, viii.2000; 2♀: Idem, viii.1999; 8♀, “Yemen: Al Kadan (7189), v.2002, light trap; A. v. Harten &amp; A.R. Al Yarimi, <named-content xmlns:xlink="http://www.w3.org/1999/xlink" content-type="dwc:institutional_code" xlink:type="simple">RMNH</named-content>’02”; 3♀: Idem, iv.2002; 356♀, 12♂: Idem, i.2003; 1♀: Idem, x.2001, A. v. Harten &amp; T. Abdul-Haq; 3♀: Idem, ix.2001; 1♂: Idem, x.2001; 1♀: Idem, xi.2001; 2♀, 1♂: Idem, 16.ii.–31.iii.1998; 2♀: Yemen (7009), Lahj, viii.2002, Mal[aise] trap, A. v. Harten &amp; A. Sallum, <named-content xmlns:xlink="http://www.w3.org/1999/xlink" content-type="dwc:institutional_code" xlink:type="simple">RMNH</named-content>’02”; 2♀, “Yemen: Ar Rujum (5700), 9.iv.–5.vi.2001, Mal. trap, A. v. Harten, <named-content xmlns:xlink="http://www.w3.org/1999/xlink" content-type="dwc:institutional_code" xlink:type="simple">RMNH</named-content>’02”; 1♀: “Yemen, Seyun, light trap, 12–14.viii.2002, A. van Harten, <named-content xmlns:xlink="http://www.w3.org/1999/xlink" content-type="dwc:institutional_code" xlink:type="simple">RMNH</named-content>’03”; 39♀, 1♂: “Yemen: Hamman ‘Ali (5404), from coffee-berries, 14.iii.2001, A. v. Harten, <named-content xmlns:xlink="http://www.w3.org/1999/xlink" content-type="dwc:institutional_code" xlink:type="simple">RMNH</named-content>’02”; 1♀: “Yemen (7589), Al Mukalla, light traps, i.–ii.2003, A. van Harten, <named-content xmlns:xlink="http://www.w3.org/1999/xlink" content-type="dwc:institutional_code" xlink:type="simple">RMNH</named-content>’03”; 1♀, 1♂: “<bold>United Arab Emirates</bold>, al-Ajban (2663), light trap, 17.x.–9.xi.2005, <named-content xmlns:xlink="http://www.w3.org/1999/xlink" content-type="dwc:verbatimCoordinates" xlink:type="simple"><named-content content-type="geo-json" specific-use="{&#34;type&#34;:&#34;Point&#34;,&#34;coordinates&#34;:[55.016667,24.600000]}" id="NCID0EFRAK" xlink:type="simple">24°36'N, 55°01'E</named-content></named-content>, A. v. Harten, <named-content xmlns:xlink="http://www.w3.org/1999/xlink" content-type="dwc:institutional_code" xlink:type="simple">RMNH</named-content>’06”; 1♀: Idem, 27.v.–26.vi.2006; 1♀, “United Arab Emirates, NARC near Sweihan, <named-content xmlns:xlink="http://www.w3.org/1999/xlink" content-type="dwc:verbatimCoordinates" xlink:type="simple"><named-content content-type="geo-json" specific-use="{&#34;type&#34;:&#34;Point&#34;,&#34;coordinates&#34;:[55.433333,24.400000]}" id="NCID0ESRAK" xlink:type="simple">24°24'N, 55°26'E</named-content></named-content>, 20–30.iv.2005 (1473), light trap, A. v. Harten, <named-content xmlns:xlink="http://www.w3.org/1999/xlink" content-type="dwc:institutional_code" xlink:type="simple">RMNH</named-content>’05”.</p><fig id="F21" position="float" orientation="portrait"><object-id xmlns:xlink="http://www.w3.org/1999/xlink" content-type="doi" xlink:type="simple">10.3897/zookeys..60426.figures138-140</object-id><object-id xmlns:xlink="http://www.w3.org/1999/xlink" content-type="arpha" xlink:type="simple">3F6C5A9B-40C9-5E43-B3F7-DCAEC835E5B1</object-id><label>Figures 138–140.</label><caption><p><italic><tp:taxon-name><tp:taxon-name-part taxon-name-part-type="genus" reg="Phanerotoma">Phanerotoma</tp:taxon-name-part> <tp:taxon-name-part taxon-name-part-type="species" reg="granulata">granulata</tp:taxon-name-part></tp:taxon-name></italic> van Achterberg, sp. nov.,♀, holotype (but <bold>139, 140</bold> of ♂, paratype) <bold>138</bold> habitus lateral <bold>139</bold> metasoma and hind femur lateral <bold>140</bold> antennae lateral.</p></caption><graphic xmlns:xlink="http://www.w3.org/1999/xlink" xlink:href="zookeys-1014-001-g021.jpg" position="float" orientation="portrait" xlink:type="simple" id="oo_504644.jpg"><uri content-type="original_file" xlink:type="simple">https://binary.pensoft.net/fig/504644</uri></graphic></fig></tp:treatment-sec><tp:treatment-sec sec-type="diagnosis" id="SECID0E3SAK"><title>Diagnosis.</title><p>Ocelli comparatively small; upper condyles of mandibles near lower level of eyes; antenna of ♀ with ca. six moniliform apical segments (Fig. <xref ref-type="fig" rid="F22">150</xref>); inner tooth of mandible 0.6–0.8 × as long as apical tooth (Fig. <xref ref-type="fig" rid="F22">151</xref>); parastigma large and yellow; vein r of fore wing 1.2–2.3 × vein 3-SR of fore wing (Fig. <xref ref-type="fig" rid="F22">141</xref>); third tergite more or less obtuse apically in lateral view or with transverse depression, finely sculptured and matt medially, comparatively short; area of mesosternum near mesosternal sulcus rather matt and distinctly granulate (Fig. <xref ref-type="fig" rid="F21">138</xref>); temple narrowed ventrally; hind femur of ♂ moderately inflated (Fig. <xref ref-type="fig" rid="F21">139</xref>). Very similar to the Central Asian and East Mediterranean <italic><tp:taxon-name><tp:taxon-name-part taxon-name-part-type="genus" reg="Phanerotoma">P.</tp:taxon-name-part> <tp:taxon-name-part taxon-name-part-type="species" reg="parva">parva</tp:taxon-name-part></tp:taxon-name></italic> Kokujev, 1903, but <italic><tp:taxon-name><tp:taxon-name-part taxon-name-part-type="genus" reg="Phanerotoma">P.</tp:taxon-name-part> <tp:taxon-name-part taxon-name-part-type="species" reg="granulata">granulata</tp:taxon-name-part></tp:taxon-name></italic> has mesosternum distinctly granulate and rather matt (shiny and superficially granulate in <italic><tp:taxon-name><tp:taxon-name-part taxon-name-part-type="genus" reg="Phanerotoma">P.</tp:taxon-name-part> <tp:taxon-name-part taxon-name-part-type="species" reg="parva">parva</tp:taxon-name-part></tp:taxon-name></italic>), hind femur of ♂ moderately inflated (strongly inflated), vein 1-M of fore wing pale yellow (dark brown), vein 1-R1 of fore wing approx. as long as pterostigma (distinctly shorter), marginal cell of fore wing rather slender (wider), parastigma of fore wing wide (rather small) and apical antennal segments of ♀ moniliform (non-moniliform).</p><fig id="F22" position="float" orientation="portrait"><object-id xmlns:xlink="http://www.w3.org/1999/xlink" content-type="doi" xlink:type="simple">10.3897/zookeys..60426.figures141-151</object-id><object-id xmlns:xlink="http://www.w3.org/1999/xlink" content-type="arpha" xlink:type="simple">09AA26CD-3258-5800-8680-91B9A5D6A5F9</object-id><label>Figures 141–151.</label><caption><p><italic><tp:taxon-name><tp:taxon-name-part taxon-name-part-type="genus" reg="Phanerotoma">Phanerotoma</tp:taxon-name-part> <tp:taxon-name-part taxon-name-part-type="species" reg="granulata">granulata</tp:taxon-name-part></tp:taxon-name></italic> van Achterberg, sp. nov., ♀, holotype <bold>141</bold> fore wing <bold>142</bold> mesosoma dorsal <bold>143</bold> first–third metasomal tergites dorsal <bold>144</bold> metasoma lateral <bold>145</bold> hind leg lateral <bold>146</bold> antenna lateral <bold>147</bold> head dorsal <bold>148</bold> head anterior <bold>149</bold> head lateral <bold>150</bold> apical half of antenna lateral <bold>151</bold> mandible ventral.</p></caption><graphic xmlns:xlink="http://www.w3.org/1999/xlink" xlink:href="zookeys-1014-001-g022.jpg" position="float" orientation="portrait" xlink:type="simple" id="oo_504645.jpg"><uri content-type="original_file" xlink:type="simple">https://binary.pensoft.net/fig/504645</uri></graphic></fig></tp:treatment-sec><tp:treatment-sec sec-type="description" id="SECID0EFWAK"><title>Description.</title><p>Female, holotype, length of body (excluding ovipositor) 2.8 mm; antenna 2.0 mm; fore wing 2.2 mm; visible part of ovipositor sheath 0.4 mm (only apex with few setae).</p><p><bold><italic>Head</italic>.</bold> Width 1.5 × median length in anterior view and part of head above eye in lateral view 0.3 × height of eye (Fig. <xref ref-type="fig" rid="F22">149</xref>); antenna with 23 segments and as long as fore wing, near its apical third segments elongate and longer than wide, narrowed apically and six apical segments moniliform (Figs <xref ref-type="fig" rid="F22">146</xref>, <xref ref-type="fig" rid="F22">150</xref>) and apical segment with minute spine, third, fourth and penultimate segments 3.0, 2.5 and 1.5 × longer than wide in lateral view, respectively; area of stemmaticum granulate; <abbrev xmlns:xlink="http://www.w3.org/1999/xlink" xlink:title="diameter of posterior ocellus" id="ABBRID0E4WAK" xlink:type="simple">OOL</abbrev>: diameter of posterior ocellus: <abbrev xmlns:xlink="http://www.w3.org/1999/xlink" xlink:title="diameter of posterior ocellus" id="ABBRID0EBXAK" xlink:type="simple">POL</abbrev> = 20: 6: 7; length of eye 1.9 × temple in dorsal view (Fig. <xref ref-type="fig" rid="F22">147</xref>); frons granulate and matt laterally, superficially granulate medially and rather shiny, without median carina; vertex granulate, posterior rugulose-granulate and matt; temple granulate and matt; face granulate and with small median bump dorsally but no distinct median carina; clypeus smooth, shiny and distinctly narrower than face and with three minute teeth medio-ventrally (Fig. <xref ref-type="fig" rid="F22">148</xref>); eye large, strongly convex and in lateral view 1.3 × (measured medially) as wide as temple (Fig. <xref ref-type="fig" rid="F22">149</xref>), in anterior view its height 0.8 × minimum width of face; upper condyle of mandible near lower level of eyes (Fig. <xref ref-type="fig" rid="F22">148</xref>); malar space granulate, with satin sheen and 0.8 × as long as basal width of mandible; lower tooth of mandible 0.7 × as long as apical tooth (Fig. <xref ref-type="fig" rid="F22">151</xref>).</p><p><bold><italic>Mesosoma</italic></bold> (Figs <xref ref-type="fig" rid="F21">138</xref>, <xref ref-type="fig" rid="F22">142</xref>). Length 1.6 × its width in lateral view; side of pronotum largely coarsely rugose; propleuron posteriorly evenly convex; mesosternum densely granulate and rather matt; mesoscutum densely granulate, but medio-posteriorly rugulose-granulate; scutellum flat, distinctly granulate and rather matt; notauli not indicated; scutellar sulcus narrow and with nine carinae (Fig. <xref ref-type="fig" rid="F22">142</xref>); metanotum with short median carina anteriorly and no tooth posteriorly; propodeum coarsely reticulate-rugose, without distinct median and transverse carinae, and latero-posteriorly not tuberculate. <bold><italic>Wings</italic>.</bold> Fore wing 2.8 × longer than its maximum width; length of 1-R1 as long as pterostigma; distance between wing apex and vein 1-R1 0.7 × length of vein 1-R1; r issued far beyond middle of pterostigma and 1.8 × 3-SR; 2-SR nearly straight and distally slightly converging to posterior margin of pterostigma (Fig. <xref ref-type="fig" rid="F22">141</xref>); SR1 nearly straight; 2-SR+M present, m-cu postfurcal; parastigma rather large; first discal cell of fore wing higher than first subdiscal cell; 1-CU1 0.5 × as long as vein 2-CU1; r:3-SR:SR1 = 7:4:39; 2-SR:3-SR:r-m = 21:4:8; r-m vertical; 2-M slightly curved (Fig. <xref ref-type="fig" rid="F22">141</xref>). Hind wing: M+CU:1-M:1r-m = 27:19:10. <bold><italic>Legs</italic>.</bold> Hind femur matt, 4.1 × as long as wide and slightly widened submedially; middle tibia with weak ivory blister; inner spur of middle tibia 0.4 × its basitarsus; hind tibia slender (Fig. <xref ref-type="fig" rid="F22">145</xref>); hind coxa largely superficially coriaceous and with satin sheen.</p><p><bold><italic>Metasoma</italic></bold> (Figs <xref ref-type="fig" rid="F22">143</xref>, <xref ref-type="fig" rid="F22">144</xref>). Elliptical in dorsal view, 1.9 × as long as wide and 1.4 × as long as mesosoma; first and second tergites densely and finely longitudinally rugose; metasomal sutures medium-sized; third tergite distinctly convex medially, 1.5 × longer than second tergite and laterally curved, in lateral view rather convex, largely densely rugulose and with satin sheen (Fig. <xref ref-type="fig" rid="F22">144</xref>), lateral lamella narrow laterally, not protruding latero-apically and medio-apically truncate and medium-sized and area above it concave; ovipositor sheath narrow (Fig. <xref ref-type="fig" rid="F22">144</xref>), its visible part 0.2 × as long as fore wing and 0.3 × metasomal carapace and only its apex with few medium-sized setae; hypopygium apically with short robust triangle, without apical spine, and densely setose.</p><p><bold><italic>Colour</italic>.</bold> Yellowish brown; apical half of antenna and stemmaticum more or less darkened; ovipositor sheath (but paler basally), veins 1-CU1, 2-CU1, r, 2-SR and 2-M of fore wing brown; clypeus, mandible (except dark brown teeth), palpi, propleuron, pronotal side ventrally, tegulum and humeral plate, legs (but hind femur rather brownish except basally and hind tibia subbasally and apically slightly darkened), first and second tergites and metasoma ventrally pale yellow; pterostigma (but basally partly pale yellowish) dark brown; parastigma, veins 1-M and m-cu of fore wing pale yellow; wing membrane basally and marginal cell subhyaline, remainder of apical half of fore wing slightly brownish.</p></tp:treatment-sec><tp:treatment-sec sec-type="Male" id="SECID0E5ZAK"><title>Male.</title><p>Similar to female, but hind femur rather inflated (Fig. <xref ref-type="fig" rid="F21">139</xref>) and antennal segments slender and elongate (Fig. <xref ref-type="fig" rid="F21">140</xref>).</p></tp:treatment-sec><tp:treatment-sec sec-type="variation" id="SECID0EM1AK"><title>Variations.</title><p>Length of fore wing of ♀ 1.5–2.5 mm, of ♂ 1.9–2.2 mm; inner tooth of mandible robust and 0.6–0.8 × as long as apical tooth.</p></tp:treatment-sec><tp:treatment-sec sec-type="distribution" id="SECID0ER1AK"><title>Distribution.</title><p>United Arab Emirates, Yemen.</p></tp:treatment-sec><tp:treatment-sec sec-type="biology" id="SECID0EW1AK"><title>Biology.</title><p>Unknown.</p></tp:treatment-sec><tp:treatment-sec sec-type="etymology" id="SECID0E21AK"><title>Etymology.</title><p>Named after the granulate mesosternum (<italic>granum</italic> in Latin for seed, small kernel).</p></tp:treatment-sec></tp:taxon-treatment>
