# Supplementary material for: The tribe Phanerotomini (Hymenoptera, Braconidae, Cheloninae) of the Arabian Peninsula, with special reference to the United Arab Emirates and Yemen
Source: Zookeys. 2021 Feb 3;1014:1–118. doi: 10.3897/zookeys.1014.60426 (PMC7875960; doi:10.3897/zookeys.1014.60426)
Supplement: XML Treatment for Phanerotoma hellyeri [file zookeys.1014.60426-treatment13.xml]

<!DOCTYPE tp:taxon-treatment
  PUBLIC "-//TaxonX//DTD Taxonomic Treatment Publishing DTD v0 20100105//EN" "tax-treatment-NSO.dtd">
<tp:taxon-treatment xmlns:tp="http://www.plazi.org/taxpub"><tp:treatment-meta><kwd-group><label>Taxon classification</label><kwd><named-content xmlns:xlink="http://www.w3.org/1999/xlink" content-type="kingdom">Animalia</named-content></kwd><kwd><named-content xmlns:xlink="http://www.w3.org/1999/xlink" content-type="order">Hymenoptera</named-content></kwd><kwd><named-content xmlns:xlink="http://www.w3.org/1999/xlink" content-type="family">Braconidae</named-content></kwd></kwd-group><mixed-citation publication-type="journal"><person-group><name><surname>van Achterberg</surname><given-names>Cornelis</given-names></name></person-group><article-title>The tribe <tp:taxon-name><tp:taxon-name-part taxon-name-part-type="tribe">Phanerotomini</tp:taxon-name-part></tp:taxon-name> (<tp:taxon-name><tp:taxon-name-part taxon-name-part-type="order">Hymenoptera</tp:taxon-name-part></tp:taxon-name>, <tp:taxon-name><tp:taxon-name-part taxon-name-part-type="family">Braconidae</tp:taxon-name-part></tp:taxon-name>, <tp:taxon-name><tp:taxon-name-part taxon-name-part-type="subfamily">Cheloninae</tp:taxon-name-part></tp:taxon-name>) of the Arabian Peninsula, with special reference to the United Arab Emirates and Yemen</article-title><source>Zookeys</source><day>03</day><month>2</month><year>2021</year><volume>1014</volume><fpage>1</fpage><lpage>118</lpage><pub-id pub-id-type="doi">10.3897/zookeys.1014.60426</pub-id></mixed-citation></tp:treatment-meta><tp:nomenclature><tp:taxon-name><object-id xmlns:xlink="http://www.w3.org/1999/xlink" content-type="arpha" xlink:type="simple">8BF85597-960F-5955-9C2F-D2442E216CE1</object-id>
              <tp:taxon-name-part taxon-name-part-type="genus" reg="Phanerotoma">Phanerotoma</tp:taxon-name-part>
              <tp:taxon-name-part taxon-name-part-type="species" reg="hellyeri">hellyeri</tp:taxon-name-part>
              <object-id xmlns:xlink="http://www.w3.org/1999/xlink" content-type="zoobank" xlink:type="simple">http://zoobank.org/A84BE796-CCB6-4FDB-8BE7-A46C5DD97503</object-id>
            </tp:taxon-name><tp:taxon-status xmlns:xlink="http://www.w3.org/1999/xlink" xlink:type="simple">sp. nov.</tp:taxon-status><xref ref-type="fig" rid="F23">Figs 152–155</xref><xref ref-type="fig" rid="F24">, 156–166</xref></tp:nomenclature><tp:treatment-sec sec-type="type material" id="SECID0ET3AK"><title>Type material.</title><p><bold><italic>Holotype</italic></bold>, ♀ (<named-content xmlns:xlink="http://www.w3.org/1999/xlink" content-type="dwc:institutional_code" xlink:type="simple">RMNH</named-content>), “<bold>United Arab Emirates</bold>, Sharjah Desert Park (2517), light trap, 20.x.–8.xi.2005, <named-content xmlns:xlink="http://www.w3.org/1999/xlink" content-type="dwc:verbatimCoordinates" xlink:type="simple"><named-content content-type="geo-json" specific-use="{&#34;type&#34;:&#34;Point&#34;,&#34;coordinates&#34;:[55.700000,25.283333]}" id="NCID0EI4AK" xlink:type="simple">25°17'N, 55°42'E</named-content></named-content>, A. v. Harten, <named-content xmlns:xlink="http://www.w3.org/1999/xlink" content-type="dwc:institutional_code" xlink:type="simple">RMNH</named-content>’06”. <bold><italic>Paratypes</italic></bold>: 2♀, 3♂: Same data as holotype; 3♀: Idem, 29.iii.–6.iv.2005; 2♀, 1♂: Idem, 6–13.iv.2005; 1♀, 2♂: Idem, 13–23.iv.2005; 1♀: Idem, 25.ii.–25.iii.2006; 1♀: Idem, 10.xi.2004; 1♀: Idem, 30.iv.–7.v.2005; 2♀: Idem, 23–30.iv.2005; 1♀: Idem, 21–29.iii.2005; 1♀: Idem, 1.ii.–14.iii.2005; 2♀, 1♂: “United Arab Emirates, SSW of ad-Dhaid (6154), light tr[ap], 24–30.v.2006, <named-content xmlns:xlink="http://www.w3.org/1999/xlink" content-type="dwc:verbatimCoordinates" xlink:type="simple"><named-content content-type="geo-json" specific-use="{&#34;type&#34;:&#34;Point&#34;,&#34;coordinates&#34;:[55.800000,25.150000]}" id="NCID0EY4AK" xlink:type="simple">25°09'N, 55°48'E</named-content></named-content>, A. v. Harten, <named-content xmlns:xlink="http://www.w3.org/1999/xlink" content-type="dwc:institutional_code" xlink:type="simple">RMNH</named-content>’06”; 2♀: “United Arab Emirates, NARC near Sweihan (1410), light trap, 1.ii.–14.iii.2005, <named-content xmlns:xlink="http://www.w3.org/1999/xlink" content-type="dwc:verbatimCoordinates" xlink:type="simple"><named-content content-type="geo-json" specific-use="{&#34;type&#34;:&#34;Point&#34;,&#34;coordinates&#34;:[55.433333,24.400000]}" id="NCID0EF5AK" xlink:type="simple">24°24'N, 55°26'E</named-content></named-content>, A. v. Harten, <named-content xmlns:xlink="http://www.w3.org/1999/xlink" content-type="dwc:institutional_code" xlink:type="simple">RMNH</named-content>’05”; 6♀, 2♂: Idem, 28.iii.–2.iv.2005; 24♀, 2♂: Idem, 9–20.iv.2005; 22♀, 3♂: Idem, 20–30.iv.2005; 1♂: Idem, 14–28.iii.2005; 1♀: “United Arab Emirates, al-Ajban (6426), Malaise tr[ap], 25.v.–26.vi.2006, <named-content xmlns:xlink="http://www.w3.org/1999/xlink" content-type="dwc:verbatimCoordinates" xlink:type="simple"><named-content content-type="geo-json" specific-use="{&#34;type&#34;:&#34;Point&#34;,&#34;coordinates&#34;:[55.016667,24.600000]}" id="NCID0ES5AK" xlink:type="simple">24°36'N, 55°01'E</named-content></named-content>, A. v. Harten, <named-content xmlns:xlink="http://www.w3.org/1999/xlink" content-type="dwc:institutional_code" xlink:type="simple">RMNH</named-content>’07”; 3♀, 1♂: Idem, 22.x.–9.xi.2005; 3♀, 3♂: Idem, 7–28.xii.2006; 6♀: Idem, 17.iv.–29.v.2006; 3♀, 1♂: Idem, 27.v.–26.vi.2006; 1♂: Idem, 17.x.–9.xi.2005; 1♂: Idem, 12–19.vi.2006; 2♂: “United Arab Emirates, Fujairah (1314), light tr[ap], 13–19.iv.2005, <named-content xmlns:xlink="http://www.w3.org/1999/xlink" content-type="dwc:verbatimCoordinates" xlink:type="simple"><named-content content-type="geo-json" specific-use="{&#34;type&#34;:&#34;Point&#34;,&#34;coordinates&#34;:[56.350000,25.133333]}" id="NCID0E65AK" xlink:type="simple">25°08'N, 56°21'E</named-content></named-content>, A. v. Harten, <named-content xmlns:xlink="http://www.w3.org/1999/xlink" content-type="dwc:institutional_code" xlink:type="simple">RMNH</named-content>’05”; 1♂: Idem, 2–13.v.2005; 6♂: Idem, 2.v.–5.vi.2005; 1♀, 1♂: Idem, 19.iv.–2.v.2005; ”; 1♀: Idem, 5–24.iii.2005; 2♀, 2♂: “United Arab Emirates, Sharjah (2279), light trap, 30.vi.–21.vii.2005, <named-content xmlns:xlink="http://www.w3.org/1999/xlink" content-type="dwc:verbatimCoordinates" xlink:type="simple"><named-content content-type="geo-json" specific-use="{&#34;type&#34;:&#34;Point&#34;,&#34;coordinates&#34;:[55.700000,25.283333]}" id="NCID0EM6AK" xlink:type="simple">25°17'N, 55°42'E</named-content></named-content>, A. v. Harten, <named-content xmlns:xlink="http://www.w3.org/1999/xlink" content-type="dwc:institutional_code" xlink:type="simple">RMNH</named-content>’06”; 1♂: “United Arab Emirates, Sharjah x Khor Kalba (6308–6311), light trap, [<named-content xmlns:xlink="http://www.w3.org/1999/xlink" content-type="dwc:verbatimCoordinates" xlink:type="simple"><named-content content-type="geo-json" specific-use="{&#34;type&#34;:&#34;Point&#34;,&#34;coordinates&#34;:[56.150000,24.983333]}" id="NCID0EZ6AK" xlink:type="simple">24°59'N, 56°09'E</named-content></named-content>,] 31.v.–7.vi.2006, A. v. Harten, <named-content xmlns:xlink="http://www.w3.org/1999/xlink" content-type="dwc:institutional_code" xlink:type="simple">RMNH</named-content>’06”; 1♂: Idem, 16–31.i.2006; 1♂: “United Arab Emirates, Hatta (6398), at light, 17–24.viii.2006, <named-content xmlns:xlink="http://www.w3.org/1999/xlink" content-type="dwc:verbatimCoordinates" xlink:type="simple"><named-content content-type="geo-json" specific-use="{&#34;type&#34;:&#34;Point&#34;,&#34;coordinates&#34;:[56.116667,24.816667]}" id="NCID0EGABK" xlink:type="simple">24°49'N, 56°07'E</named-content></named-content>, A. v. Harten, <named-content xmlns:xlink="http://www.w3.org/1999/xlink" content-type="dwc:institutional_code" xlink:type="simple">RMNH</named-content>’06”; 2♀: Idem, 21.vi.–19.vii.2006; 1♀: “<bold>Yemen</bold> (no. 3111), Ta’izz, light trap, 26–28.v.1998, A. van Harten &amp; Ahmad Ahwad, <named-content xmlns:xlink="http://www.w3.org/1999/xlink" content-type="dwc:institutional_code" xlink:type="simple">RMNH</named-content>’98”; 1♀: Idem, ix.2000; 1♀: Idem, vii.2002; 1♀: “Yemen (6141), Al Kowd, light trap, 16–20.viii.2001, A. van Harten &amp; S. Al Haruri, <named-content xmlns:xlink="http://www.w3.org/1999/xlink" content-type="dwc:institutional_code" xlink:type="simple">RMNH</named-content>’02”; 1♀: Idem, 27–31.vii.2001; 1♀: “Yemen (7501), Al Kadan, light trap, i.2003, A. v. Harten &amp; T. Abdul-Haq, <named-content xmlns:xlink="http://www.w3.org/1999/xlink" content-type="dwc:institutional_code" xlink:type="simple">RMNH</named-content>’03”; 2♀: Idem, v.2002; 1♀: Idem, x.2001; 1♀: “Yemen (6158), Al Lahima, 17.ix.–14.xi.2001, Mal[aise] trap, A. v. Harten, <named-content xmlns:xlink="http://www.w3.org/1999/xlink" content-type="dwc:institutional_code" xlink:type="simple">RMNH</named-content>’02”.</p><fig id="F23" position="float" orientation="portrait"><object-id xmlns:xlink="http://www.w3.org/1999/xlink" content-type="doi" xlink:type="simple">10.3897/zookeys..60426.figures152-155</object-id><object-id xmlns:xlink="http://www.w3.org/1999/xlink" content-type="arpha" xlink:type="simple">C0D37BB3-CBB2-5135-9A4C-8AA5126741E2</object-id><label>Figures 152–155.</label><caption><p><italic><tp:taxon-name><tp:taxon-name-part taxon-name-part-type="genus" reg="Phanerotoma">Phanerotoma</tp:taxon-name-part> <tp:taxon-name-part taxon-name-part-type="species" reg="hellyeri">hellyeri</tp:taxon-name-part></tp:taxon-name></italic> van Achterberg, sp. nov., ♀, holotype (but <bold>153–155</bold> of ♂, paratype) <bold>152</bold> habitus lateral <bold>153</bold> antenna <bold>154</bold> middle femur and tibia lateral <bold>155</bold> hind femur and tibia lateral.</p></caption><graphic xmlns:xlink="http://www.w3.org/1999/xlink" xlink:href="zookeys-1014-001-g023.jpg" position="float" orientation="portrait" xlink:type="simple" id="oo_504646.jpg"><uri content-type="original_file" xlink:type="simple">https://binary.pensoft.net/fig/504646</uri></graphic></fig></tp:treatment-sec><tp:treatment-sec sec-type="diagnosis" id="SECID0EICBK"><title>Diagnosis.</title><p>Robust species with twelfth–16<sup>th</sup> (counted from apex of antenna) antennal segments of ♀ widened (compared to more basal segments) and ventrally flattened, 13<sup>th</sup> segment from apex of antenna of ♀ as long as wide (Figs <xref ref-type="fig" rid="F24">165</xref>, <xref ref-type="fig" rid="F24">166</xref>) and eighth–tenth apical segments moniliform, stocky, matt or slightly shiny (Fig. <xref ref-type="fig" rid="F24">166</xref>); stemmaticum yellow, more or less infuscate subapically; eye 2.0–2.1 × as wide as median width of temple in lateral view (Fig. <xref ref-type="fig" rid="F24">164</xref>); <abbrev xmlns:xlink="http://www.w3.org/1999/xlink" xlink:title="diameter of posterior ocellus" id="ABBRID0ECDBK" xlink:type="simple">POL</abbrev> of ♀ slightly less than width of posterior ocellus; frons with median carina anteriorly; second submarginal cell somewhat longer than in <italic><tp:taxon-name><tp:taxon-name-part taxon-name-part-type="genus" reg="Phanerotoma">P.</tp:taxon-name-part> <tp:taxon-name-part taxon-name-part-type="species" reg="mesocellata">mesocellata</tp:taxon-name-part></tp:taxon-name></italic>; parastigma usually largely yellow, rarely infuscate; vein 1-M (as usually parastigma) slightly darker than yellow M+CU1 of fore wing; blister of middle tibia medium-sized; hind femur and tibia rather stout (Fig. <xref ref-type="fig" rid="F24">160</xref>).</p><fig id="F24" position="float" orientation="portrait"><object-id xmlns:xlink="http://www.w3.org/1999/xlink" content-type="doi" xlink:type="simple">10.3897/zookeys..60426.figures156-166</object-id><object-id xmlns:xlink="http://www.w3.org/1999/xlink" content-type="arpha" xlink:type="simple">DAACA961-F655-5B1E-8D88-F13DA2DB7A40</object-id><label>Figures 156–166.</label><caption><p><italic><tp:taxon-name><tp:taxon-name-part taxon-name-part-type="genus" reg="Phanerotoma">Phanerotoma</tp:taxon-name-part> <tp:taxon-name-part taxon-name-part-type="species" reg="hellyeri">hellyeri</tp:taxon-name-part></tp:taxon-name></italic> van Achterberg, sp. nov., ♀, holotype <bold>156</bold> fore wing <bold>157</bold> mesosoma dorsal <bold>158</bold> first–third metasomal tergites dorsal <bold>159</bold> metasoma lateral <bold>160</bold> hind leg lateral <bold>161</bold> mandible ventral <bold>162</bold> head dorsal <bold>163</bold> head anterior <bold>164</bold> head lateral <bold>165</bold> antenna lateral <bold>166</bold> apical half of antenna lateral.</p></caption><graphic xmlns:xlink="http://www.w3.org/1999/xlink" xlink:href="zookeys-1014-001-g024.jpg" position="float" orientation="portrait" xlink:type="simple" id="oo_504647.jpg"><uri content-type="original_file" xlink:type="simple">https://binary.pensoft.net/fig/504647</uri></graphic></fig></tp:treatment-sec><tp:treatment-sec sec-type="description" id="SECID0EDFBK"><title>Description.</title><p>Female, holotype, length of body (excluding ovipositor) 4.2 mm; antenna 3.0 mm; fore wing 3.1 mm; visible part of ovipositor sheath 0.3 mm (0.1 mm erect setose).</p><p><bold><italic>Head</italic>.</bold> Width 1.6 × median length in anterior view and part of head above eye in lateral view 0.2 × height of eye (Fig. <xref ref-type="fig" rid="F24">164</xref>); antenna with 23 cylindrical segments and as long as fore wing, 10 apical antennal segments small, rather serrate and moniliform (Figs <xref ref-type="fig" rid="F24">165</xref>, <xref ref-type="fig" rid="F24">166</xref>), with short bristles apically and apical segment with rather long spine, third, fourth and penultimate segments 3.0, 2.6 and 1.3 × longer than wide in lateral view, respectively; area of stemmaticum rugulose; <abbrev xmlns:xlink="http://www.w3.org/1999/xlink" xlink:title="diameter of posterior ocellus" id="ABBRID0E2FBK" xlink:type="simple">OOL</abbrev>: diameter of posterior ocellus: <abbrev xmlns:xlink="http://www.w3.org/1999/xlink" xlink:title="diameter of posterior ocellus" id="ABBRID0E6FBK" xlink:type="simple">POL</abbrev> = 20: 10: 9; length of eye 3.8 × temple in dorsal view (Fig. <xref ref-type="fig" rid="F24">162</xref>); frons with median carina (V-shaped dorsally: Fig. <xref ref-type="fig" rid="F24">162</xref>), smooth antero-medially, posteriorly with curved rugae and finely rugose laterally; vertex rugose and with satin sheen, but posteriorly transversely rugulose; temple rugose but coriaceous near eye, convex, parallel-sided in lateral view and with satin sheen, directly narrowed behind eyes; face transversely rugose laterally, rugulose and with obsolescent median bump and rather shiny; clypeus smooth (except punctulation), shiny and as wide as minimum width of face, intertentorial distance 3.8 × minimum width between clypeus and eye (Fig. <xref ref-type="fig" rid="F24">163</xref>), long erect setose and with 3 distinct blunt teeth medio-ventrally (Fig. <xref ref-type="fig" rid="F24">161</xref>); eye large, strongly convex and in lateral view twice wider than temple (measured medially; Fig. <xref ref-type="fig" rid="F24">164</xref>), in anterior view its height 0.9 × minimum width of face (Fig. <xref ref-type="fig" rid="F24">163</xref>); upper condyle of mandible above lower level of eyes (Fig. <xref ref-type="fig" rid="F24">163</xref>); malar space rugulose, with satin sheen and 0.5 × as long as basal width of mandible; lower tooth of mandible half as long as apical tooth, robust (Fig. <xref ref-type="fig" rid="F24">161</xref>).</p><p><bold><italic>Mesosoma</italic></bold> (Figs <xref ref-type="fig" rid="F23">152</xref>, <xref ref-type="fig" rid="F24">157</xref>). Length1.4 × its width in lateral view; side of pronotum reticulate-punctate; posteriorly propleuron bulging near central groove; mesosternum smooth and shiny; mesoscutum densely reticulate-rugose, with satin sheen, notauli anteriorly impressed; scutellum flat, finely punctate-rugose; scutellar sulcus medium-sized, with twelve carinae (Fig. <xref ref-type="fig" rid="F24">157</xref>); metanotum with median carina and medio-posterior tooth, its posterior border finely serrate; propodeum coarsely reticulate-rugose, dorsal face short, without transverse or median carinae, and latero-posteriorly weakly tuberculate. <bold><italic>Wings</italic>.</bold> Fore wing 2.7 × longer than its maximum width; 1-R1 1.2 × as long as pterostigma; distance between wing apex and marginal cell apex 0.25 × length of 1-R1; r issued far beyond middle of pterostigma and 0.2 × 3-SR; 2-SR distinctly curved and subparallel with posterior margin of pterostigma (Fig. <xref ref-type="fig" rid="F24">156</xref>); SR1 curved; m-cu interstitial; parastigma large; 1-CU1 0.3 × as long as vein 2-CU1, cu-a 1.3 × 1-CU1, strongly inclivous; r:3-SR:SR1 = 5:22:51; 2-SR:3-SR:r-m = 27:22:7; r-m reclivous; 2-M oblique and slightly curved (Fig. <xref ref-type="fig" rid="F24">156</xref>). Hind wing: M+CU:1-M:1r-m = 21:19:10. <bold><italic>Legs</italic>.</bold> Hind femur matt, 3.2 × as long as wide and robust; hind tibia swollen (Fig. <xref ref-type="fig" rid="F24">161</xref>); middle tibia with distinct ivory blister; inner spur of middle tibia 0.5 × its basitarsus; hind coxa mostly smooth, but dorsally partly superficially granulate and rather shiny.</p><p><bold><italic>Metasoma</italic></bold> (Figs <xref ref-type="fig" rid="F24">158</xref>, <xref ref-type="fig" rid="F24">159</xref>). Oval in dorsal view, 1.5 × as long as wide and 1.1 × as long as mesosoma; first and second tergites densely and coarsely longitudinally rugose; second metasomal suture rather wide and slightly curved; third tergite 1.6 × longer than second tergite and laterally curved, convex medially, rounded posteriorly in dorsal view (Fig. <xref ref-type="fig" rid="F24">158</xref>), obtuse posteriorly in lateral view (Fig. <xref ref-type="fig" rid="F24">159</xref>), densely reticulate-rugose and with satin sheen (Fig. <xref ref-type="fig" rid="F24">158</xref>), lateral lamella narrow, wide latero-apically and medio-apically; ovipositor sheath narrow, apically somewhat widened and darkened (Fig. <xref ref-type="fig" rid="F24">159</xref>), its visible and setose part 0.1 × as long as fore wing and 0.2 × metasomal carapace, and with erect setae; hypopygium of ♀ with short widely triangular and up curved apical protuberance (Fig. <xref ref-type="fig" rid="F24">159</xref>) and with short setae.</p><p><bold><italic>Colour</italic>.</bold> Pale brownish yellow (including stemmaticum); apex of antenna, hind tibia apically and subbasally and apex of ovipositor sheath rather brown; parastigma and vein 1-M yellow; clypeus, palpi, tegulae, remainder of legs, mesoscutum medio-posteriorly, first and second tergites and metasoma baso-ventrally pale yellowish or ivory; pterostigma (but basally and apically pale yellowish) and most veins brown; wing membrane slightly brownish below pterostigma.</p></tp:treatment-sec><tp:treatment-sec sec-type="Male" id="SECID0EUJBK"><title>Male.</title><p>Similar to female (including hind femur and tibia: Fig. <xref ref-type="fig" rid="F23">155</xref>), but antenna slenderer (Fig. <xref ref-type="fig" rid="F23">153</xref>).</p></tp:treatment-sec><tp:treatment-sec sec-type="biology" id="SECID0ECKBK"><title>Biology.</title><p>Unknown.</p></tp:treatment-sec><tp:treatment-sec sec-type="variation" id="SECID0EHKBK"><title>Variations.</title><p>Length of fore wing of ♀ 2.4–3.7 mm, of ♂ 2.2–3.2 mm; vein 2-SR usually evenly curved, but sometimes distinctly bent and parallel with posterior margin of pterostigma; vein 1-M of fore wing and parastigma pale yellowish, but sometimes more or less brown; pterostigma partly dark brown, largely or entirely pale yellowish; third tergite brown to rather dark brown; stemmaticum brownish yellow, only rarely darkened; apical half of antenna brownish yellow or dark brown.</p></tp:treatment-sec><tp:treatment-sec sec-type="distribution" id="SECID0EMKBK"><title>Distribution.</title><p>United Arab Emirates, Yemen.</p></tp:treatment-sec><tp:treatment-sec sec-type="etymology" id="SECID0ERKBK"><title>Etymology.</title><p>The new species is named after Peter Hellyer for his life-long research on the archaeology and ecology of the United Arab Emirates and his support of the series “Arthropod Fauna of the <abbrev xmlns:xlink="http://www.w3.org/1999/xlink" content-type="institution" xlink:title="United Arab Emirates" id="ABBRID0EXKBK" xlink:type="simple">UAE</abbrev>”.</p></tp:treatment-sec></tp:taxon-treatment>
