# Supplementary material for: The tribe Phanerotomini (Hymenoptera, Braconidae, Cheloninae) of the Arabian Peninsula, with special reference to the United Arab Emirates and Yemen
Source: Zookeys. 2021 Feb 3;1014:1–118. doi: 10.3897/zookeys.1014.60426 (PMC7875960; doi:10.3897/zookeys.1014.60426)
Supplement: XML Treatment for Phanerotoma latifemorata [file zookeys.1014.60426-treatment14.xml]

<!DOCTYPE tp:taxon-treatment
  PUBLIC "-//TaxonX//DTD Taxonomic Treatment Publishing DTD v0 20100105//EN" "tax-treatment-NSO.dtd">
<tp:taxon-treatment xmlns:tp="http://www.plazi.org/taxpub"><tp:treatment-meta><kwd-group><label>Taxon classification</label><kwd><named-content xmlns:xlink="http://www.w3.org/1999/xlink" content-type="kingdom">Animalia</named-content></kwd><kwd><named-content xmlns:xlink="http://www.w3.org/1999/xlink" content-type="order">Hymenoptera</named-content></kwd><kwd><named-content xmlns:xlink="http://www.w3.org/1999/xlink" content-type="family">Braconidae</named-content></kwd></kwd-group><mixed-citation publication-type="journal"><person-group><name><surname>van Achterberg</surname><given-names>Cornelis</given-names></name></person-group><article-title>The tribe <tp:taxon-name><tp:taxon-name-part taxon-name-part-type="tribe">Phanerotomini</tp:taxon-name-part></tp:taxon-name> (<tp:taxon-name><tp:taxon-name-part taxon-name-part-type="order">Hymenoptera</tp:taxon-name-part></tp:taxon-name>, <tp:taxon-name><tp:taxon-name-part taxon-name-part-type="family">Braconidae</tp:taxon-name-part></tp:taxon-name>, <tp:taxon-name><tp:taxon-name-part taxon-name-part-type="subfamily">Cheloninae</tp:taxon-name-part></tp:taxon-name>) of the Arabian Peninsula, with special reference to the United Arab Emirates and Yemen</article-title><source>Zookeys</source><day>03</day><month>2</month><year>2021</year><volume>1014</volume><fpage>1</fpage><lpage>118</lpage><pub-id pub-id-type="doi">10.3897/zookeys.1014.60426</pub-id></mixed-citation></tp:treatment-meta><tp:nomenclature><tp:taxon-name><object-id xmlns:xlink="http://www.w3.org/1999/xlink" content-type="arpha" xlink:type="simple">E038E771-1A01-5FF8-AA1A-B1AEC1210AEB</object-id>
              <tp:taxon-name-part taxon-name-part-type="genus" reg="Phanerotoma">Phanerotoma</tp:taxon-name-part>
              <tp:taxon-name-part taxon-name-part-type="species" reg="latifemorata">latifemorata</tp:taxon-name-part>
              <object-id xmlns:xlink="http://www.w3.org/1999/xlink" content-type="zoobank" xlink:type="simple">http://zoobank.org/F304D34B-FCA2-4295-928B-03001DD81D08</object-id>
            </tp:taxon-name><tp:taxon-status xmlns:xlink="http://www.w3.org/1999/xlink" xlink:type="simple">sp. nov.</tp:taxon-status><xref ref-type="fig" rid="F25">Figs 167</xref><xref ref-type="fig" rid="F26">, 168–178</xref></tp:nomenclature><tp:treatment-sec sec-type="type material" id="SECID0EMMBK"><title>Type material.</title><p><bold><italic>Holotype</italic></bold>, ♀ (<named-content xmlns:xlink="http://www.w3.org/1999/xlink" content-type="dwc:institutional_code" xlink:type="simple">RMNH</named-content>), “<bold>Yemen</bold>, Ta’izz, no. 4932, light tr[ap], viii.2000, A. v. Harten &amp; A.R. Al Yarimi, <named-content xmlns:xlink="http://www.w3.org/1999/xlink" content-type="dwc:institutional_code" xlink:type="simple">RMNH</named-content>’01”. <bold><italic>Paratypes</italic></bold>: 2♀: Idem, 3–24.i.1999; 1♀: Idem, 5.i.–2.ii.1998.</p><fig id="F25" position="float" orientation="portrait"><object-id xmlns:xlink="http://www.w3.org/1999/xlink" content-type="doi" xlink:type="simple">10.3897/zookeys..60426.figure167</object-id><object-id xmlns:xlink="http://www.w3.org/1999/xlink" content-type="arpha" xlink:type="simple">F4B1FA05-4D86-545A-A227-69EC5B63019A</object-id><label>Figure 167.</label><caption><p><italic><tp:taxon-name><tp:taxon-name-part taxon-name-part-type="genus" reg="Phanerotoma">Phanerotoma</tp:taxon-name-part> <tp:taxon-name-part taxon-name-part-type="species" reg="latifemorata">latifemorata</tp:taxon-name-part></tp:taxon-name></italic> van Achterberg, sp. nov., ♀, holotype, habitus, lateral.</p></caption><graphic xmlns:xlink="http://www.w3.org/1999/xlink" xlink:href="zookeys-1014-001-g025.jpg" position="float" orientation="portrait" xlink:type="simple" id="oo_504648.jpg"><uri content-type="original_file" xlink:type="simple">https://binary.pensoft.net/fig/504648</uri></graphic></fig></tp:treatment-sec><tp:treatment-sec sec-type="diagnosis" id="SECID0E5NBK"><title>Diagnosis.</title><p>Hypopygium of ♀ straight apically (Figs <xref ref-type="fig" rid="F25">167</xref>, <xref ref-type="fig" rid="F26">171</xref>), without up curved apical triangle or spine-like protuberance; apical quarter of ♀ antenna more or less serrate in lateral view because of small subapical protuberances on segments, sixth segment subapically narrowed (Fig. <xref ref-type="fig" rid="F26">178</xref>); intertentorial distance of clypeus ca. 3 × minimum distance between clypeus and eye, clypeus 0.9 × wider than face and rather shiny (Fig. <xref ref-type="fig" rid="F26">175</xref>); inner tooth of mandible medium-sized (Fig. <xref ref-type="fig" rid="F26">177</xref>); propleuron transversely rugose; first discal cell of fore wing very wide anteriorly (Fig. <xref ref-type="fig" rid="F26">168</xref>); vein r of fore wing 0.2 × vein 3-SR and angled with vein 3-SR (Fig. <xref ref-type="fig" rid="F26">168</xref>); vein 2-SR of fore wing curved; vein cu-a of fore wing 0.8–0.9 × vein 1-CU1 and moderately oblique (Fig. <xref ref-type="fig" rid="F26">168</xref>); middle tibia very slender (Fig. <xref ref-type="fig" rid="F25">167</xref>); hind femur and tibia of ♀ and tarsal claws robust (Figs <xref ref-type="fig" rid="F25">167</xref>, <xref ref-type="fig" rid="F26">172</xref>). Similar to <italic><tp:taxon-name><tp:taxon-name-part taxon-name-part-type="genus" reg="Phanerotoma">P.</tp:taxon-name-part> <tp:taxon-name-part taxon-name-part-type="species" reg="ocularis">ocularis</tp:taxon-name-part></tp:taxon-name></italic> because of size of ocelli and anteriorly wide first discal cell of fore wing, but with slender middle tibia, straight apex of hypopygium, rugose propleuron and elongate apical antennal segments in female.</p><fig id="F26" position="float" orientation="portrait"><object-id xmlns:xlink="http://www.w3.org/1999/xlink" content-type="doi" xlink:type="simple">10.3897/zookeys..60426.figures168-178</object-id><object-id xmlns:xlink="http://www.w3.org/1999/xlink" content-type="arpha" xlink:type="simple">3C5BC11F-5041-5B51-A40F-7E713D17521D</object-id><label>Figures 168–178.</label><caption><p><italic><tp:taxon-name><tp:taxon-name-part taxon-name-part-type="genus" reg="Phanerotoma">Phanerotoma</tp:taxon-name-part> <tp:taxon-name-part taxon-name-part-type="species" reg="latifemorata">latifemorata</tp:taxon-name-part></tp:taxon-name></italic> van Achterberg, sp. nov., ♀, holotype <bold>168</bold> wings <bold>169</bold> mesosoma dorsal <bold>170</bold> first–third metasomal tergites dorsal <bold>171</bold> metasoma lateral <bold>172</bold> hind leg lateral <bold>173</bold> middle tibia lateral <bold>174</bold> head dorsal <bold>175</bold> head anterior <bold>176</bold> head lateral <bold>177</bold> mandible ventral <bold>178</bold> apical third of antenna lateral.</p></caption><graphic xmlns:xlink="http://www.w3.org/1999/xlink" xlink:href="zookeys-1014-001-g026.jpg" position="float" orientation="portrait" xlink:type="simple" id="oo_504649.jpg"><uri content-type="original_file" xlink:type="simple">https://binary.pensoft.net/fig/504649</uri></graphic></fig></tp:treatment-sec><tp:treatment-sec sec-type="description" id="SECID0EJRBK"><title>Description.</title><p>Female, holotype, length of body (excluding ovipositor) 4.3 mm; antenna 4.3 mm; fore wing 3.6 mm; visible part of ovipositor sheath 0.3 mm (erect setae mainly at apex).</p><p><bold><italic>Head</italic>.</bold> Width 1.6 × median length in anterior view and part of head above eye in lateral view 0.3 × height of eye (Fig. <xref ref-type="fig" rid="F26">176</xref>); antenna with 23 segments and 1.2 × longer than fore wing, segments slender and gradually shortened, segments of apical quarter with minute subapical protuberances and widened subapically (Figs <xref ref-type="fig" rid="F25">167</xref>, <xref ref-type="fig" rid="F26">178</xref>), without moniliform apical segments (Fig. <xref ref-type="fig" rid="F26">178</xref>), third, fourth and penultimate segments 3.4, 3.2 and 2.0 × longer than wide in lateral view, respectively; area of stemmaticum superficially coriaceous; <abbrev xmlns:xlink="http://www.w3.org/1999/xlink" xlink:title="diameter of posterior ocellus" id="ABBRID0EFSBK" xlink:type="simple">OOL</abbrev>: diameter of posterior ocellus: <abbrev xmlns:xlink="http://www.w3.org/1999/xlink" xlink:title="diameter of posterior ocellus" id="ABBRID0EJSBK" xlink:type="simple">POL</abbrev> = 13: 5: 3; length of eye 1.9 × temple in dorsal view (Fig. <xref ref-type="fig" rid="F26">174</xref>); frons medially with some coarse rugae, shiny and with distinct median carina, laterally rugose; vertex rugose and rather shiny; temple rugose and with satin sheen, convex; face rather shiny and transversely rugose, with fine median carina dorsally; width of clypeus 0.9 × minimum width of face (intertentorial distance 3.1 × minimum distance between clypeus and eye ventrally), convex, mostly smooth and shiny (Fig. <xref ref-type="fig" rid="F26">175</xref>); clypeus with three distinct obtuse teeth medio-ventrally (Fig. <xref ref-type="fig" rid="F26">175</xref>); eye large, strongly convex and in lateral view 1.3 × (measured medially) wider than temple (Fig. <xref ref-type="fig" rid="F26">176</xref>), in anterior view its height 0.8 × minimum width of face; upper condyle of mandible below lower level of eyes (Fig. <xref ref-type="fig" rid="F26">175</xref>); malar space rugose, rather shiny and 0.4 × as basal width of mandible; lower tooth of mandible rather small and 0.4 × as long as apical tooth (Fig. <xref ref-type="fig" rid="F26">177</xref>).</p><p><bold><italic>Mesosoma</italic></bold> (Figs <xref ref-type="fig" rid="F25">167</xref>, <xref ref-type="fig" rid="F26">169</xref>). Length1.4 × its width in lateral view; side of pronotum largely rugose, but dorsally granulate; propleuron convex and transversely rugose, rather shiny; mesosternum granulate and matt; mesoscutum finely reticulate-rugose and rather shiny; notauli slightly indicated anteriorly; scutellar sulcus wide medially, with 6 carinae (Fig. <xref ref-type="fig" rid="F26">169</xref>); scutellum densely rugulose-granulate (smooth apically), convex and rather shiny; metanotum with short median carina anteriorly and with minor protrusion medio-posteriorly; propodeum coarsely reticulate-rugose on rugulose background, without distinct median and transverse carinae, latero-posteriorly not tuberculate. <bold><italic>Wings</italic>.</bold> Fore wing 2.7 × longer than its maximum width; length of 1-R1 1.5 × as long as pterostigma; r issued rather far beyond middle of pterostigma and 0.2 × 3-SR; distance between 1-R1 and wing apex 0.4 × 1-R1; 2-SR distinctly bent and distally parallel with posterior margin of pterostigma (Fig. <xref ref-type="fig" rid="F26">168</xref>); SR1 curved; m-cu sub-interstitial; parastigma very large and first discal cell wide anteriorly (Fig. <xref ref-type="fig" rid="F26">168</xref>); 1-CU1 0.35 × as long as vein 2-CU1, cu-a distinctly inclivous and 0.9 × as long as 1-CU1; r:3-SR:SR1 = 5:22:57; 2-SR:3-SR:r-m = 28:22:8; r-m reclivous; 2-M oblique, weakly curved (Fig. <xref ref-type="fig" rid="F26">168</xref>). Hind wing: M+CU:1-M:1r-m = 19:17:10. <bold><italic>Legs</italic>.</bold> Hind femur widened medially and 3.4 × as long as wide (Fig. <xref ref-type="fig" rid="F26">172</xref>); middle tibia slender and with small blister; inner spur of middle tibia 0.6 × its basitarsus; hind coxa superficially granulate and with satin sheen; hind tibia wide medially (Fig. <xref ref-type="fig" rid="F26">172</xref>); tarsal claws medium-sized.</p><p><bold><italic>Metasoma</italic></bold> (Figs <xref ref-type="fig" rid="F26">170</xref>, <xref ref-type="fig" rid="F26">171</xref>). Oval in dorsal view, 1.7 × as long as wide and 1.2 × as long as mesosoma; first and second tergites coarsely longitudinally rugose; third tergite 1.4 × longer than second tergite and laterally curved, convex, densely reticulate-rugose and medio-posteriorly truncate (Fig. <xref ref-type="fig" rid="F26">170</xref>), lateral lamella narrow, but wider latero-apically and medio-apically truncate; ovipositor sheath hardly widened apically (Fig. <xref ref-type="fig" rid="F26">171</xref>), its visible part 0.08 × as long as fore wing and 0.12 × metasomal carapace, its setae erect and mainly near apex of sheath; hypopygium apically acute, densely setose, without short up curved triangle or apical spine (Fig. <xref ref-type="fig" rid="F26">171</xref>).</p><p><bold><italic>Colour</italic>.</bold> Pale brownish yellow (including tegulum, but humeral plate partly dark brown); palpi, mandible (except dark brown teeth), clypeus, malar space, prothorax, legs (but telotarsi and hind tibia apically and subbasally brownish), first and second metasomal tergites (except laterally) and basal half of metasoma ventrally whitish or ivory; ovipositor sheath apically brown; stemmaticum and scutellum laterally dark brown; parastigma largely, pterostigma medially dark brown, but basally and narrowly apically pale yellowish (Fig. <xref ref-type="fig" rid="F26">168</xref>); wing membrane subhyaline but below dark part of pterostigma slightly infuscate; parastigma and vein m-cu largely pale yellow; apical half of metasoma, veins 1-M, 1-CU1, base of 2-CU1, r, 2-SR basally, 2-M and 3-SR of fore wing dark brown.</p></tp:treatment-sec><tp:treatment-sec sec-type="Male" id="SECID0E1VBK"><title>Male.</title><p>Unknown.</p></tp:treatment-sec><tp:treatment-sec sec-type="variation" id="SECID0E6VBK"><title>Variations.</title><p>Length of fore wing 3.5–3.8 mm; vein cu-a of fore wing 0.8–0.9 × as long as vein 1-CU1.</p></tp:treatment-sec><tp:treatment-sec sec-type="biology" id="SECID0EEWBK"><title>Biology.</title><p>Unknown.</p></tp:treatment-sec><tp:treatment-sec sec-type="distribution" id="SECID0EJWBK"><title>Distribution.</title><p>Yemen.</p></tp:treatment-sec><tp:treatment-sec sec-type="etymology" id="SECID0EOWBK"><title>Etymology.</title><p>Named after the robust hind femur (<italic>latus</italic> is Latin for wide).</p></tp:treatment-sec></tp:taxon-treatment>
