# Supplementary material for: The tribe Phanerotomini (Hymenoptera, Braconidae, Cheloninae) of the Arabian Peninsula, with special reference to the United Arab Emirates and Yemen
Source: Zookeys. 2021 Feb 3;1014:1–118. doi: 10.3897/zookeys.1014.60426 (PMC7875960; doi:10.3897/zookeys.1014.60426)
Supplement: XML Treatment for Phanerotoma lepta [file zookeys.1014.60426-treatment15.xml]

<!DOCTYPE tp:taxon-treatment
  PUBLIC "-//TaxonX//DTD Taxonomic Treatment Publishing DTD v0 20100105//EN" "tax-treatment-NSO.dtd">
<tp:taxon-treatment xmlns:tp="http://www.plazi.org/taxpub"><tp:treatment-meta><kwd-group><label>Taxon classification</label><kwd><named-content xmlns:xlink="http://www.w3.org/1999/xlink" content-type="kingdom">Animalia</named-content></kwd><kwd><named-content xmlns:xlink="http://www.w3.org/1999/xlink" content-type="order">Hymenoptera</named-content></kwd><kwd><named-content xmlns:xlink="http://www.w3.org/1999/xlink" content-type="family">Braconidae</named-content></kwd></kwd-group><mixed-citation publication-type="journal"><person-group><name><surname>van Achterberg</surname><given-names>Cornelis</given-names></name></person-group><article-title>The tribe <tp:taxon-name><tp:taxon-name-part taxon-name-part-type="tribe">Phanerotomini</tp:taxon-name-part></tp:taxon-name> (<tp:taxon-name><tp:taxon-name-part taxon-name-part-type="order">Hymenoptera</tp:taxon-name-part></tp:taxon-name>, <tp:taxon-name><tp:taxon-name-part taxon-name-part-type="family">Braconidae</tp:taxon-name-part></tp:taxon-name>, <tp:taxon-name><tp:taxon-name-part taxon-name-part-type="subfamily">Cheloninae</tp:taxon-name-part></tp:taxon-name>) of the Arabian Peninsula, with special reference to the United Arab Emirates and Yemen</article-title><source>Zookeys</source><day>03</day><month>2</month><year>2021</year><volume>1014</volume><fpage>1</fpage><lpage>118</lpage><pub-id pub-id-type="doi">10.3897/zookeys.1014.60426</pub-id></mixed-citation></tp:treatment-meta><tp:nomenclature><tp:taxon-name><object-id xmlns:xlink="http://www.w3.org/1999/xlink" content-type="arpha" xlink:type="simple">3BBBB6AB-E1C1-581D-A8BB-DB3D18FF3A40</object-id>
              <tp:taxon-name-part taxon-name-part-type="genus" reg="Phanerotoma">Phanerotoma</tp:taxon-name-part>
              <tp:taxon-name-part taxon-name-part-type="species" reg="lepta">lepta</tp:taxon-name-part>
              <object-id xmlns:xlink="http://www.w3.org/1999/xlink" content-type="zoobank" xlink:type="simple">http://zoobank.org/CDF514A0-BCBC-4EC4-8404-FEEDE8750A82</object-id>
            </tp:taxon-name><tp:taxon-status xmlns:xlink="http://www.w3.org/1999/xlink" xlink:type="simple">sp. nov.</tp:taxon-status><xref ref-type="fig" rid="F27">Figs 179–181</xref><xref ref-type="fig" rid="F28">, 182–193</xref></tp:nomenclature><tp:treatment-sec sec-type="type material" id="SECID0EGYBK"><title>Type material.</title><p><bold><italic>Holotype</italic></bold>, ♀ (<named-content xmlns:xlink="http://www.w3.org/1999/xlink" content-type="dwc:institutional_code" xlink:type="simple">RMNH</named-content>), “<bold>United Arab Emirates</bold>, Sharjah Desert Park (1202), light tr[ap], 29.iii.–6.iv.2005, <named-content xmlns:xlink="http://www.w3.org/1999/xlink" content-type="dwc:verbatimCoordinates" xlink:type="simple"><named-content content-type="geo-json" specific-use="{&#34;type&#34;:&#34;Point&#34;,&#34;coordinates&#34;:[55.700000,25.283333]}" id="NCID0E2YBK" xlink:type="simple">25°17'N, 55°42'E</named-content></named-content>, A. v. Harten, <named-content xmlns:xlink="http://www.w3.org/1999/xlink" content-type="dwc:institutional_code" xlink:type="simple">RMNH</named-content>’06”. <bold><italic>Paratypes</italic></bold>: 3♀, 3♂: Same data as holotype; 1♂: Idem, 9–21.iii.2005; 1♀, 2♂: Idem, 21–29.iii.2005; 3♀, 2♂: Idem, 6–13.iv.2005; 3♀, 3♂: Idem, 23–30.iv.2005; 3♂: Idem, 30.iv.–31.v.2005; 2♀, 3♂: Idem, 30.iv.–7.v.2005; 1♂: Idem, 25.v.–15.vii.2008; 2♀, 4♂: Idem, 13–23.iv.2005; 1♀: Idem, 25.i.–22.ii.2005; 1♀: Idem, 25.ii.–25.iii.2006; 1♀, 1♂: Idem, 20.x.–8.xi.2005; 1♀: Idem, 24.iii.–1.iv.2007; 1♂: “United Arab Emirates, Sharjah (1700–1706), light trap, 27.iv..–5.vi.2005, <named-content xmlns:xlink="http://www.w3.org/1999/xlink" content-type="dwc:verbatimCoordinates" xlink:type="simple"><named-content content-type="geo-json" specific-use="{&#34;type&#34;:&#34;Point&#34;,&#34;coordinates&#34;:[55.700000,25.283333]}" id="NCID0ELZBK" xlink:type="simple">25°17'N, 55°42'E</named-content></named-content>, A. v. Harten, <named-content xmlns:xlink="http://www.w3.org/1999/xlink" content-type="dwc:institutional_code" xlink:type="simple">RMNH</named-content>’05”; 8♀: Idem, 1–31.i.2005; 2♂: Idem, 1–10.ii.2005; 5♀: Idem, 30.vi.–21.vii.2005; 2♀, 7♂: Idem, 11–17.x.2004; 7♀, 18♂: “United Arab Emirates, Fujairah (1224), light tr[ap], 5–24.iii.2005, <named-content xmlns:xlink="http://www.w3.org/1999/xlink" content-type="dwc:verbatimCoordinates" xlink:type="simple"><named-content content-type="geo-json" specific-use="{&#34;type&#34;:&#34;Point&#34;,&#34;coordinates&#34;:[56.350000,25.133333]}" id="NCID0EYZBK" xlink:type="simple">25°08'N, 56°21'E</named-content></named-content>, A. v. Harten, <named-content xmlns:xlink="http://www.w3.org/1999/xlink" content-type="dwc:institutional_code" xlink:type="simple">RMNH</named-content>’06”; 6♀, 9♂: Idem, 24.iii.–6.iv.2005; 6♀, 11♂: Idem, 13–19.iv.2005; 9♀, 7♂: Idem, 2–13.v.2005; 3♀, 7♂, Idem, 19.iv.–2.v.2005; 16♀, 8♂: Idem, 2.v.–5.vi.2005; 2♂: Idem, 13–29.xi.2005; 3♀: Idem, 29.xi.2005–2.i.2006; 4♀, 12♂: Idem, 28.ii.–1.iv.2006; 3♀, 13♂: Idem, 24.ii.–5.iii.2005; 1♀, 4♂: Idem, 16–24.ii.2005; 1♀, 2♂: “United Arab Emirates, Wadi Safad (11296), light trap, 2–26.i.2006, <named-content xmlns:xlink="http://www.w3.org/1999/xlink" content-type="dwc:verbatimCoordinates" xlink:type="simple"><named-content content-type="geo-json" specific-use="{&#34;type&#34;:&#34;Point&#34;,&#34;coordinates&#34;:[56.316667,25.216667]}" id="NCID0EF1BK" xlink:type="simple">25°13'N, 56°19'E</named-content></named-content>, A. v. Harten, <named-content xmlns:xlink="http://www.w3.org/1999/xlink" content-type="dwc:institutional_code" xlink:type="simple">RMNH</named-content>’10”; 4♀, 1♂: Idem, 14–21.v.2006; 1♀, 3♂: Idem, 1–8.vii.2006; 2♂: Idem, 31.i–21.ii.2006; 1♀: Idem, 6–13.v.2008; 1♂: “United Arab Emirates, Wadi Maidaq (3808), at light, 21.xii.2005–2.ii.2006, <named-content xmlns:xlink="http://www.w3.org/1999/xlink" content-type="dwc:verbatimCoordinates" xlink:type="simple"><named-content content-type="geo-json" specific-use="{&#34;type&#34;:&#34;Point&#34;,&#34;coordinates&#34;:[56.116667,25.300000]}" id="NCID0ES1BK" xlink:type="simple">25°18'N, 56°07'E</named-content></named-content>, A. v. Harten, <named-content xmlns:xlink="http://www.w3.org/1999/xlink" content-type="dwc:institutional_code" xlink:type="simple">RMNH</named-content>’06”; 1♀, 1♂: Idem, 27.iv.–4.v.2006; 2♀, 1♂: “United Arab Emirates, Bithnah (3699), at light, 11.xii.2005–18.i.2006, <named-content xmlns:xlink="http://www.w3.org/1999/xlink" content-type="dwc:verbatimCoordinates" xlink:type="simple"><named-content content-type="geo-json" specific-use="{&#34;type&#34;:&#34;Point&#34;,&#34;coordinates&#34;:[55.700000,25.283333]}" id="NCID0E61BK" xlink:type="simple">25°17'N, 55°42'E</named-content></named-content>, A. v. Harten, <named-content xmlns:xlink="http://www.w3.org/1999/xlink" content-type="dwc:institutional_code" xlink:type="simple">RMNH</named-content>’06”; 2♂: Idem, 30.xii.2005–2.ii.2006; 1♀: “United Arab Emirates, NARC near Sweihan (4387), light trap, 26.ii.–2.iv.2006, <named-content xmlns:xlink="http://www.w3.org/1999/xlink" content-type="dwc:verbatimCoordinates" xlink:type="simple"><named-content content-type="geo-json" specific-use="{&#34;type&#34;:&#34;Point&#34;,&#34;coordinates&#34;:[55.433333,24.400000]}" id="NCID0EM2BK" xlink:type="simple">24°24'N, 55°26'E</named-content></named-content>, A. v. Harten, <named-content xmlns:xlink="http://www.w3.org/1999/xlink" content-type="dwc:institutional_code" xlink:type="simple">RMNH</named-content>’06”; 5♂: Idem, 2–9.iv.2005; 6♀: Idem, 9–20.iv.2005; 2♀: Idem, 20–30.iv.2005; 1♂: Idem, 7–22.iii.2006; 2♂: Idem, 16–31.i.2006; 1♂: “United Arab Emirates, al-Ajban (4683–4690), Malaise tr[ap], 26.v.–25.vi.2006, <named-content xmlns:xlink="http://www.w3.org/1999/xlink" content-type="dwc:verbatimCoordinates" xlink:type="simple"><named-content content-type="geo-json" specific-use="{&#34;type&#34;:&#34;Point&#34;,&#34;coordinates&#34;:[55.016667,24.600000]}" id="NCID0EZ2BK" xlink:type="simple">24°36'N, 55°01'E</named-content></named-content>, A. v. Harten, <named-content xmlns:xlink="http://www.w3.org/1999/xlink" content-type="dwc:institutional_code" xlink:type="simple">RMNH</named-content>’06”; 1♂: Idem, 1.iv.–2.v.2006; 1♀, 1♂: Idem, 17.x.–9.xi.2005; 1♀, 3♂: “United Arab Emirates, Hatta (6398), at light, 17–24.viii.2006, <named-content xmlns:xlink="http://www.w3.org/1999/xlink" content-type="dwc:verbatimCoordinates" xlink:type="simple"><named-content content-type="geo-json" specific-use="{&#34;type&#34;:&#34;Point&#34;,&#34;coordinates&#34;:[56.116667,24.816667]}" id="NCID0EG3BK" xlink:type="simple">24°49'N, 56°07'E</named-content></named-content>, A. v. Harten, <named-content xmlns:xlink="http://www.w3.org/1999/xlink" content-type="dwc:institutional_code" xlink:type="simple">RMNH</named-content>’06”; 1♀, 4♂: Idem, 19–28.iii.2006; 1♀: “United Arab Emirates, Sharjah x Khor Kalba (6599), light trap, <named-content xmlns:xlink="http://www.w3.org/1999/xlink" content-type="dwc:verbatimCoordinates" xlink:type="simple"><named-content content-type="geo-json" specific-use="{&#34;type&#34;:&#34;Point&#34;,&#34;coordinates&#34;:[56.150000,24.983333]}" id="NCID0ET3BK" xlink:type="simple">24°59'N, 56°09'E</named-content></named-content>, 24–30.v.2006, A. v. Harten, <named-content xmlns:xlink="http://www.w3.org/1999/xlink" content-type="dwc:institutional_code" xlink:type="simple">RMNH</named-content>’06”; 2♀: Idem, 31.v.–7.vi.2006; 1♀: “United Arab Emirates, SSW of ad-Dhaid (6154), light tr[ap], 24–30.v.2006, <named-content xmlns:xlink="http://www.w3.org/1999/xlink" content-type="dwc:verbatimCoordinates" xlink:type="simple"><named-content content-type="geo-json" specific-use="{&#34;type&#34;:&#34;Point&#34;,&#34;coordinates&#34;:[55.800000,25.150000]}" id="NCID0EA4BK" xlink:type="simple">25°09'N, 55°48'E</named-content></named-content>, A. v. Harten, <named-content xmlns:xlink="http://www.w3.org/1999/xlink" content-type="dwc:institutional_code" xlink:type="simple">RMNH</named-content>’06”; 45♀, 2♂: “<bold>Yemen</bold> (7501), Al Kadan, light trap, i.2003, A. v. Harten &amp; T. Abdul-Haq, <named-content xmlns:xlink="http://www.w3.org/1999/xlink" content-type="dwc:institutional_code" xlink:type="simple">RMNH</named-content>’03”; 1♀, 1♂: Idem, ix.2001; 5♀, 1♂: Idem, x.2001; 10♀, 1♂: Idem, v.2002; 1♀: Idem, iv.2002; 3♀: Idem, i.2003; 2♀, 2♂: “Yemen (8113), Al Mukalla, light trap, vii.–viii.2003, A. van Harten, <named-content xmlns:xlink="http://www.w3.org/1999/xlink" content-type="dwc:institutional_code" xlink:type="simple">RMNH</named-content>’04”; 1♂: Idem, ix.–x.2003; 1♂: “Yemen, Seyun, light trap, 4–6.ix.2002, A. van Harten, <named-content xmlns:xlink="http://www.w3.org/1999/xlink" content-type="dwc:institutional_code" xlink:type="simple">RMNH</named-content>’03”; 1♀, 1♂: Idem, 12–14.viii.2002; 2♀: Idem, 20–22.viii.2002; 1♂: Idem, xi.2002; 1♀: Idem, x.2001; 8♀: “Yemen (7533), Al Kowd, light trap, i.–iii.2003, A. van Harten &amp; S. Al Haruri, <named-content xmlns:xlink="http://www.w3.org/1999/xlink" content-type="dwc:institutional_code" xlink:type="simple">RMNH</named-content>’03”; 3♀, 1♂: Idem, iv.2001; 19♀: Idem, ix.2003; 4♀: Idem, vi.2002; 2♀: Idem, i.2001; 1♀: Idem, 8–12.vii.2001; 1♀: Idem, 17–21.vii.2001; 1♀, 1♂: Idem, 21–25.viii.2001; 2♀, 1♂: Idem, 27–31.vii.2001; 1♀: Idem, 6–10.viii.2001; 14♀, 1♂: Idem, 16–20.viii.2001; 3♀: Idem, 1–5.ix.2001; 2♀: Idem, ii.2000; 4♀, 1♂: Idem, iii.2000; 2♀: Idem, vii.2000; 6♀: Idem, viii.2000; 1♀: Idem, xii.2000; 8♀, 1♂: Idem, v.–vi.2000; 8♀: Idem, viii.1999; 1♀: Idem, vii.1999; 7♀: Idem, vii.–ix.1999; 2♀: Idem, ix.1999; 2♀: “Yemen: Ta’izz (6963), light trap, v.2002, A. van Harten &amp; A.R. Al Yarimi, <named-content xmlns:xlink="http://www.w3.org/1999/xlink" content-type="dwc:institutional_code" xlink:type="simple">RMNH</named-content>’98”; 3♀: Idem, vi.2002; 3♀: Idem, v.2000; 1♀: Idem, ix.2000; 1♀: Idem, x.1999; 1♀: Idem, xi.1999; 1♀: Idem, 26–28.vii.1999; 7♀: “Yemen (5486), Al Lahima, 1.i.–9.iv.2001, Mal[aise] trap, A. v. Harten, <named-content xmlns:xlink="http://www.w3.org/1999/xlink" content-type="dwc:institutional_code" xlink:type="simple">RMNH</named-content>’02”; 2♀, 1♂: Idem, 17.ix.–14.xii.2001; 1♀: Idem, 9.iv.–5.vi.20012; 2♀: Yemen (7009), Lahj, viii.2002, Mal[aise] trap, A. v. Harten &amp; A. Sallum, <named-content xmlns:xlink="http://www.w3.org/1999/xlink" content-type="dwc:institutional_code" xlink:type="simple">RMNH</named-content>’02”; 1♀: Idem, i.2001; 1♀, 1♂: “Yemen: Ar Rujum (5556), 15.i.–9.iv.2001, Mal. trap, A. v. Harten, <named-content xmlns:xlink="http://www.w3.org/1999/xlink" content-type="dwc:institutional_code" xlink:type="simple">RMNH</named-content>’02”; 1♀: Idem, 9.vi.–5.vi.2001; 3♀: Yemen (6667), 12 km NW Manakhah, Mal[aise] trap, 27.iii.–5.v.2002, A. v. Harten, <named-content xmlns:xlink="http://www.w3.org/1999/xlink" content-type="dwc:institutional_code" xlink:type="simple">RMNH</named-content>’03”; 1♀, 1♂: “Yemen: Hamman’Ali (5404), from coffee-berries, 14.iii.2001, A. v. Harten, <named-content xmlns:xlink="http://www.w3.org/1999/xlink" content-type="dwc:institutional_code" xlink:type="simple">RMNH</named-content>’02”.</p><fig id="F27" position="float" orientation="portrait"><object-id xmlns:xlink="http://www.w3.org/1999/xlink" content-type="doi" xlink:type="simple">10.3897/zookeys..60426.figures179-181</object-id><object-id xmlns:xlink="http://www.w3.org/1999/xlink" content-type="arpha" xlink:type="simple">47A8114A-AAF4-50D7-8B41-51CEA3A58CEC</object-id><label>Figures 179–181.</label><caption><p><italic><tp:taxon-name><tp:taxon-name-part taxon-name-part-type="genus" reg="Phanerotoma">Phanerotoma</tp:taxon-name-part> <tp:taxon-name-part taxon-name-part-type="species" reg="lepta">lepta</tp:taxon-name-part></tp:taxon-name></italic> van Achterberg, sp. nov., ♀, holotype (but <bold>180, 181</bold> of ♂, paratype) <bold>179</bold> habitus lateral <bold>180</bold> apical half of antenna lateral <bold>181</bold> hind leg lateral.</p></caption><graphic xmlns:xlink="http://www.w3.org/1999/xlink" xlink:href="zookeys-1014-001-g027.jpg" position="float" orientation="portrait" xlink:type="simple" id="oo_504650.jpg"><uri content-type="original_file" xlink:type="simple">https://binary.pensoft.net/fig/504650</uri></graphic></fig></tp:treatment-sec><tp:treatment-sec sec-type="diagnosis" id="SECID0E56BK"><title>Diagnosis.</title><p>Distance between apex of marginal cell and apex of fore wing 0.3–0.5 × vein 1-R1 and vertex finely rugulose; five–six apical antennal segments of ♀ suddenly small and moniliform compared to more basal segments (Fig. <xref ref-type="fig" rid="F28">192</xref>); ocelli often rather small (<abbrev xmlns:xlink="http://www.w3.org/1999/xlink" xlink:title="diameter of posterior ocellus" id="ABBRID0EIACK" xlink:type="simple">POL</abbrev> 0.8–1.0 × width of posterior ocellus; Fig. <xref ref-type="fig" rid="F28">188</xref>); third tergite of metasoma flattened in lateral view (Fig. <xref ref-type="fig" rid="F28">185</xref>); second submarginal cell of fore wing rather small (Fig. <xref ref-type="fig" rid="F28">182</xref>); anterior half of vein 1-M yellow; vein r 0.3–0.4 × vein 3-SR; head moderately emarginate medio-posteriorly (Fig. <xref ref-type="fig" rid="F28">188</xref>); hind femur comparatively stout; inner tooth of mandible minute, 0.2 × apical tooth; temple matt; hypopygium of ♀ ivory or brownish yellow; second submarginal cell smaller; face and clypeus frequently ivory. <italic><tp:taxon-name><tp:taxon-name-part taxon-name-part-type="genus" reg="Phanerotoma">Phanerotoma</tp:taxon-name-part> <tp:taxon-name-part taxon-name-part-type="species" reg="lepta">lepta</tp:taxon-name-part></tp:taxon-name></italic> is similar to small <italic><tp:taxon-name><tp:taxon-name-part taxon-name-part-type="genus" reg="Phanerotoma">P.</tp:taxon-name-part> <tp:taxon-name-part taxon-name-part-type="species" reg="leucobasis">leucobasis</tp:taxon-name-part></tp:taxon-name></italic>, but the ocelli are smaller, the apical antennal segments becoming suddenly smaller, head is less emarginate medio-posteriorly, third metasomal tergite is rather flat and angle of vein 2-SR with 3-SR is smaller.</p><fig id="F28" position="float" orientation="portrait"><object-id xmlns:xlink="http://www.w3.org/1999/xlink" content-type="doi" xlink:type="simple">10.3897/zookeys..60426.figures182-193</object-id><object-id xmlns:xlink="http://www.w3.org/1999/xlink" content-type="arpha" xlink:type="simple">613290D5-3194-5169-800C-258C8AB45C0A</object-id><label>Figures 182–193.</label><caption><p><italic><tp:taxon-name><tp:taxon-name-part taxon-name-part-type="genus" reg="Phanerotoma">Phanerotoma</tp:taxon-name-part> <tp:taxon-name-part taxon-name-part-type="species" reg="lepta">lepta</tp:taxon-name-part></tp:taxon-name></italic> van Achterberg, sp. nov., ♀, holotype, (but <bold>193</bold> of ♀ paratype) <bold>182</bold> fore wing <bold>183</bold> mesosoma dorsal <bold>184</bold> first–third metasomal tergites dorsal <bold>185</bold> metasoma lateral <bold>186</bold> hind leg lateral <bold>187, 193</bold> mandible ventral <bold>188</bold> head dorsal <bold>189</bold> head anterior <bold>190</bold> head lateral <bold>191</bold> antenna lateral <bold>192</bold> apical half of antenna lateral.</p></caption><graphic xmlns:xlink="http://www.w3.org/1999/xlink" xlink:href="zookeys-1014-001-g028.jpg" position="float" orientation="portrait" xlink:type="simple" id="oo_504651.jpg"><uri content-type="original_file" xlink:type="simple">https://binary.pensoft.net/fig/504651</uri></graphic></fig></tp:treatment-sec><tp:treatment-sec sec-type="description" id="SECID0ECDCK"><title>Description.</title><p>Female, holotype, length of body (excluding ovipositor) 3.7 mm; antenna 2.75 mm; fore wing 2.8 mm; visible part of ovipositor sheath 0.3 mm (sparsely erect setose).</p><p><bold><italic>Head</italic>.</bold> Width 1.5 × median length in anterior view and part of head above eye in lateral view 0.3 × height of eye (Fig. <xref ref-type="fig" rid="F28">190</xref>); antenna with 23 segments and slightly shorter than fore wing, five–six apical antennal segments suddenly (compared to more basal segments) small and moniliform (Fig. <xref ref-type="fig" rid="F28">192</xref>), with short bristle apically and apical segment without distinct spine, third, fourth and penultimate segments 2.4, 2.6 and 1.0 × longer than wide in lateral view, respectively; area of stemmaticum granulate; <abbrev xmlns:xlink="http://www.w3.org/1999/xlink" xlink:title="diameter of posterior ocellus" id="ABBRID0EWDCK" xlink:type="simple">OOL</abbrev>: diameter of posterior ocellus: <abbrev xmlns:xlink="http://www.w3.org/1999/xlink" xlink:title="diameter of posterior ocellus" id="ABBRID0E1DCK" xlink:type="simple">POL</abbrev> = 17: 5: 4; length of eye twice temple in dorsal view (Fig. <xref ref-type="fig" rid="F28">188</xref>); frons curved rugulose medially, rugose laterally and without distinct median carina; vertex aciculate and with satin sheen; temple finely and densely rugulose and rather dull; face finely rugose and with small median bump and rather shiny; clypeus superficially granulate, rather shiny and 0.8 × minimum width of face, intertentorial distance 2.4 × minimum width between clypeus and eye (Fig. <xref ref-type="fig" rid="F28">189</xref>), long erect setose and with three minute teeth medio-ventrally; eye medium-sized, strongly convex and in lateral view 1.3 × wider than temple (measured medially; Fig. <xref ref-type="fig" rid="F28">190</xref>), in anterior view its height 0.7 × minimum width of face; upper condyle of mandible near lower level of eyes (Fig. <xref ref-type="fig" rid="F28">189</xref>); malar space aciculate, with satin sheen and 0.6 × as long as basal width of mandible; lower tooth of mandible 0.2 × as long as apical tooth (Fig. <xref ref-type="fig" rid="F28">193</xref>).</p><p><bold><italic>Mesosoma</italic></bold> (Figs <xref ref-type="fig" rid="F27">179</xref>, <xref ref-type="fig" rid="F28">183</xref>). Length 1.5 × its width in lateral view; side of pronotum rugose; propleuron posteriorly evenly convex; mesosternum largely granulate and rather shiny; mesoscutum densely and finely reticulate-rugulose; scutellum distinctly granulate and rather matt; notauli hardly indicated; scutellar sulcus wide medially and narrow laterally, with nine carinae (Fig. <xref ref-type="fig" rid="F28">183</xref>); metanotum with median carina anteriorly and finely serrate posteriorly; propodeum rugose, medially with transverse carina, but no median carina, and latero-posteriorly weakly tuberculate. <bold><italic>Wings</italic>.</bold> Fore wing 2.7 × longer than its maximum width; length of 1-R1 1.1 × as long as pterostigma; distance between wing apex and marginal cell apex 0.45 × length of vein 1-R1; r issued far beyond middle of pterostigma and 0.3 × 3-SR; 2-SR hardly curved and distally slightly converging to posterior margin of pterostigma (Fig. <xref ref-type="fig" rid="F28">182</xref>); SR1 straight; 2-SR+M indistinct, because of narrowly antefurcal m-cu; parastigma large; 1-CU1 0.5 × as long as vein 2-CU1, cu-a 0.8 × 1-CU1; r:3-SR:SR1 = 3:11:40; 2-SR:3-SR:r-m = 20:11:7; r-m reclivous; 2-M hardly curved (Fig. <xref ref-type="fig" rid="F28">182</xref>). Hind wing: M+CU:1-M:1r-m = 27:30:10. <bold><italic>Legs</italic>.</bold> Hind femur matt, 3.6 × as long as wide and widened submedially; middle tibia with small ivory blister; inner spur of middle tibia 0.4 × its basitarsus; hind tibia moderately wide medially (Fig. <xref ref-type="fig" rid="F28">186</xref>); hind coxa largely coriaceous and rather matt.</p><p><bold><italic>Metasoma</italic></bold> (Figs <xref ref-type="fig" rid="F28">184</xref>, <xref ref-type="fig" rid="F28">185</xref>). Elliptical in dorsal view, 1.7 × as long as wide and 1.4 × as long as mesosoma; first and second tergites, as basal half of third tergite, densely and coarsely longitudinally rugose; second metasomal suture medium-sized; third tergite 1.6 × longer than second tergite and laterally curved, in lateral view rather flat, apical half rugulose-coriaceous and with satin sheen (Fig. <xref ref-type="fig" rid="F28">185</xref>), lateral lamella narrow, wider and not protruding latero-apically and medio-apically truncate and rather wide; ovipositor sheath parallel-sided, apically narrow (Fig. <xref ref-type="fig" rid="F28">185</xref>), its visible part 0.09 × as long as fore wing and 0.15 × metasomal carapace and sparsely setose part 0.06 × fore wing and with erect setae; hypopygium with medium-sized up curved apical triangle, apically without spine and densely setose (Fig. <xref ref-type="fig" rid="F28">185</xref>).</p><p><bold><italic>Colour</italic>.</bold> Pale brownish yellow (including ovipositor sheath); apex of antenna and apex of hind tibia somewhat darkened; stemmaticum dark brown; face, clypeus, prothorax, tegulae, remainder of legs and metasoma ventrally ivory; parastigma and pterostigma (but basally pale yellowish) pale brownish; wing membrane slightly brownish below pterostigma; veins 1-M and m-cu of fore wing pale yellowish.</p></tp:treatment-sec><tp:treatment-sec sec-type="Male" id="SECID0E2GCK"><title>Male.</title><p>Similar to female with hind femur similar or slightly inflated (Fig. <xref ref-type="fig" rid="F27">181</xref>), antennal segments slender and elongate, apical segments bristly apically (Fig. <xref ref-type="fig" rid="F27">180</xref>).</p></tp:treatment-sec><tp:treatment-sec sec-type="variation" id="SECID0EJHCK"><title>Variations.</title><p>Length of fore wing of ♀ 1.7–2.8 mm, of ♂ 1.6–2.4 mm; vein 1-M of fore wing and parastigma yellowish, brown or largely dark brown.</p></tp:treatment-sec><tp:treatment-sec sec-type="distribution" id="SECID0EOHCK"><title>Distribution.</title><p>United Arab Emirates, Yemen.</p></tp:treatment-sec><tp:treatment-sec sec-type="biology" id="SECID0ETHCK"><title>Biology.</title><p>Unknown.</p></tp:treatment-sec><tp:treatment-sec sec-type="biology"><title>Etymology.</title><p>Named derived from <italic>leptos</italic> (Greek for fine, small, thin or delicate) because of the small and delicate apical antennal segments of the female.</p></tp:treatment-sec></tp:taxon-treatment>
