# Supplementary material for: The tribe Phanerotomini (Hymenoptera, Braconidae, Cheloninae) of the Arabian Peninsula, with special reference to the United Arab Emirates and Yemen
Source: Zookeys. 2021 Feb 3;1014:1–118. doi: 10.3897/zookeys.1014.60426 (PMC7875960; doi:10.3897/zookeys.1014.60426)
Supplement: XML Treatment for Phanerotoma leucobasis [file zookeys.1014.60426-treatment16.xml]

<!DOCTYPE tp:taxon-treatment
  PUBLIC "-//TaxonX//DTD Taxonomic Treatment Publishing DTD v0 20100105//EN" "tax-treatment-NSO.dtd">
<tp:taxon-treatment xmlns:tp="http://www.plazi.org/taxpub"><tp:treatment-meta><kwd-group><label>Taxon classification</label><kwd><named-content xmlns:xlink="http://www.w3.org/1999/xlink" content-type="kingdom">Animalia</named-content></kwd><kwd><named-content xmlns:xlink="http://www.w3.org/1999/xlink" content-type="order">Hymenoptera</named-content></kwd><kwd><named-content xmlns:xlink="http://www.w3.org/1999/xlink" content-type="family">Braconidae</named-content></kwd></kwd-group><mixed-citation publication-type="journal"><person-group><name><surname>van Achterberg</surname><given-names>Cornelis</given-names></name></person-group><article-title>The tribe <tp:taxon-name><tp:taxon-name-part taxon-name-part-type="tribe">Phanerotomini</tp:taxon-name-part></tp:taxon-name> (<tp:taxon-name><tp:taxon-name-part taxon-name-part-type="order">Hymenoptera</tp:taxon-name-part></tp:taxon-name>, <tp:taxon-name><tp:taxon-name-part taxon-name-part-type="family">Braconidae</tp:taxon-name-part></tp:taxon-name>, <tp:taxon-name><tp:taxon-name-part taxon-name-part-type="subfamily">Cheloninae</tp:taxon-name-part></tp:taxon-name>) of the Arabian Peninsula, with special reference to the United Arab Emirates and Yemen</article-title><source>Zookeys</source><day>03</day><month>2</month><year>2021</year><volume>1014</volume><fpage>1</fpage><lpage>118</lpage><pub-id pub-id-type="doi">10.3897/zookeys.1014.60426</pub-id></mixed-citation></tp:treatment-meta><tp:nomenclature><tp:taxon-name><object-id xmlns:xlink="http://www.w3.org/1999/xlink" content-type="arpha" xlink:type="simple">9F06F584-F071-53C0-9599-2A3C7AA826CA</object-id>
              <tp:taxon-name-part taxon-name-part-type="genus" reg="Phanerotoma">Phanerotoma</tp:taxon-name-part>
              <tp:taxon-name-part taxon-name-part-type="species" reg="leucobasis">leucobasis</tp:taxon-name-part>
            </tp:taxon-name><tp:taxon-authority>Kriechbaumer, 1894</tp:taxon-authority><xref ref-type="fig" rid="F29">Figs 194–198</xref><xref ref-type="fig" rid="F30">, 199–208</xref><tp:nomenclature-citation-list><tp:nomenclature-citation><tp:taxon-name>
                  <tp:taxon-name-part taxon-name-part-type="genus" reg="Phanerotoma">Phanerotoma</tp:taxon-name-part> <tp:taxon-name-part taxon-name-part-type="species" reg="leucobasis">leucobasis</tp:taxon-name-part></tp:taxon-name><comment>Kriechbaumer, 1894: 62; <xref ref-type="bibr" rid="B21">Shenefelt 1973</xref>: 919; <xref ref-type="bibr" rid="B34">van Achterberg and Polaszek 1996</xref>: 55–56.</comment></tp:nomenclature-citation><tp:nomenclature-citation><tp:taxon-name>
                  <tp:taxon-name-part taxon-name-part-type="genus" reg="Phanerotoma">Phanerotoma</tp:taxon-name-part> <tp:taxon-name-part taxon-name-part-type="species" reg="ornatulopsis">ornatulopsis</tp:taxon-name-part></tp:taxon-name><comment>De Saeger, 1948: 164, 186–188; <xref ref-type="bibr" rid="B21">Shenefelt 1973</xref>: 921; <xref ref-type="bibr" rid="B34">van Achterberg and Polaszek 1996</xref>: 55 [examined].</comment></tp:nomenclature-citation><tp:nomenclature-citation><tp:taxon-name>
                  <tp:taxon-name-part taxon-name-part-type="genus" reg="Phanerotoma">Phanerotoma</tp:taxon-name-part> <tp:taxon-name-part taxon-name-part-type="species" reg="ornatulopsis">ornatulopsis</tp:taxon-name-part> <tp:taxon-name-part taxon-name-part-type="infraspecific-rank">race</tp:taxon-name-part> <tp:taxon-name-part taxon-name-part-type="race" reg="tshegera">tshegera</tp:taxon-name-part></tp:taxon-name><comment>De Saeger, 1948: 164, 188–190; <xref ref-type="bibr" rid="B21">Shenefelt 1973</xref>: 921. Invalid name.</comment></tp:nomenclature-citation><tp:nomenclature-citation><tp:taxon-name>
                  <tp:taxon-name-part taxon-name-part-type="genus" reg="Phanerotoma">Phanerotoma</tp:taxon-name-part> <tp:taxon-name-part taxon-name-part-type="species" reg="caboverdensis">caboverdensis</tp:taxon-name-part></tp:taxon-name><comment>Hedqvist, 1965: 9; <xref ref-type="bibr" rid="B41">Zettel 1992</xref>: 293 (as synonym of <tp:taxon-name><tp:taxon-name-part taxon-name-part-type="genus" reg="Phanerotoma">P.</tp:taxon-name-part> <tp:taxon-name-part taxon-name-part-type="species" reg="flavitestacea">flavitestacea</tp:taxon-name-part></tp:taxon-name> Fischer). Syn. nov.</comment></tp:nomenclature-citation></tp:nomenclature-citation-list></tp:nomenclature><tp:treatment-sec sec-type="type material" id="SECID0EGMCK"><title>Type material.</title><p>The holotype of <italic><tp:taxon-name><tp:taxon-name-part taxon-name-part-type="genus" reg="Phanerotoma">P.</tp:taxon-name-part> <tp:taxon-name-part taxon-name-part-type="species" reg="leucobasis">leucobasis</tp:taxon-name-part></tp:taxon-name></italic> from <bold>Nigeria</bold> is lost; but a ♀ from the neighbour country <bold>Benin</bold> (<named-content xmlns:xlink="http://www.w3.org/1999/xlink" content-type="dwc:institutional_code" xlink:type="simple">RMNH</named-content>) agrees with the original description and belongs to the rather pigmented form with distinct subbasal dark brown patch of hind tibia as in <italic><tp:taxon-name><tp:taxon-name-part taxon-name-part-type="genus" reg="Phanerotoma">P.</tp:taxon-name-part> <tp:taxon-name-part taxon-name-part-type="species" reg="caboverdensis">caboverdensis</tp:taxon-name-part></tp:taxon-name></italic>. The holotypes of <italic><tp:taxon-name><tp:taxon-name-part taxon-name-part-type="genus" reg="Phanerotoma">P.</tp:taxon-name-part> <tp:taxon-name-part taxon-name-part-type="species" reg="ornatulopsis">ornatulopsis</tp:taxon-name-part></tp:taxon-name></italic> and <italic><tp:taxon-name><tp:taxon-name-part taxon-name-part-type="genus" reg="Phanerotoma">P.</tp:taxon-name-part> <tp:taxon-name-part taxon-name-part-type="species" reg="caboverdensis">caboverdensis</tp:taxon-name-part></tp:taxon-name></italic> have been examined.</p></tp:treatment-sec><tp:treatment-sec sec-type="material" id="SECID0EBOCK"><title>Additional material.</title><p>From <bold>Saudi Arabia</bold> (Jizan, ex leaftying Pyralid on <italic><tp:taxon-name><tp:taxon-name-part taxon-name-part-type="genus" reg="Tamarix">Tamarix</tp:taxon-name-part></tp:taxon-name></italic>; Hail, ex Pyralid on <italic><tp:taxon-name><tp:taxon-name-part taxon-name-part-type="genus" reg="Euphorbia">Euphorbia</tp:taxon-name-part> <tp:taxon-name-part taxon-name-part-type="species" reg="retusa">retusa</tp:taxon-name-part></tp:taxon-name></italic>; Al Kharj, from grapes infested by <italic><tp:taxon-name><tp:taxon-name-part taxon-name-part-type="genus" reg="Cadra">Cadra</tp:taxon-name-part> <tp:taxon-name-part taxon-name-part-type="species" reg="figulilella">figulilella</tp:taxon-name-part></tp:taxon-name></italic> Gr.; Hakimah; Wadi Uqdah; 16 km W Badr Hunayn; Wadi Daykah, 600 m), <bold>Yemen</bold> (Ta’izz; Mayfa’ah; Al Lahima; Al Kowd; Al Kadan; Jafa (ex <italic><tp:taxon-name><tp:taxon-name-part taxon-name-part-type="genus" reg="Prophantis">Prophantis</tp:taxon-name-part></tp:taxon-name></italic> sp.); near Madinat ash Shirq (ex <italic><tp:taxon-name><tp:taxon-name-part taxon-name-part-type="genus" reg="Prophantis">Prophantis</tp:taxon-name-part> <tp:taxon-name-part taxon-name-part-type="species" reg="smaragdina">smaragdina</tp:taxon-name-part></tp:taxon-name></italic> (Butler, 1875) in coffee beans); Seyun; Sana’a; Hamman’Ali) and <bold>United Arab Emirates</bold> (Fujairah; NARC near Sweihan; al-Ajban; Sharjah Desert Park; Wadi Bih dam; Sharjah x Khor Kalba; Hatta; Wadi Safad; Wadi Majdaq).</p><fig id="F29" position="float" orientation="portrait"><object-id xmlns:xlink="http://www.w3.org/1999/xlink" content-type="doi" xlink:type="simple">10.3897/zookeys..60426.figures194-198</object-id><object-id xmlns:xlink="http://www.w3.org/1999/xlink" content-type="arpha" xlink:type="simple">992B662F-CFB6-5D81-AEBD-C5223B1AA54D</object-id><label>Figures 194–198.</label><caption><p><italic><tp:taxon-name><tp:taxon-name-part taxon-name-part-type="genus" reg="Phanerotoma">Phanerotoma</tp:taxon-name-part> <tp:taxon-name-part taxon-name-part-type="species" reg="leucobasis">leucobasis</tp:taxon-name-part></tp:taxon-name></italic> Kriechbaumer. ♀ (but <bold>195</bold> ♂), Yemen <bold>194</bold> habitus lateral <bold>195</bold> middle tibia lateral <bold>196</bold> hind leg lateral <bold>197</bold> apical half of antenna lateral <bold>198</bold> middle tibia lateral.</p></caption><graphic xmlns:xlink="http://www.w3.org/1999/xlink" xlink:href="zookeys-1014-001-g029.jpg" position="float" orientation="portrait" xlink:type="simple" id="oo_504652.jpg"><uri content-type="original_file" xlink:type="simple">https://binary.pensoft.net/fig/504652</uri></graphic></fig></tp:treatment-sec><tp:treatment-sec sec-type="diagnosis" id="SECID0EARCK"><title>Diagnosis.</title><p>Area above eye of ♀ in lateral view 0.38–0.45 × height of eye; ocelli medium-sized (Fig. <xref ref-type="fig" rid="F30">204</xref>); <abbrev xmlns:xlink="http://www.w3.org/1999/xlink" xlink:title="diameter of posterior ocellus" id="ABBRID0EKRCK" xlink:type="simple">OOL</abbrev> 2.8–3.0 × diameter of posterior ocellus; <abbrev xmlns:xlink="http://www.w3.org/1999/xlink" xlink:title="diameter of posterior ocellus" id="ABBRID0EORCK" xlink:type="simple">POL</abbrev> of ♀ 0.6–0.9 × diameter of posterior ocellus; posterior ocelli distinctly larger than anterior ocellus (Fig. <xref ref-type="fig" rid="F30">204</xref>); length of eye in dorsal view of ♀ 1.6–1.9 × temple (Fig. <xref ref-type="fig" rid="F30">204</xref>); anterior half of vein 1-M of fore wing dark brown, slightly paler than vein 1-CU1; subapical antennal segments of ♀ non-moniliform, somewhat longer than wide; antenna of ♀ moderately and gradually narrowed apically; head distinctly emarginate posteriorly in dorsal view; scapus, temple dorsally and frons medially sometimes brownish; length of ivory part of hind tibia usually medium-sized, in dorsal view ca. 0.45 × as long as tibia and tibia wide medially; dorsal border of third tergite in lateral view rather flat to rather convex; hind femur slightly less widened compared to <italic><tp:taxon-name><tp:taxon-name-part taxon-name-part-type="genus" reg="Phanerotoma">P.</tp:taxon-name-part> <tp:taxon-name-part taxon-name-part-type="species" reg="ocularis">ocularis</tp:taxon-name-part></tp:taxon-name></italic> (Fig. <xref ref-type="fig" rid="F30">203</xref>); hind tibia tricoloured in lateral view, but in Cabo Verdean specimens more or less bicoloured; dorsal border of third tergite in lateral view distinctly convex (Fig. <xref ref-type="fig" rid="F30">202</xref>); third metasomal tergite 1.6–1.7 × second tergite; malar space medium-sized; third tergite of ♀ slightly concave medio-posteriorly and tergite in dorsal view semi-circular, 0.7 × as long as its basal width (Fig. <xref ref-type="fig" rid="F30">201</xref>).</p><fig id="F30" position="float" orientation="portrait"><object-id xmlns:xlink="http://www.w3.org/1999/xlink" content-type="doi" xlink:type="simple">10.3897/zookeys..60426.figures199-208</object-id><object-id xmlns:xlink="http://www.w3.org/1999/xlink" content-type="arpha" xlink:type="simple">C12FE735-A043-538B-9CB5-30DE795B2DD7</object-id><label>Figures 199–208.</label><caption><p><italic><tp:taxon-name><tp:taxon-name-part taxon-name-part-type="genus" reg="Phanerotoma">Phanerotoma</tp:taxon-name-part> <tp:taxon-name-part taxon-name-part-type="species" reg="leucobasis">leucobasis</tp:taxon-name-part></tp:taxon-name></italic> Kriechbaumer, ♀, Yemen <bold>199</bold> wings <bold>200</bold> mesosoma dorsal <bold>201</bold> first–third metasomal tergites dorsal <bold>202</bold> metasoma lateral <bold>203</bold> hind leg lateral <bold>204</bold> head dorsal <bold>205</bold> head anterior <bold>206</bold> head lateral <bold>207</bold> antenna lateral <bold>208</bold> apical half of antenna lateral.</p></caption><graphic xmlns:xlink="http://www.w3.org/1999/xlink" xlink:href="zookeys-1014-001-g030.jpg" position="float" orientation="portrait" xlink:type="simple" id="oo_504653.jpg"><uri content-type="original_file" xlink:type="simple">https://binary.pensoft.net/fig/504653</uri></graphic></fig><p>Specimens from Cabo Verde (including holotype of <italic><tp:taxon-name><tp:taxon-name-part taxon-name-part-type="genus" reg="Phanerotoma">P.</tp:taxon-name-part> <tp:taxon-name-part taxon-name-part-type="species" reg="caboverdensis">caboverdensis</tp:taxon-name-part></tp:taxon-name></italic> Hedqvist, 1965) and Somalia have hind tibia usually with long ivory part (0.4 × length of tibia) in dorsal view; scapus yellowish and just surpassing level of posterior ocellus, head in dorsal view 1.9–2.4 × its median length, marginal cell ca. 2.8 × as long as high, parastigma partly yellowish, length of body of ♀ 3.7–4.8 mm and vein 1-R1 of fore wing 4.5–5.0 × distance from it to wing apex, but specimens from in Somalia (♀) have vein 1-R1 of fore wing ca. 3.5 × distance from it to wing apex. The holotype of <italic><tp:taxon-name><tp:taxon-name-part taxon-name-part-type="genus" reg="Phanerotoma">P.</tp:taxon-name-part> <tp:taxon-name-part taxon-name-part-type="species" reg="leucobasis">leucobasis</tp:taxon-name-part></tp:taxon-name></italic> from Nigeria is lost, according to the original description it belonged to the rather pigmented form with distinct subbasal dark brown patch of hind tibia as seen in the holotype of <italic><tp:taxon-name><tp:taxon-name-part taxon-name-part-type="genus" reg="Phanerotoma">P.</tp:taxon-name-part> <tp:taxon-name-part taxon-name-part-type="species" reg="caboverdensis">caboverdensis</tp:taxon-name-part></tp:taxon-name></italic> and in <italic><tp:taxon-name><tp:taxon-name-part taxon-name-part-type="genus" reg="Phanerotoma">P.</tp:taxon-name-part> <tp:taxon-name-part taxon-name-part-type="species" reg="ornatulopsis">ornatulopsis</tp:taxon-name-part></tp:taxon-name></italic> (including “race” <italic><tp:taxon-name><tp:taxon-name-part taxon-name-part-type="genus" reg="Phanerotoma"/><tp:taxon-name-part taxon-name-part-type="species" reg="tshegera">tshegera</tp:taxon-name-part></tp:taxon-name></italic>) De Saeger, 1948, from Congo and therefore, are considered synonyms. Specimens from Congo have the metasoma 1.8–1.9 × longer than wide, combined length of first and second tergites 1.2–1.3 × as long as third tergite, middle tarsus sometimes slender and ivory part of hind tibia rather short (0.3 × length tibia).</p></tp:treatment-sec><tp:treatment-sec sec-type="distribution" id="SECID0EVVCK"><title>Distribution.</title><p>*Saudi Arabia, * United Arab Emirates, *Yemen, Afrotropical region.</p></tp:treatment-sec><tp:treatment-sec sec-type="biology" id="SECID0E1VCK"><title>Biology.</title><p>Parasitoid of <italic><tp:taxon-name><tp:taxon-name-part taxon-name-part-type="genus" reg="Prophantis">Prophantis</tp:taxon-name-part> <tp:taxon-name-part taxon-name-part-type="species" reg="smaragdina">smaragdina</tp:taxon-name-part></tp:taxon-name></italic> (Butler) (<tp:taxon-name><tp:taxon-name-part taxon-name-part-type="family">Crambidae</tp:taxon-name-part></tp:taxon-name>) in coffee beans (new record), <italic><tp:taxon-name><tp:taxon-name-part taxon-name-part-type="genus" reg="Paramyelois">Paramyelois</tp:taxon-name-part> <tp:taxon-name-part taxon-name-part-type="species" reg="transitella">transitella</tp:taxon-name-part></tp:taxon-name></italic> (Walker), <italic><tp:taxon-name><tp:taxon-name-part taxon-name-part-type="genus" reg="Ectomyelois">Ectomyelois</tp:taxon-name-part> <tp:taxon-name-part taxon-name-part-type="species" reg="ceratoniae">ceratoniae</tp:taxon-name-part></tp:taxon-name></italic> (Zeller), (in laboratory) <italic><tp:taxon-name><tp:taxon-name-part taxon-name-part-type="genus" reg="Ephestia">Ephestia</tp:taxon-name-part> <tp:taxon-name-part taxon-name-part-type="species" reg="kuehniella">kuehniella</tp:taxon-name-part></tp:taxon-name></italic> (Zeller) and <italic><tp:taxon-name><tp:taxon-name-part taxon-name-part-type="genus" reg="Cadra">Cadra</tp:taxon-name-part> <tp:taxon-name-part taxon-name-part-type="species" reg="calidella">calidella</tp:taxon-name-part></tp:taxon-name></italic> (Guinée) (<tp:taxon-name><tp:taxon-name-part taxon-name-part-type="family">Pyralidae</tp:taxon-name-part></tp:taxon-name>) and <italic><tp:taxon-name><tp:taxon-name-part taxon-name-part-type="genus" reg="Platyedra">Platyedra</tp:taxon-name-part> <tp:taxon-name-part taxon-name-part-type="species" reg="gossypiella">gossypiella</tp:taxon-name-part></tp:taxon-name></italic> (Saunders) (<tp:taxon-name><tp:taxon-name-part taxon-name-part-type="family">Gelechiidae</tp:taxon-name-part></tp:taxon-name>). The flange at the third tergite apically may be narrow to rather wide and straight or somewhat emarginate, as shown by the reared series. The shape of the third tergite (especially of males) is rather variable, from rather convex and truncate to distinctly flattened in lateral view.</p></tp:treatment-sec><tp:treatment-sec sec-type="notes" id="SECID0ERYCK"><title>Notes.</title><p><italic><tp:taxon-name><tp:taxon-name-part taxon-name-part-type="genus" reg="Phanerotoma">Phanerotoma</tp:taxon-name-part> <tp:taxon-name-part taxon-name-part-type="species" reg="leucobasis">leucobasis</tp:taxon-name-part></tp:taxon-name></italic> Kriechbaumer was synonymized with <italic><tp:taxon-name><tp:taxon-name-part taxon-name-part-type="genus" reg="Phanerotoma">P.</tp:taxon-name-part> <tp:taxon-name-part taxon-name-part-type="species" reg="ocularis">ocularis</tp:taxon-name-part></tp:taxon-name></italic> by <xref ref-type="bibr" rid="B34">van Achterberg and Polaszek (1996)</xref>, but after examination of more West African and Arabian specimens it was possible to separate this often more pigmented taxon as a separate species because of the smaller eyes and ocelli in combination with a slenderer female antenna.</p></tp:treatment-sec><ref-list><ref id="B21"><mixed-citation xmlns:xlink="http://www.w3.org/1999/xlink" xlink:type="simple"><person-group><name name-style="western"><surname>Shenefelt</surname><given-names>RD</given-names></name></person-group> (<year>1973</year>) <article-title><tp:taxon-name><tp:taxon-name-part taxon-name-part-type="family">Braconidae</tp:taxon-name-part></tp:taxon-name> 6.</article-title><source>Hymenopterorum Catalogus (nova editio)</source><volume>10</volume>: <fpage>813</fpage>–<lpage>936</lpage>. [‘s Gravenhage]</mixed-citation></ref><ref id="B34"><mixed-citation xmlns:xlink="http://www.w3.org/1999/xlink" xlink:type="simple"><person-group><name name-style="western"><surname>van Achterberg</surname><given-names>C</given-names></name><name name-style="western"><surname>Polaszek</surname><given-names>A</given-names></name></person-group> (<year>1996</year>) <article-title>The parasites of cereal stem borers (<tp:taxon-name><tp:taxon-name-part taxon-name-part-type="order">Lepidoptera</tp:taxon-name-part></tp:taxon-name>: <tp:taxon-name><tp:taxon-name-part taxon-name-part-type="family">Cossidae</tp:taxon-name-part></tp:taxon-name>, <tp:taxon-name><tp:taxon-name-part taxon-name-part-type="family">Crambidae</tp:taxon-name-part></tp:taxon-name>, <tp:taxon-name><tp:taxon-name-part taxon-name-part-type="family">Noctuidae</tp:taxon-name-part></tp:taxon-name>, <tp:taxon-name><tp:taxon-name-part taxon-name-part-type="family">Pyralidae</tp:taxon-name-part></tp:taxon-name>) in Africa, belonging to the family <tp:taxon-name><tp:taxon-name-part taxon-name-part-type="family">Braconidae</tp:taxon-name-part></tp:taxon-name> (<tp:taxon-name><tp:taxon-name-part taxon-name-part-type="order">Hymenoptera</tp:taxon-name-part></tp:taxon-name>: <tp:taxon-name><tp:taxon-name-part taxon-name-part-type="superfamily">Ichneumonoidea</tp:taxon-name-part></tp:taxon-name>).</article-title><source>Zoologische Verhandelingen Leiden</source><volume>304</volume>: <fpage>1</fpage>–<lpage>123</lpage>.</mixed-citation></ref><ref id="B41"><mixed-citation xmlns:xlink="http://www.w3.org/1999/xlink" xlink:type="simple"><person-group><name name-style="western"><surname>Zettel</surname><given-names>H</given-names></name></person-group> (<year>1992</year>) <article-title>Revision der <italic><tp:taxon-name><tp:taxon-name-part taxon-name-part-type="genus">Phanerotoma</tp:taxon-name-part></tp:taxon-name></italic>-Arten Nordamerikas (<tp:taxon-name><tp:taxon-name-part taxon-name-part-type="order">Hymenoptera</tp:taxon-name-part></tp:taxon-name>: <tp:taxon-name><tp:taxon-name-part taxon-name-part-type="family">Braconidae</tp:taxon-name-part></tp:taxon-name>, <tp:taxon-name><tp:taxon-name-part taxon-name-part-type="subfamily">Cheloninae</tp:taxon-name-part></tp:taxon-name>).</article-title><source>Linzer biologische Beiträge</source><volume>24</volume>: <fpage>275</fpage>–<lpage>330</lpage>.</mixed-citation></ref></ref-list></tp:taxon-treatment>
