# Supplementary material for: The tribe Phanerotomini (Hymenoptera, Braconidae, Cheloninae) of the Arabian Peninsula, with special reference to the United Arab Emirates and Yemen
Source: Zookeys. 2021 Feb 3;1014:1–118. doi: 10.3897/zookeys.1014.60426 (PMC7875960; doi:10.3897/zookeys.1014.60426)
Supplement: XML Treatment for Phanerotoma longivena [file zookeys.1014.60426-treatment17.xml]

<!DOCTYPE tp:taxon-treatment
  PUBLIC "-//TaxonX//DTD Taxonomic Treatment Publishing DTD v0 20100105//EN" "tax-treatment-NSO.dtd">
<tp:taxon-treatment xmlns:tp="http://www.plazi.org/taxpub"><tp:treatment-meta><kwd-group><label>Taxon classification</label><kwd><named-content xmlns:xlink="http://www.w3.org/1999/xlink" content-type="kingdom">Animalia</named-content></kwd><kwd><named-content xmlns:xlink="http://www.w3.org/1999/xlink" content-type="order">Hymenoptera</named-content></kwd><kwd><named-content xmlns:xlink="http://www.w3.org/1999/xlink" content-type="family">Braconidae</named-content></kwd></kwd-group><mixed-citation publication-type="journal"><person-group><name><surname>van Achterberg</surname><given-names>Cornelis</given-names></name></person-group><article-title>The tribe <tp:taxon-name><tp:taxon-name-part taxon-name-part-type="tribe">Phanerotomini</tp:taxon-name-part></tp:taxon-name> (<tp:taxon-name><tp:taxon-name-part taxon-name-part-type="order">Hymenoptera</tp:taxon-name-part></tp:taxon-name>, <tp:taxon-name><tp:taxon-name-part taxon-name-part-type="family">Braconidae</tp:taxon-name-part></tp:taxon-name>, <tp:taxon-name><tp:taxon-name-part taxon-name-part-type="subfamily">Cheloninae</tp:taxon-name-part></tp:taxon-name>) of the Arabian Peninsula, with special reference to the United Arab Emirates and Yemen</article-title><source>Zookeys</source><day>03</day><month>2</month><year>2021</year><volume>1014</volume><fpage>1</fpage><lpage>118</lpage><pub-id pub-id-type="doi">10.3897/zookeys.1014.60426</pub-id></mixed-citation></tp:treatment-meta><tp:nomenclature><tp:taxon-name><object-id xmlns:xlink="http://www.w3.org/1999/xlink" content-type="arpha" xlink:type="simple">C88695AF-39E3-5977-A232-AA75B54019D7</object-id>
              <tp:taxon-name-part taxon-name-part-type="genus" reg="Phanerotoma">Phanerotoma</tp:taxon-name-part>
              <tp:taxon-name-part taxon-name-part-type="species" reg="longivena">longivena</tp:taxon-name-part>
              <object-id xmlns:xlink="http://www.w3.org/1999/xlink" content-type="zoobank" xlink:type="simple">http://zoobank.org/A69D3EB4-BF9B-4ED8-8710-941D91409615</object-id>
            </tp:taxon-name><tp:taxon-status xmlns:xlink="http://www.w3.org/1999/xlink" xlink:type="simple">sp. nov.</tp:taxon-status><xref ref-type="fig" rid="F31">Figs 209</xref><xref ref-type="fig" rid="F32">, 210–220</xref></tp:nomenclature><tp:treatment-sec sec-type="type material" id="SECID0EB2CK"><title>Type material.</title><p><bold><italic>Holotype</italic></bold>, ♀ (<named-content xmlns:xlink="http://www.w3.org/1999/xlink" content-type="dwc:institutional_code" xlink:type="simple">RMNH</named-content>), “<bold>Yemen</bold> (no. 3285), Ta’izz, light trap, 22–24.viii.1998, A. van Harten &amp; Ahmad Ahwad, <named-content xmlns:xlink="http://www.w3.org/1999/xlink" content-type="dwc:institutional_code" xlink:type="simple">RMNH</named-content>’99”. <bold><italic>Paratype</italic></bold>: 1♀, “Yemen (7501), Al Kadan, light trap, i.2003, A. v. Harten &amp; T. Abdul-Haq, <named-content xmlns:xlink="http://www.w3.org/1999/xlink" content-type="dwc:institutional_code" xlink:type="simple">RMNH</named-content>’03”.</p><fig id="F31" position="float" orientation="portrait"><object-id xmlns:xlink="http://www.w3.org/1999/xlink" content-type="doi" xlink:type="simple">10.3897/zookeys..60426.figure209</object-id><object-id xmlns:xlink="http://www.w3.org/1999/xlink" content-type="arpha" xlink:type="simple">B902573E-B901-5206-BDD3-33F06F123A16</object-id><label>Figure 209.</label><caption><p><italic><tp:taxon-name><tp:taxon-name-part taxon-name-part-type="genus" reg="Phanerotoma">Phanerotoma</tp:taxon-name-part> <tp:taxon-name-part taxon-name-part-type="species" reg="longivena">longivena</tp:taxon-name-part></tp:taxon-name></italic> van Achterberg, sp. nov., ♀, holotype, habitus lateral.</p></caption><graphic xmlns:xlink="http://www.w3.org/1999/xlink" xlink:href="zookeys-1014-001-g031.jpg" position="float" orientation="portrait" xlink:type="simple" id="oo_504654.jpg"><uri content-type="original_file" xlink:type="simple">https://binary.pensoft.net/fig/504654</uri></graphic></fig></tp:treatment-sec><tp:treatment-sec sec-type="diagnosis" id="SECID0EY3CK"><title>Diagnosis.</title><p>Among the species with the third metasomal tergite of ♀ 1.8–2.0 × as long as second tergite and tergite straight laterally easily to separate because of the long vein r (ca. 1.2 × as long vein 3-SR (Figs <xref ref-type="fig" rid="F31">209</xref>, <xref ref-type="fig" rid="F32">210</xref>); in other species 0.2–0.7 ×), the apical half of the pterostigma largely dark brown (entirely yellow or partly slightly darkened in other species), the inner tooth of mandible 0.8 × as long as apical tooth (Fig. <xref ref-type="fig" rid="F32">215</xref>; 0.1–0.3 ×), the eye in dorsal view ca. 3.4 × as long as temple (Fig. <xref ref-type="fig" rid="F32">217</xref>; <xref ref-type="fig" rid="F1">1</xref>.7–2.5 ×) and in lateral view ca. 2.3 × as long as temple (Fig. <xref ref-type="fig" rid="F32">219</xref>; <xref ref-type="fig" rid="F1">1</xref>.6–1.9 ×).</p><fig id="F32" position="float" orientation="portrait"><object-id xmlns:xlink="http://www.w3.org/1999/xlink" content-type="doi" xlink:type="simple">10.3897/zookeys..60426.figures210-220</object-id><object-id xmlns:xlink="http://www.w3.org/1999/xlink" content-type="arpha" xlink:type="simple">493E3A6B-D39E-5AD7-9DE6-7235DD19364C</object-id><label>Figures 210–220.</label><caption><p><italic><tp:taxon-name><tp:taxon-name-part taxon-name-part-type="genus" reg="Phanerotoma">Phanerotoma</tp:taxon-name-part> <tp:taxon-name-part taxon-name-part-type="species" reg="longivena">longivena</tp:taxon-name-part></tp:taxon-name></italic> van Achterberg, sp. nov., ♀, holotype <bold>210</bold> wings <bold>211</bold> mesosoma dorsal <bold>212</bold> first–third metasomal tergites dorsal <bold>213</bold> metasoma lateral <bold>214</bold> hind leg, lateral <bold>215</bold> mandible ventral <bold>216</bold> antenna lateral <bold>217</bold> head dorsal <bold>218</bold> head anterior <bold>219</bold> head lateral <bold>220</bold> apical half of antenna (apical segment missing) lateral.</p></caption><graphic xmlns:xlink="http://www.w3.org/1999/xlink" xlink:href="zookeys-1014-001-g032.jpg" position="float" orientation="portrait" xlink:type="simple" id="oo_504655.jpg"><uri content-type="original_file" xlink:type="simple">https://binary.pensoft.net/fig/504655</uri></graphic></fig></tp:treatment-sec><tp:treatment-sec sec-type="description" id="SECID0EM6CK"><title>Description.</title><p>Female, holotype, length of body (excluding ovipositor) 4.7 mm; antenna 3.5 mm (but apical segment missing); fore wing 3.4 mm; visible part of ovipositor sheath 0.25 mm (setose part 0.15 mm).</p><p><bold><italic>Head</italic>.</bold> Width 1.5 × median length in anterior view and part of head above eye in lateral view 0.15 × height of eye (Fig. <xref ref-type="fig" rid="F32">219</xref>); antenna with 22 segments (but apical segment missing) and slightly longer than fore wing, segments gradually shortened, narrowed apically and apical segments moniliform (Fig. <xref ref-type="fig" rid="F32">220</xref>), third, fourth and penultimate segments 3.6, 3.0 and 1.4 × longer than wide in lateral view, respectively; area of stemmaticum coriaceous; <abbrev xmlns:xlink="http://www.w3.org/1999/xlink" xlink:title="diameter of posterior ocellus" id="ABBRID0EAADK" xlink:type="simple">OOL</abbrev>: diameter of posterior ocellus: <abbrev xmlns:xlink="http://www.w3.org/1999/xlink" xlink:title="diameter of posterior ocellus" id="ABBRID0EEADK" xlink:type="simple">POL</abbrev> = 10: 4: 5; length of eye 3.4 × temple in dorsal view (Fig. <xref ref-type="fig" rid="F32">217</xref>); frons rugulose-coriaceous medially, rugose laterally and without median carina; vertex and temple finely and densely rugose, and rather dull; face densely and finely rugose and without distinct median ridge or median carina; clypeus mostly smooth, rather shiny and three minute teeth medio-ventrally (Fig. <xref ref-type="fig" rid="F32">218</xref>); eye large in lateral view and 2.3 × (measured medially) temple (Fig. <xref ref-type="fig" rid="F32">219</xref>), in anterior view slightly longer than minimum width of face (Fig. <xref ref-type="fig" rid="F32">218</xref>); upper condyle of mandible above lower level of eyes (Fig. <xref ref-type="fig" rid="F32">218</xref>); malar space coriaceous and 0.4 × as basal width of mandible; lower tooth of mandible 0.8 × as long as apical tooth (Fig. <xref ref-type="fig" rid="F32">215</xref>).</p><p><bold><italic>Mesosoma</italic></bold> (Figs <xref ref-type="fig" rid="F31">209</xref>, <xref ref-type="fig" rid="F32">211</xref>). Length 1.5 × its width in lateral view; side of pronotum medially transversely rugose, dorsally superficially rugulose; mesoscutum finely rugulose with granulate background, densely setose; notauli slightly indicated; scutellar sulcus rather narrow and with eight short crenulae (Fig. <xref ref-type="fig" rid="F32">211</xref>); scutellum triangular, finely granulate, matt; metanotum without median carina anteriorly and obtusely protruding posteriorly; propodeum coarsely reticulate, without median and transverse carinae, latero-posteriorly slightly tuberculate. <bold><italic>Wings</italic>.</bold> Fore wing 2.7 × longer than its maximum width; length of 1-R1 1.5 × as long as pterostigma; r issued far beyond middle of pterostigma and 1.2 × 3-SR; 2-SR straight and distally converging with posterior margin of pterostigma (Fig. <xref ref-type="fig" rid="F32">210</xref>); SR1 straight; 2-SR+M absent because of interstitial m-cu; parastigma large; 1-CU1 0.4 × as long as vein 2-CU1; r:3-SR:SR1 = 12:10:59; 2-SR:3-SR:r-m = 26:10:8; r-m vertical; 2-M slightly curved (Fig. <xref ref-type="fig" rid="F32">210</xref>). Hind wing: M+CU:1-M:1r-m = 27:24:10. <bold><italic>Legs</italic>.</bold> Hind femur 4.8 × as long as wide and widened subbasally; middle tibia with ivory blister; inner spur of middle tibia 0.4 × its basitarsus; hind coxa mostly smooth and shiny; hind tibia moderately widened medially (Fig. <xref ref-type="fig" rid="F32">214</xref>).</p><p><bold><italic>Metasoma</italic></bold> (Figs <xref ref-type="fig" rid="F32">212</xref>, <xref ref-type="fig" rid="F32">213</xref>). Elongate elliptical in dorsal view, 2.2 × as long as wide and 1.7 × as long as mesosoma; first and second tergites coarsely longitudinally rugose and rugae with interconnections; third tergite 1.8 × longer than second tergite, in lateral view rather flat, densely reticulate-rugulose and medio-posteriorly truncate (Fig. <xref ref-type="fig" rid="F32">212</xref>), lateral lamella not protruding latero-apically, medium-sized and medio-apically indistinct; setose part of ovipositor sheath moderately wide (Fig. <xref ref-type="fig" rid="F32">213</xref>), 0.04 × as long as fore wing and visible part of ovipositor sheath 0.07 × as long as fore wing and 0.13 × metasomal carapace; hypopygium apically with acute triangle (Fig. <xref ref-type="fig" rid="F32">213</xref>), without apical spine and with rather short setae.</p><p><bold><italic>Colour</italic>.</bold> Brownish yellow; palpi, mandible (except dark brown teeth), tegula (paler than brownish humeral plate), legs (but hind tibia distinctly darkened apically and hind femur largely brownish) and metasoma ventrally pale yellow or ivory; apical half of flagellum brown; stemmaticum and scutellum medio-posteriorly dark brown; pterostigma dark brown with large pale yellowish basal spot and white near apex (Fig. <xref ref-type="fig" rid="F32">210</xref>); wing membrane slightly infuscate; parastigma (but yellowish anteriorly) and vein 1-M dark brown.</p></tp:treatment-sec><tp:treatment-sec sec-type="Male" id="SECID0ENDDK"><title>Male.</title><p>Unknown.</p></tp:treatment-sec><tp:treatment-sec sec-type="variation" id="SECID0ESDDK"><title>Variations.</title><p>Paratype: Very similar to holotype, length of fore wing of ♀ 3.1 mm; antenna of ♀ with 23 segments; metanotum with median carina anteriorly; propodeum weak irregular transverse carina; third tergite 1.8 × longer than second tergite and medio-apically with medium-sized lamella.</p></tp:treatment-sec><tp:treatment-sec sec-type="biology" id="SECID0EXDDK"><title>Biology.</title><p>Unknown.</p></tp:treatment-sec><tp:treatment-sec sec-type="distribution" id="SECID0E3DDK"><title>Distribution.</title><p>Yemen.</p></tp:treatment-sec><tp:treatment-sec sec-type="etymology" id="SECID0EBEDK"><title>Etymology.</title><p>Named after the comparatively long vein r of the fore wing.</p></tp:treatment-sec><tp:treatment-sec><!--Section generated to contain objects referenced in tp:taxon-treatment.--><fig id="F1" position="float" orientation="portrait"><object-id xmlns:xlink="http://www.w3.org/1999/xlink" content-type="doi" xlink:type="simple">10.3897/zookeys..60426.figure1</object-id><object-id xmlns:xlink="http://www.w3.org/1999/xlink" content-type="arpha" xlink:type="simple">F9278A9D-B41D-577E-A64B-5826BE2798D2</object-id><label>Figure 1.</label><caption><p><italic><tp:taxon-name><tp:taxon-name-part taxon-name-part-type="genus" reg="Phanerotoma">Phanerotoma</tp:taxon-name-part> <tp:taxon-name-part taxon-name-part-type="species" reg="angusticrus">angusticrus</tp:taxon-name-part></tp:taxon-name></italic> van Achterberg sp. nov., ♀, holotype, habitus lateral.</p></caption><graphic xmlns:xlink="http://www.w3.org/1999/xlink" xlink:href="zookeys-1014-001-g001.jpg" position="float" orientation="portrait" xlink:type="simple" id="oo_504624.jpg"><uri content-type="original_file" xlink:type="simple">https://binary.pensoft.net/fig/504624</uri></graphic></fig></tp:treatment-sec></tp:taxon-treatment>
