# Supplementary material for: The tribe Phanerotomini (Hymenoptera, Braconidae, Cheloninae) of the Arabian Peninsula, with special reference to the United Arab Emirates and Yemen
Source: Zookeys. 2021 Feb 3;1014:1–118. doi: 10.3897/zookeys.1014.60426 (PMC7875960; doi:10.3897/zookeys.1014.60426)
Supplement: XML Treatment for Phanerotoma masiana [file zookeys.1014.60426-treatment18.xml]

<!DOCTYPE tp:taxon-treatment
  PUBLIC "-//TaxonX//DTD Taxonomic Treatment Publishing DTD v0 20100105//EN" "tax-treatment-NSO.dtd">
<tp:taxon-treatment xmlns:tp="http://www.plazi.org/taxpub"><tp:treatment-meta><kwd-group><label>Taxon classification</label><kwd><named-content xmlns:xlink="http://www.w3.org/1999/xlink" content-type="kingdom">Animalia</named-content></kwd><kwd><named-content xmlns:xlink="http://www.w3.org/1999/xlink" content-type="order">Hymenoptera</named-content></kwd><kwd><named-content xmlns:xlink="http://www.w3.org/1999/xlink" content-type="family">Braconidae</named-content></kwd></kwd-group><mixed-citation publication-type="journal"><person-group><name><surname>van Achterberg</surname><given-names>Cornelis</given-names></name></person-group><article-title>The tribe <tp:taxon-name><tp:taxon-name-part taxon-name-part-type="tribe">Phanerotomini</tp:taxon-name-part></tp:taxon-name> (<tp:taxon-name><tp:taxon-name-part taxon-name-part-type="order">Hymenoptera</tp:taxon-name-part></tp:taxon-name>, <tp:taxon-name><tp:taxon-name-part taxon-name-part-type="family">Braconidae</tp:taxon-name-part></tp:taxon-name>, <tp:taxon-name><tp:taxon-name-part taxon-name-part-type="subfamily">Cheloninae</tp:taxon-name-part></tp:taxon-name>) of the Arabian Peninsula, with special reference to the United Arab Emirates and Yemen</article-title><source>Zookeys</source><day>03</day><month>2</month><year>2021</year><volume>1014</volume><fpage>1</fpage><lpage>118</lpage><pub-id pub-id-type="doi">10.3897/zookeys.1014.60426</pub-id></mixed-citation></tp:treatment-meta><tp:nomenclature><tp:taxon-name><object-id xmlns:xlink="http://www.w3.org/1999/xlink" content-type="arpha" xlink:type="simple">1B100A86-6613-5FD6-A53D-55A99DE9D909</object-id>
              <tp:taxon-name-part taxon-name-part-type="genus" reg="Phanerotoma">Phanerotoma</tp:taxon-name-part>
              <tp:taxon-name-part taxon-name-part-type="species" reg="masiana">masiana</tp:taxon-name-part>
            </tp:taxon-name><tp:taxon-authority>Fahringer, 1934</tp:taxon-authority><xref ref-type="fig" rid="F33">Figs 221–223</xref><xref ref-type="fig" rid="F34">, 224–234</xref><tp:nomenclature-citation-list><tp:nomenclature-citation><tp:taxon-name>
                    <tp:taxon-name-part taxon-name-part-type="genus" reg="Phanerotoma">Phanerotoma</tp:taxon-name-part></tp:taxon-name><comment> ?<tp:taxon-name><tp:taxon-name-part taxon-name-part-type="genus" reg="Phanerotoma"/><tp:taxon-name-part taxon-name-part-type="species" reg="parva">parva</tp:taxon-name-part></tp:taxon-name> Kokujev; <xref ref-type="bibr" rid="B19">Masi 1932</xref>: 434–435. </comment></tp:nomenclature-citation><tp:nomenclature-citation><tp:taxon-name>
                  <tp:taxon-name-part taxon-name-part-type="genus" reg="Phanerotoma">Phanerotoma</tp:taxon-name-part> <tp:taxon-name-part taxon-name-part-type="species" reg="parva">parva</tp:taxon-name-part> <tp:taxon-name-part taxon-name-part-type="infraspecific-rank">var.</tp:taxon-name-part> <tp:taxon-name-part taxon-name-part-type="variety" reg="masiana">masiana</tp:taxon-name-part></tp:taxon-name><comment>Fahringer, 1934: 573; <xref ref-type="bibr" rid="B21">Shenefelt 1973</xref>: 922.</comment></tp:nomenclature-citation><tp:nomenclature-citation><tp:taxon-name>
                  <tp:taxon-name-part taxon-name-part-type="genus" reg="Phanerotoma">Phanerotoma</tp:taxon-name-part> (<tp:taxon-name-part taxon-name-part-type="subgenus" reg="Bracotritoma">Bracotritoma</tp:taxon-name-part>) <tp:taxon-name-part taxon-name-part-type="species" reg="masiana">masiana</tp:taxon-name-part></tp:taxon-name><comment>; van Achterberg, 1990: 44 (as valid species).</comment></tp:nomenclature-citation></tp:nomenclature-citation-list></tp:nomenclature><tp:treatment-sec sec-type="type material" id="SECID0ESHDK"><title>Type material.</title><p><bold><italic>Lectotype</italic></bold>, ♂, (Museum Genova): “[<bold>Libya</bold>,] Miss. Zool. a Cufra, Gialo, iv.1931”, “♀” [incorrect = ♂], “Typus”, “<tp:taxon-name><tp:taxon-name-part taxon-name-part-type="genus" reg="Phanerotoma">Ph.</tp:taxon-name-part> <tp:taxon-name-part taxon-name-part-type="species" reg="parva">parva</tp:taxon-name-part> <tp:taxon-name-part taxon-name-part-type="infraspecific-rank">var.</tp:taxon-name-part> <tp:taxon-name-part taxon-name-part-type="variety" reg="masiana">masiana</tp:taxon-name-part></tp:taxon-name> Fahr.”; <bold><italic>paralectotype</italic></bold>, 1 ♂, topotypic, but v.1931 and labelled “<italic><tp:taxon-name><tp:taxon-name-part taxon-name-part-type="genus" reg="Phanerotoma">Phanerotoma</tp:taxon-name-part> <tp:taxon-name-part taxon-name-part-type="species" reg="parva">parva</tp:taxon-name-part></tp:taxon-name></italic>”</p></tp:treatment-sec><tp:treatment-sec sec-type="material" id="SECID0E5IDK"><title>Additional material.</title><p>Large series collected by light traps in <bold>United Arab Emirates</bold> (NARC near Sweihan; Wadi Safad; Hatta; Sharjah x Khor Kalba; Wadi Wurajah Farms; Sharjah Desert Park; Al-Ajban; Fujairah; Wadi Shawkah; near Mahafiz; SSW of ad-Dhaid; Wadi Maidaq) and <bold>Yemen</bold> (Al Kadan; Hamman; Al Kowd; Ta’izz; Seyun; Mayfa’ah); additional series examined from <bold>Saudi Arabia</bold> (Zalim; Wadi Tinan, 850 m; 16 km W. Badr Hu-nayn; Wadi Luotaie; Hakimah, 85 m) and <bold>Egypt</bold> (Wadi Isla, Sinai; Khamissa).</p><fig id="F33" position="float" orientation="portrait"><object-id xmlns:xlink="http://www.w3.org/1999/xlink" content-type="doi" xlink:type="simple">10.3897/zookeys..60426.figures221-223</object-id><object-id xmlns:xlink="http://www.w3.org/1999/xlink" content-type="arpha" xlink:type="simple">9342733F-9E17-548D-BBC0-CE7A7078C4DA</object-id><label>Figures 221–223.</label><caption><p><italic><tp:taxon-name><tp:taxon-name-part taxon-name-part-type="genus" reg="Phanerotoma">Phanerotoma</tp:taxon-name-part> <tp:taxon-name-part taxon-name-part-type="species" reg="masiana">masiana</tp:taxon-name-part></tp:taxon-name></italic> Fahringer, ♀ (but <bold>222, 223</bold> of ♂), <abbrev xmlns:xlink="http://www.w3.org/1999/xlink" content-type="institution" xlink:title="United Arab Emirates" id="ABBRID0EBKDK" xlink:type="simple">UAE</abbrev><bold>221</bold> habitus lateral <bold>222</bold> antenna lateral <bold>223</bold> hind femur and tibia lateral.</p></caption><graphic xmlns:xlink="http://www.w3.org/1999/xlink" xlink:href="zookeys-1014-001-g033.jpg" position="float" orientation="portrait" xlink:type="simple" id="oo_504656.jpg"><uri content-type="original_file" xlink:type="simple">https://binary.pensoft.net/fig/504656</uri></graphic></fig></tp:treatment-sec><tp:treatment-sec sec-type="diagnosis" id="SECID0ERKDK"><title>Diagnosis.</title><p>Ocelli medium-sized; upper condyles of mandibles near lower level of eyes (Fig. <xref ref-type="fig" rid="F34">231</xref>); antenna of ♀ with six–seven moniliform apical segments (Fig. <xref ref-type="fig" rid="F34">234</xref>); inner tooth of mandible ca. 0.7 × as long as apical tooth (Fig. <xref ref-type="fig" rid="F34">229</xref>); <abbrev xmlns:xlink="http://www.w3.org/1999/xlink" xlink:title="diameter of posterior ocellus" id="ABBRID0EDLDK" xlink:type="simple">POL</abbrev> of ♀ ca. 1.1 × diameter of posterior ocellus (Fig. <xref ref-type="fig" rid="F34">230</xref>); area of mesosternum near mesosternal sulcus shiny and superficially granulate or smooth; parastigma large and yellow (Fig. <xref ref-type="fig" rid="F34">224</xref>); vein r of fore wing 1.2–2.3 × vein 3-SR of fore wing (Fig. <xref ref-type="fig" rid="F34">224</xref>); vein 1-R1 0.9–1.6 × distance from 1-R1 to wing apex; maximum width of pterostigma ca. 4.5 × vein 3-SR of fore wing (Fig. <xref ref-type="fig" rid="F34">224</xref>); medial length of third metasomal tergite 1.2–1.5 × length of second tergite, third tergite acute apically in lateral view and without transverse depression, partly smooth and shiny medio-dorsally (Figs <xref ref-type="fig" rid="F34">226</xref>, <xref ref-type="fig" rid="F34">227</xref>); length of fore wing (1.5–)1.9–2.9 mm, of body 2.5–3.6 mm.</p><fig id="F34" position="float" orientation="portrait"><object-id xmlns:xlink="http://www.w3.org/1999/xlink" content-type="doi" xlink:type="simple">10.3897/zookeys..60426.figures224-234</object-id><object-id xmlns:xlink="http://www.w3.org/1999/xlink" content-type="arpha" xlink:type="simple">2135B76C-0A49-59BA-B111-6AAD8CB2255F</object-id><label>Figures 224–234.</label><caption><p><italic><tp:taxon-name><tp:taxon-name-part taxon-name-part-type="genus" reg="Phanerotoma">Phanerotoma</tp:taxon-name-part> <tp:taxon-name-part taxon-name-part-type="species" reg="masiana">masiana</tp:taxon-name-part></tp:taxon-name></italic> Fahringer, ♀, <abbrev xmlns:xlink="http://www.w3.org/1999/xlink" content-type="institution" xlink:title="United Arab Emirates" id="ABBRID0ESMDK" xlink:type="simple">UAE</abbrev><bold>224</bold> wings <bold>225</bold> mesosoma dorsal <bold>226</bold> first–third metasomal tergites dorsal <bold>227</bold> metasoma lateral <bold>228</bold> antenna lateral <bold>229</bold> mandible ventral <bold>230</bold> head dorsal <bold>231</bold> head anterior <bold>232</bold> head lateral <bold>233</bold> hind femur and tibia lateral <bold>234</bold> apical half of antenna lateral.</p></caption><graphic xmlns:xlink="http://www.w3.org/1999/xlink" xlink:href="zookeys-1014-001-g034.jpg" position="float" orientation="portrait" xlink:type="simple" id="oo_504657.jpg"><uri content-type="original_file" xlink:type="simple">https://binary.pensoft.net/fig/504657</uri></graphic></fig></tp:treatment-sec><tp:treatment-sec sec-type="distribution" id="SECID0ESNDK"><title>Distribution.</title><p>Egypt, Iran, Libya, Saudi Arabia, *United Arab Emirates, *Yemen.</p></tp:treatment-sec><tp:treatment-sec sec-type="biology" id="SECID0EXNDK"><title>Biology.</title><p>Unknown. Collected mainly in January–April in <abbrev xmlns:xlink="http://www.w3.org/1999/xlink" content-type="institution" xlink:title="United Arab Emirates" id="ABBRID0E4NDK" xlink:type="simple">UAE</abbrev> and mainly in May–December in Yemen.</p></tp:treatment-sec><tp:treatment-sec sec-type="notes" id="SECID0ECODK"><title>Notes.</title><p>If antenna of ♀ slender submedially, upper condyles of mandible above lower level of eyes, hind femur wider, length of fore wing ca. 1.8 mm and pterostigma slenderer, cf. <italic><tp:taxon-name><tp:taxon-name-part taxon-name-part-type="genus" reg="Phanerotoma">P.</tp:taxon-name-part> <tp:taxon-name-part taxon-name-part-type="species" reg="ebneri">ebneri</tp:taxon-name-part></tp:taxon-name></italic> Fahringer, 1924, from Sudan.</p></tp:treatment-sec><ref-list><ref id="B19"><mixed-citation xmlns:xlink="http://www.w3.org/1999/xlink" xlink:type="simple"><person-group><name name-style="western"><surname>Masi</surname><given-names>L</given-names></name></person-group> (<year>1932</year>) <article-title>Spedizione Scientifica all’Oasa Cufra (Marza-Luglio 1931). Imenotteri Terebranti di Gialo e di Cufra.</article-title><source>Annali del Museo Civico di Storia Naturale di Giacomo Doria</source><volume>55</volume>: <fpage>431</fpage>–<lpage>450</lpage>.</mixed-citation></ref><ref id="B21"><mixed-citation xmlns:xlink="http://www.w3.org/1999/xlink" xlink:type="simple"><person-group><name name-style="western"><surname>Shenefelt</surname><given-names>RD</given-names></name></person-group> (<year>1973</year>) <article-title><tp:taxon-name><tp:taxon-name-part taxon-name-part-type="family">Braconidae</tp:taxon-name-part></tp:taxon-name> 6.</article-title><source>Hymenopterorum Catalogus (nova editio)</source><volume>10</volume>: <fpage>813</fpage>–<lpage>936</lpage>. [‘s Gravenhage]</mixed-citation></ref></ref-list></tp:taxon-treatment>
