# Supplementary material for: The tribe Phanerotomini (Hymenoptera, Braconidae, Cheloninae) of the Arabian Peninsula, with special reference to the United Arab Emirates and Yemen
Source: Zookeys. 2021 Feb 3;1014:1–118. doi: 10.3897/zookeys.1014.60426 (PMC7875960; doi:10.3897/zookeys.1014.60426)
Supplement: XML Treatment for Phanerotoma mesocellata [file zookeys.1014.60426-treatment19.xml]

<!DOCTYPE tp:taxon-treatment
  PUBLIC "-//TaxonX//DTD Taxonomic Treatment Publishing DTD v0 20100105//EN" "tax-treatment-NSO.dtd">
<tp:taxon-treatment xmlns:tp="http://www.plazi.org/taxpub"><tp:treatment-meta><kwd-group><label>Taxon classification</label><kwd><named-content xmlns:xlink="http://www.w3.org/1999/xlink" content-type="kingdom">Animalia</named-content></kwd><kwd><named-content xmlns:xlink="http://www.w3.org/1999/xlink" content-type="order">Hymenoptera</named-content></kwd><kwd><named-content xmlns:xlink="http://www.w3.org/1999/xlink" content-type="family">Braconidae</named-content></kwd></kwd-group><mixed-citation publication-type="journal"><person-group><name><surname>van Achterberg</surname><given-names>Cornelis</given-names></name></person-group><article-title>The tribe <tp:taxon-name><tp:taxon-name-part taxon-name-part-type="tribe">Phanerotomini</tp:taxon-name-part></tp:taxon-name> (<tp:taxon-name><tp:taxon-name-part taxon-name-part-type="order">Hymenoptera</tp:taxon-name-part></tp:taxon-name>, <tp:taxon-name><tp:taxon-name-part taxon-name-part-type="family">Braconidae</tp:taxon-name-part></tp:taxon-name>, <tp:taxon-name><tp:taxon-name-part taxon-name-part-type="subfamily">Cheloninae</tp:taxon-name-part></tp:taxon-name>) of the Arabian Peninsula, with special reference to the United Arab Emirates and Yemen</article-title><source>Zookeys</source><day>03</day><month>2</month><year>2021</year><volume>1014</volume><fpage>1</fpage><lpage>118</lpage><pub-id pub-id-type="doi">10.3897/zookeys.1014.60426</pub-id></mixed-citation></tp:treatment-meta><tp:nomenclature><tp:taxon-name><object-id xmlns:xlink="http://www.w3.org/1999/xlink" content-type="arpha" xlink:type="simple">49F43ADF-66C5-5366-AEFD-8F4815B1E4D5</object-id>
              <tp:taxon-name-part taxon-name-part-type="genus" reg="Phanerotoma">Phanerotoma</tp:taxon-name-part>
              <tp:taxon-name-part taxon-name-part-type="species" reg="mesocellata">mesocellata</tp:taxon-name-part>
              <object-id xmlns:xlink="http://www.w3.org/1999/xlink" content-type="zoobank" xlink:type="simple">http://zoobank.org/7BC291B3-A91B-4EEC-AEB2-15B1767E1C31</object-id>
            </tp:taxon-name><tp:taxon-status xmlns:xlink="http://www.w3.org/1999/xlink" xlink:type="simple">sp. nov.</tp:taxon-status><xref ref-type="fig" rid="F35">Figs 235–238</xref><xref ref-type="fig" rid="F36">, 239–249</xref></tp:nomenclature><tp:treatment-sec sec-type="type material" id="SECID0EDQDK"><title>Type material.</title><p><bold><italic>Holotype</italic></bold>, ♀ (<named-content xmlns:xlink="http://www.w3.org/1999/xlink" content-type="dwc:institutional_code" xlink:type="simple">RMNH</named-content>), “<bold>United Arab Emirates</bold>, Sharjah Desert Park (15613), light trap, 1–30.iv.2007, <named-content xmlns:xlink="http://www.w3.org/1999/xlink" content-type="dwc:verbatimCoordinates" xlink:type="simple"><named-content content-type="geo-json" specific-use="{&#34;type&#34;:&#34;Point&#34;,&#34;coordinates&#34;:[55.700000,25.283333]}" id="NCID0EYQDK" xlink:type="simple">25°17'N, 55°42'E</named-content></named-content>, A. v. Harten, <named-content xmlns:xlink="http://www.w3.org/1999/xlink" content-type="dwc:institutional_code" xlink:type="simple">RMNH</named-content>’10”. <bold><italic>Paratypes</italic></bold>: 1♀: Idem, 22.iii.–5.iv.2009; 1♀: Idem, 29.iii.–6.iv.2005; 5♀, 1♂: Idem, 23–30.iv.2005; 13♀, 2♂: Idem, 30.iv.–7.v.2005; 11♀: Idem, 6–13.iv.2005; 1♀: Idem, 21–29.iii.2005; 1♀: “United Arab Emirates, Sharjah (2279), light trap, 30.vi.–21.vii.2005, <named-content xmlns:xlink="http://www.w3.org/1999/xlink" content-type="dwc:verbatimCoordinates" xlink:type="simple"><named-content content-type="geo-json" specific-use="{&#34;type&#34;:&#34;Point&#34;,&#34;coordinates&#34;:[55.400000,25.350000]}" id="NCID0EIRDK" xlink:type="simple">25°21'N, 55°24'E</named-content></named-content>, A. v. Harten, <named-content xmlns:xlink="http://www.w3.org/1999/xlink" content-type="dwc:institutional_code" xlink:type="simple">RMNH</named-content>’05”; 1♀: Idem, 2.v.–5.vi.2005; 3♀: “United Arab Emirates, Fujairah (2438), light trap, 2.v.–5.vi.2005, <named-content xmlns:xlink="http://www.w3.org/1999/xlink" content-type="dwc:verbatimCoordinates" xlink:type="simple"><named-content content-type="geo-json" specific-use="{&#34;type&#34;:&#34;Point&#34;,&#34;coordinates&#34;:[56.350000,25.133333]}" id="NCID0EVRDK" xlink:type="simple">25°08'N, 56°21'E</named-content></named-content>, A. v. Harten, <named-content xmlns:xlink="http://www.w3.org/1999/xlink" content-type="dwc:institutional_code" xlink:type="simple">RMNH</named-content>’06”; 1♀: Idem, 5–24.iii.2005; 6♀: “United Arab Emirates, NARC near Sweihan (1245), light trap, 28.iii.–2.iv.2005, <named-content xmlns:xlink="http://www.w3.org/1999/xlink" content-type="dwc:verbatimCoordinates" xlink:type="simple"><named-content content-type="geo-json" specific-use="{&#34;type&#34;:&#34;Point&#34;,&#34;coordinates&#34;:[55.433333,24.400000]}" id="NCID0ECSDK" xlink:type="simple">24°24'N, 55°26'E</named-content></named-content>, A. v. Harten, <named-content xmlns:xlink="http://www.w3.org/1999/xlink" content-type="dwc:institutional_code" xlink:type="simple">RMNH</named-content>’06”; 4♀: Idem, 2–9.iv.2005; 22♀, 3♂: Idem, 9–20.iv.2005; 1♀: Idem, 14–28.iii.2005; 8♀, 3♂: “United Arab Emirates, Wadi Bih dam (11366), light trap, 24.iv.–23.v.2007, <named-content xmlns:xlink="http://www.w3.org/1999/xlink" content-type="dwc:verbatimCoordinates" xlink:type="simple"><named-content content-type="geo-json" specific-use="{&#34;type&#34;:&#34;Point&#34;,&#34;coordinates&#34;:[56.066667,25.800000]}" id="NCID0EPSDK" xlink:type="simple">25°48'N, 56°04'E</named-content></named-content>, A. v. Harten, <named-content xmlns:xlink="http://www.w3.org/1999/xlink" content-type="dwc:institutional_code" xlink:type="simple">RMNH</named-content>’10”; 4♀, 1♂: Idem, 13–30.iv.2008; 1♀: Idem, 19.ii.–29.iii.2007; 1♀: “United Arab Emirates, Hatta (11572), light trap, 21.vi.–19.vii.2006, <named-content xmlns:xlink="http://www.w3.org/1999/xlink" content-type="dwc:verbatimCoordinates" xlink:type="simple"><named-content content-type="geo-json" specific-use="{&#34;type&#34;:&#34;Point&#34;,&#34;coordinates&#34;:[56.116667,24.816667]}" id="NCID0E3SDK" xlink:type="simple">24°49'N, 56°07'E</named-content></named-content>, A. v. Harten, <named-content xmlns:xlink="http://www.w3.org/1999/xlink" content-type="dwc:institutional_code" xlink:type="simple">RMNH</named-content>’09”; 1♂: “United Arab Emirates, Sharjah x Khor Kalba (11542), light trap, <named-content xmlns:xlink="http://www.w3.org/1999/xlink" content-type="dwc:verbatimCoordinates" xlink:type="simple"><named-content content-type="geo-json" specific-use="{&#34;type&#34;:&#34;Point&#34;,&#34;coordinates&#34;:[56.150000,24.983333]}" id="NCID0EJTDK" xlink:type="simple">24°59'N, 56°09'E</named-content></named-content>, 28.iii.–5.iv.2006, A. v. Harten, <named-content xmlns:xlink="http://www.w3.org/1999/xlink" content-type="dwc:institutional_code" xlink:type="simple">RMNH</named-content>’10”; 4♀: “<bold>Yemen</bold> (5697), Al Kowd, light trap, iv.2001, A. van Harten &amp; S. Al Haruri, <named-content xmlns:xlink="http://www.w3.org/1999/xlink" content-type="dwc:institutional_code" xlink:type="simple">RMNH</named-content>’02”; 5♀: Idem, 16–20.viii.2001; 6♀: Idem, 8–12.vii.2001; 22♀, 1♂: Idem, 27–31.vii.2001; 5♀: Idem, 6–10.viii.2001; 7♀: Idem, v.–vi.2000; 14♀, 3♂: Idem, vii.1999; 2♀: Idem, ii.2000; 1♀: Idem, vii.2000; 7♀: Idem, viii.2000; 2♀: Idem, xii.2000; 1♀: Idem, viii.1999; 3♀: Idem, 21–25.viii.2001; 2♀, 1♂: Idem, vii.–ix.2001; 2♀: Idem, vi.2002; 4♀: Idem, ix.2003; 3♀: Idem, i.–iii.2003; 15♀, “Yemen (6090), Al Kadan, light trap, x.2001, A. van Harten &amp; T. Abdul-Haq, <named-content xmlns:xlink="http://www.w3.org/1999/xlink" content-type="dwc:institutional_code" xlink:type="simple">RMNH</named-content>’03”; 2♀: Idem, iv.2002; 14♀, 1♂: Idem, v.2002; 2♀, 1♂: Idem, i.2003; 7♀: Idem, xi.2001; 9♀: “Yemen (5404), Hamman’Ali, from coffee berries (with <italic><tp:taxon-name><tp:taxon-name-part taxon-name-part-type="genus" reg="Ceratitis">Ceratitis</tp:taxon-name-part> <tp:taxon-name-part taxon-name-part-type="species" reg="capitata">capitata</tp:taxon-name-part></tp:taxon-name></italic>?), 14.iii.2001, A. van Harten, <named-content xmlns:xlink="http://www.w3.org/1999/xlink" content-type="dwc:institutional_code" xlink:type="simple">RMNH</named-content>’02”; 4♀: “Yemen (6381), Ta’izz, light trap, ix.–x.2001, A. van Harten &amp; A.R. Al Yarimi, <named-content xmlns:xlink="http://www.w3.org/1999/xlink" content-type="dwc:institutional_code" xlink:type="simple">RMNH</named-content>”; 1♀: Idem, ix.1999; 3♀: Idem, x.1999; 6♀: Idem, xi.1999; 4 ♀: Idem, xii.1999; 8♀: Idem, i.2000; 12♀: Idem, v.2000; 17♀: Idem, ix.2000; 2♀, 1♂: Idem, 5.i.–2.ii.1998; 15♀: Idem, 26–28.vii.1999; 16♀, 1♂: Idem, 3–24.i.1999; 17♀, 1♂: Idem, viii.2000; 1♀: Idem, 27–31.vii.2001; 7♀: Idem, x.2001; 3♀: Idem, iii.–iv.2001; 5♀: Idem, vi.2002; 6♀, 1♂: Idem, vii.2002; 6♀: “Yemen (3645), Sana’a, light trap, iii.–iv.1999, A. van Harten, <named-content xmlns:xlink="http://www.w3.org/1999/xlink" content-type="dwc:institutional_code" xlink:type="simple">RMNH</named-content>’00”; 1♀: Idem, v.1999; 1♀: “Yemen (6667), 12 km NW Manakhah, Mal[aise] trap, 27.iii.–5.v.2002, A. v. Harten, <named-content xmlns:xlink="http://www.w3.org/1999/xlink" content-type="dwc:institutional_code" xlink:type="simple">RMNH</named-content>’03”; 1♀: “Yemen, Seyun, light trap, 4–6.ix.2002, A. van Harten, <named-content xmlns:xlink="http://www.w3.org/1999/xlink" content-type="dwc:institutional_code" xlink:type="simple">RMNH</named-content>’03”; 3♀: “Yemen (6158), Al Lahima, 17.ix.–14.xi.2001, Mal[aise] trap, A. v. Harten, <named-content xmlns:xlink="http://www.w3.org/1999/xlink" content-type="dwc:institutional_code" xlink:type="simple">RMNH</named-content>’02”.</p><fig id="F35" position="float" orientation="portrait"><object-id xmlns:xlink="http://www.w3.org/1999/xlink" content-type="doi" xlink:type="simple">10.3897/zookeys..60426.figures235-238</object-id><object-id xmlns:xlink="http://www.w3.org/1999/xlink" content-type="arpha" xlink:type="simple">210254F5-90EF-5355-9ADC-00CC70B5979E</object-id><label>Figures 235–238.</label><caption><p><italic><tp:taxon-name><tp:taxon-name-part taxon-name-part-type="genus" reg="Phanerotoma">Phanerotoma</tp:taxon-name-part> <tp:taxon-name-part taxon-name-part-type="species" reg="mesocellata">mesocellata</tp:taxon-name-part></tp:taxon-name></italic> van Achterberg, sp. nov., ♀ holotype (but <bold>236, 237</bold> of ♂, paratype) <bold>235</bold> habitus lateral <bold>236</bold> antenna <bold>237</bold> hind femur and tibia lateral <bold>238</bold> middle femur and tibia lateral.</p></caption><graphic xmlns:xlink="http://www.w3.org/1999/xlink" xlink:href="zookeys-1014-001-g035.jpg" position="float" orientation="portrait" xlink:type="simple" id="oo_504658.jpg"><uri content-type="original_file" xlink:type="simple">https://binary.pensoft.net/fig/504658</uri></graphic></fig></tp:treatment-sec><tp:treatment-sec sec-type="diagnosis" id="SECID0EKWDK"><title>Diagnosis.</title><p>Eighth–tenth antennal segments from apex of ♀ moderately moniliform, stocky, matt or slightly shiny, 14<sup>th</sup> segment from apex somewhat longer than wide (Figs <xref ref-type="fig" rid="F36">248</xref>, <xref ref-type="fig" rid="F36">249</xref>); stemmaticum black or dark brown, but sometimes brownish yellow; mesosternum more or less shiny; second submarginal cell of fore wing comparatively short (Fig. <xref ref-type="fig" rid="F36">239</xref>); <abbrev xmlns:xlink="http://www.w3.org/1999/xlink" xlink:title="diameter of posterior ocellus" id="ABBRID0E5WDK" xlink:type="simple">POL</abbrev> of ♀ 0.4–0.6 × width of posterior ocellus; eye 1.2–1.8 × as wide as median width of temple in lateral view (Fig. <xref ref-type="fig" rid="F36">247</xref>); vein 1-M (as usually parastigma) slightly darker than yellow M+CU1 of fore wing (Fig. <xref ref-type="fig" rid="F35">235</xref>); ovipositor sheath narrow apically (Figs <xref ref-type="fig" rid="F35">235</xref>, <xref ref-type="fig" rid="F36">242</xref>). Closely related to <italic><tp:taxon-name><tp:taxon-name-part taxon-name-part-type="genus" reg="Phanerotoma">P.</tp:taxon-name-part> <tp:taxon-name-part taxon-name-part-type="species" reg="ocularis">ocularis</tp:taxon-name-part></tp:taxon-name></italic> and differs mainly by the shape of the apical antennal segments of the female, the more curved vein 2-SR and the size of the ocelli.</p></tp:treatment-sec><tp:treatment-sec sec-type="description" id="SECID0E4XDK"><title>Description.</title><p>Female, holotype, length of body (excluding ovipositor) 3.6 mm; antenna 2.7 mm; fore wing 2.6 mm; visible part of ovipositor sheath 0.4 mm (erect setae mostly concentrated at apex).</p><p><bold><italic>Head</italic>.</bold> Width 1.7 × median length in anterior view and part of head above eye in lateral view 0.25 × height of eye (Fig. <xref ref-type="fig" rid="F36">247</xref>); antenna with 23 cylindrical segments, slightly widened submedially and slightly longer than fore wing, seven apical antennal segments small and moniliform (Fig. <xref ref-type="fig" rid="F36">249</xref>), with short bristles and apical segment with spine, third, fourth and penultimate segments 2.6, 2.4 and 1.4 × longer than wide in lateral view, respectively; area of stemmaticum coriaceous; <abbrev xmlns:xlink="http://www.w3.org/1999/xlink" xlink:title="diameter of posterior ocellus" id="ABBRID0ERYDK" xlink:type="simple">OOL</abbrev>: diameter of posterior ocellus: <abbrev xmlns:xlink="http://www.w3.org/1999/xlink" xlink:title="diameter of posterior ocellus" id="ABBRID0EVYDK" xlink:type="simple">POL</abbrev> = 15: 5: 3; length of eye 2.2 × temple in dorsal view (Fig. <xref ref-type="fig" rid="F36">245</xref>); frons with weak median carina, mainly coriaceous, rather shiny and laterally rugulose; vertex rugulose-coriaceous and rather matt, posteriorly also with some transverse rugulae and distinctly emarginate (Fig. <xref ref-type="fig" rid="F36">245</xref>); temple mainly coriaceous and rather matt, nearly parallel-sided in lateral view (Fig. <xref ref-type="fig" rid="F36">247</xref>), gradually narrowed behind eyes; face transversely rugose laterally, rugulose and with obsolescent median bump and with satin sheen; clypeus smooth, moderately shiny and 0.9 × as wide as minimum width of face, intertentorial distance 3.6 × minimum width between clypeus and eye, long erect setose and with three distinct blunt teeth medio-ventrally (Fig. <xref ref-type="fig" rid="F36">246</xref>); eye large, strongly convex and in lateral view 1.8 × wider than temple (measured medially; Fig. <xref ref-type="fig" rid="F36">247</xref>), in anterior view its height 0.8 × minimum width of face (Fig. <xref ref-type="fig" rid="F36">246</xref>); upper condyle of mandible above lower level of eyes (Fig. <xref ref-type="fig" rid="F36">246</xref>); malar space mostly smooth, rather shiny and 0.4 × as long as basal width of mandible; lower tooth of mandible 0.2 × as long as apical tooth, small (Fig. <xref ref-type="fig" rid="F36">244</xref>).</p><fig id="F36" position="float" orientation="portrait"><object-id xmlns:xlink="http://www.w3.org/1999/xlink" content-type="doi" xlink:type="simple">10.3897/zookeys..60426.figures239-249</object-id><object-id xmlns:xlink="http://www.w3.org/1999/xlink" content-type="arpha" xlink:type="simple">120DD882-132A-5E3E-9FDE-E3A5D8FFACCD</object-id><label>Figures 239–249.</label><caption><p><italic><tp:taxon-name><tp:taxon-name-part taxon-name-part-type="genus" reg="Phanerotoma">Phanerotoma</tp:taxon-name-part> <tp:taxon-name-part taxon-name-part-type="species" reg="mesocellata">mesocellata</tp:taxon-name-part></tp:taxon-name></italic> van Achterberg, sp. nov., ♀, holotype <bold>239</bold> fore wing <bold>240</bold> mesosoma dorsal <bold>241</bold> first–third metasomal tergites dorsal <bold>242</bold> metasoma lateral <bold>243</bold> hind leg lateral <bold>244</bold> mandible ventral <bold>245</bold> head dorsal <bold>246</bold> head anterior <bold>247</bold> head lateral <bold>248</bold> antenna lateral <bold>249</bold> apical half of antenna lateral.</p></caption><graphic xmlns:xlink="http://www.w3.org/1999/xlink" xlink:href="zookeys-1014-001-g036.jpg" position="float" orientation="portrait" xlink:type="simple" id="oo_504659.jpg"><uri content-type="original_file" xlink:type="simple">https://binary.pensoft.net/fig/504659</uri></graphic></fig><p><bold><italic>Mesosoma</italic></bold> (Figs <xref ref-type="fig" rid="F35">235</xref>, <xref ref-type="fig" rid="F36">240</xref>). Length 1.5 × its width in lateral view; side of pronotum coriaceous dorsally and remainder rugose; posteriorly propleuron bulging near central groove; mesosternum finely granulate and with satin sheen; mesoscutum densely reticulate-rugose on granulate background, with satin sheen, notauli absent; scutellum nearly flat, finely granulate-rugulose; scutellar sulcus medium-sized, with eight carinae (Fig. <xref ref-type="fig" rid="F36">240</xref>); metanotum with median carina and minute medio-posterior tooth, its posterior border finely serrate; propodeum coarsely reticulate-rugose, on median-sized dorsal face less coarsely rugose, with transverse carina, no median carina, and latero-posteriorly weakly tuberculate. <bold><italic>Wings</italic>.</bold> Fore wing 2.7 × longer than its maximum width; 1-R1 1.3 × as long as pterostigma; distance between wing apex and marginal cell apex 0.25 × length of 1-R1; r issued far beyond middle of pterostigma and 0.2 × 3-SR; 2-SR weakly curved and slightly converging to posterior margin of pterostigma (Fig. <xref ref-type="fig" rid="F36">239</xref>); SR1 curved; m-cu interstitial; parastigma large; 1-CU1 0.5 × as long as vein 2-CU1, cu-a 0.9 × 1-CU1, strongly inclivous; r:3-SR:SR1 = 4:19:49; 2-SR:3-SR:r-m = 28:19:9; r-m reclivous; 2-M slightly curved (Fig. <xref ref-type="fig" rid="F36">239</xref>). Hind wing: M+CU:1-M:1r-m = 22:17:10. <bold><italic>Legs</italic>.</bold> Hind femur rather matt, 3.3 × as long as wide and robust; hind tibia swollen (Fig. <xref ref-type="fig" rid="F36">243</xref>); middle tibia with medium-sized blister; inner spur of middle tibia 0.5 × its basitarsus; hind coxa largely superficially granulate, but dorsally partly smooth and rather shiny.</p><p><bold><italic>Metasoma</italic></bold> (Figs <xref ref-type="fig" rid="F36">241</xref>, <xref ref-type="fig" rid="F36">242</xref>). Oval in dorsal view, 1.6 × as long as wide and 1.2 × as long as mesosoma; first and second tergites irregularly and coarsely longitudinally rugose; second metasomal suture rather wide and straight; third tergite 1.5 × longer than second tergite and laterally curved, convex medially, rounded posteriorly in dorsal view (Fig. <xref ref-type="fig" rid="F36">241</xref>), obtuse posteriorly in lateral view (Fig. <xref ref-type="fig" rid="F36">242</xref>), densely reticulate-rugose and with satin sheen (Fig. <xref ref-type="fig" rid="F36">241</xref>), lateral lamella narrow basally, but widened near apical half of third tergite and latero-apically, medio-apically somewhat barrower and concave; ovipositor sheath narrow, apically slightly widened and darkened (Fig. <xref ref-type="fig" rid="F36">242</xref>), its visible part 0.16 × as long as fore wing and 0.28 × metasomal carapace, and with erect setae mainly near its apex; hypopygium of ♀ with short widely triangular and up curved apical protuberance (Fig. <xref ref-type="fig" rid="F36">242</xref>) and with mostly medium-sized setae.</p><p><bold><italic>Colour</italic>.</bold> Pale brownish yellow; stemmaticum blackish; apex of antenna, hind tibia apically and subbasally and apex of ovipositor sheath rather brown; parastigma partly brownish, remainder and vein 1-M yellow; clypeus, palpi, tegulae, remainder of legs, mesoscutum medio-posteriorly, first and second tergites and metasoma ventrally pale yellowish or ivory; pterostigma (but basally and apically pale yellowish) and most veins brown; wing membrane slightly brownish below pterostigma and near vein 1-CU1.</p></tp:treatment-sec><tp:treatment-sec sec-type="Male" id="SECID0EY4DK"><title>Male.</title><p>Similar to female (including hind femur; Fig. <xref ref-type="fig" rid="F35">237</xref>), but antenna slenderer (Fig. <xref ref-type="fig" rid="F35">236</xref>).</p></tp:treatment-sec><tp:treatment-sec sec-type="variation" id="SECID0EG5DK"><title>Variations.</title><p>Length of fore wing of ♀ 2.1–2.7 mm (mainly <abbrev xmlns:xlink="http://www.w3.org/1999/xlink" content-type="institution" xlink:title="United Arab Emirates" id="ABBRID0EM5DK" xlink:type="simple">UAE</abbrev>; many specimens from Yemen are larger (2.9–3.6 mm) because of using larger hosts), of ♂ 2.1–2.2 mm (<abbrev xmlns:xlink="http://www.w3.org/1999/xlink" content-type="institution" xlink:title="United Arab Emirates" id="ABBRID0ER5DK" xlink:type="simple">UAE</abbrev>; Yemen 2.3–3.2 mm); vein 1-M of fore wing and parastigma pale yellowish, but sometimes more or less brown; second tergite brownish yellow or brown laterally; stemmaticum usually dark brown, but sometimes brownish yellow.</p></tp:treatment-sec><tp:treatment-sec sec-type="biology" id="SECID0EW5DK"><title>Biology.</title><p>Unknown.</p></tp:treatment-sec><tp:treatment-sec sec-type="distribution" id="SECID0E25DK"><title>Distribution.</title><p>United Arab Emirates, Yemen.</p></tp:treatment-sec><tp:treatment-sec sec-type="etymology" id="SECID0EA6DK"><title>Etymology.</title><p>Named after its intermediate sized ocelli (<italic>meso</italic> is Greek for middle).</p></tp:treatment-sec></tp:taxon-treatment>
