# Supplementary material for: The tribe Phanerotomini (Hymenoptera, Braconidae, Cheloninae) of the Arabian Peninsula, with special reference to the United Arab Emirates and Yemen
Source: Zookeys. 2021 Feb 3;1014:1–118. doi: 10.3897/zookeys.1014.60426 (PMC7875960; doi:10.3897/zookeys.1014.60426)
Supplement: XML Treatment for Phanerotoma microdonta [file zookeys.1014.60426-treatment20.xml]

<!DOCTYPE tp:taxon-treatment
  PUBLIC "-//TaxonX//DTD Taxonomic Treatment Publishing DTD v0 20100105//EN" "tax-treatment-NSO.dtd">
<tp:taxon-treatment xmlns:tp="http://www.plazi.org/taxpub"><tp:treatment-meta><kwd-group><label>Taxon classification</label><kwd><named-content xmlns:xlink="http://www.w3.org/1999/xlink" content-type="kingdom">Animalia</named-content></kwd><kwd><named-content xmlns:xlink="http://www.w3.org/1999/xlink" content-type="order">Hymenoptera</named-content></kwd><kwd><named-content xmlns:xlink="http://www.w3.org/1999/xlink" content-type="family">Braconidae</named-content></kwd></kwd-group><mixed-citation publication-type="journal"><person-group><name><surname>van Achterberg</surname><given-names>Cornelis</given-names></name></person-group><article-title>The tribe <tp:taxon-name><tp:taxon-name-part taxon-name-part-type="tribe">Phanerotomini</tp:taxon-name-part></tp:taxon-name> (<tp:taxon-name><tp:taxon-name-part taxon-name-part-type="order">Hymenoptera</tp:taxon-name-part></tp:taxon-name>, <tp:taxon-name><tp:taxon-name-part taxon-name-part-type="family">Braconidae</tp:taxon-name-part></tp:taxon-name>, <tp:taxon-name><tp:taxon-name-part taxon-name-part-type="subfamily">Cheloninae</tp:taxon-name-part></tp:taxon-name>) of the Arabian Peninsula, with special reference to the United Arab Emirates and Yemen</article-title><source>Zookeys</source><day>03</day><month>2</month><year>2021</year><volume>1014</volume><fpage>1</fpage><lpage>118</lpage><pub-id pub-id-type="doi">10.3897/zookeys.1014.60426</pub-id></mixed-citation></tp:treatment-meta><tp:nomenclature><tp:taxon-name><object-id xmlns:xlink="http://www.w3.org/1999/xlink" content-type="arpha" xlink:type="simple">6010A2AF-F70E-5007-BF2D-D05B816925A4</object-id>
              <tp:taxon-name-part taxon-name-part-type="genus" reg="Phanerotoma">Phanerotoma</tp:taxon-name-part>
              <tp:taxon-name-part taxon-name-part-type="species" reg="microdonta">microdonta</tp:taxon-name-part>
              <object-id xmlns:xlink="http://www.w3.org/1999/xlink" content-type="zoobank" xlink:type="simple">http://zoobank.org/4DCFC3F6-5929-4357-BAEC-6874559DA11E</object-id>
            </tp:taxon-name><tp:taxon-status xmlns:xlink="http://www.w3.org/1999/xlink" xlink:type="simple">sp. nov.</tp:taxon-status><xref ref-type="fig" rid="F37">Figs 250–252</xref><xref ref-type="fig" rid="F38">, 253–263</xref></tp:nomenclature><tp:treatment-sec sec-type="type material" id="SECID0EYAEK"><title>Type material.</title><p><bold><italic>Holotype</italic></bold>, ♀ (<named-content xmlns:xlink="http://www.w3.org/1999/xlink" content-type="dwc:institutional_code" xlink:type="simple">RMNH</named-content>), “<bold>United Arab Emirates</bold>, Sharjah Desert Park (2049–2074), light tr[ap], 30.iv.–31.v.2005, <named-content xmlns:xlink="http://www.w3.org/1999/xlink" content-type="dwc:verbatimCoordinates" xlink:type="simple"><named-content content-type="geo-json" specific-use="{&#34;type&#34;:&#34;Point&#34;,&#34;coordinates&#34;:[55.700000,25.283333]}" id="NCID0ENBEK" xlink:type="simple">25°17'N, 55°42'E</named-content></named-content>, A. v. Harten, <named-content xmlns:xlink="http://www.w3.org/1999/xlink" content-type="dwc:institutional_code" xlink:type="simple">RMNH</named-content>’05”. <bold><italic>Paratypes</italic></bold>: 1♀: Same data as holotype; 8♀: Idem, 21–29.iii.2005; 7♀, 2♂: Idem, 29.iii.–6.iv.2005; 5♀, 8♂: Idem, 6–13.iv.2005; 8♀, 17♂: Idem, 13–23.iv.2005; 5♀: Idem, 30.iv.–7.v.2005; 13♀, 9♂: Idem, 23–30.iv.2005; 4♀, 5♂: Idem, 13–23.iv.2005; 3♀, 1♂: Idem, 22.ii.–9.iii.2005; 1♀, 1♂: Idem, 25.i.–22.ii.2005; 1♀: Idem, 17.ii.–3.iii.2007; 1♀: Idem, 4.viii.–4.ix.2008; 1♀: “United Arab Emirates, al-Ajban (11858), light trap, 17.iv.–29.v.2006, <named-content xmlns:xlink="http://www.w3.org/1999/xlink" content-type="dwc:verbatimCoordinates" xlink:type="simple"><named-content content-type="geo-json" specific-use="{&#34;type&#34;:&#34;Point&#34;,&#34;coordinates&#34;:[55.016667,24.600000]}" id="NCID0E4BEK" xlink:type="simple">24°36'N, 55°01'E</named-content></named-content>, A. v. Harten, <named-content xmlns:xlink="http://www.w3.org/1999/xlink" content-type="dwc:institutional_code" xlink:type="simple">RMNH</named-content>’10”; 1♂: Idem, 22.x.–9.xi.2005, Malaise trap; 1♀: Idem, 1.iv.–2.v.2006, Malaise trap; 1♂: Idem, 25.iii.–2.iv.2006, Malaise trap; 1♀, 1♂: Idem, 7–28.xii.2006, Malaise &amp; light trap; 1♂: “United Arab Emirates, N of Ajman (6338–6342), water traps, 9–28.xii.2006, A. v. Harten, <named-content xmlns:xlink="http://www.w3.org/1999/xlink" content-type="dwc:institutional_code" xlink:type="simple">RMNH</named-content>’07”; 1♀: Idem, 1.ii.–16.iii.2009; 2♀: “United Arab Emirates, NARC near Sweihan (1410), light trap, 1.ii.–14.iii.2005, <named-content xmlns:xlink="http://www.w3.org/1999/xlink" content-type="dwc:verbatimCoordinates" xlink:type="simple"><named-content content-type="geo-json" specific-use="{&#34;type&#34;:&#34;Point&#34;,&#34;coordinates&#34;:[55.433333,24.400000]}" id="NCID0EPCEK" xlink:type="simple">24°24'N, 55°26'E</named-content></named-content>, A. v. Harten, <named-content xmlns:xlink="http://www.w3.org/1999/xlink" content-type="dwc:institutional_code" xlink:type="simple">RMNH</named-content>’05”; 1♂: Idem, 9–20.iv.2005; 1♀: Idem, 28.iii.–2.iv.2005; 1♂: “United Arab Emirates, Sharjah (1840–1889), light trap, 6–30.vi.2005, <named-content xmlns:xlink="http://www.w3.org/1999/xlink" content-type="dwc:verbatimCoordinates" xlink:type="simple"><named-content content-type="geo-json" specific-use="{&#34;type&#34;:&#34;Point&#34;,&#34;coordinates&#34;:[55.400000,25.350000]}" id="NCID0E3CEK" xlink:type="simple">25°21'N, 55°24'E</named-content></named-content>, A. v. Harten, <named-content xmlns:xlink="http://www.w3.org/1999/xlink" content-type="dwc:institutional_code" xlink:type="simple">RMNH</named-content>’05”; 2♂: “United Arab Emirates, Hatta (11572), light trap, 21.vi.–19.vii.2006, <named-content xmlns:xlink="http://www.w3.org/1999/xlink" content-type="dwc:verbatimCoordinates" xlink:type="simple"><named-content content-type="geo-json" specific-use="{&#34;type&#34;:&#34;Point&#34;,&#34;coordinates&#34;:[56.116667,24.816667]}" id="NCID0EJDEK" xlink:type="simple">24°49'N, 56°07'E</named-content></named-content>, A. v. Harten, <named-content xmlns:xlink="http://www.w3.org/1999/xlink" content-type="dwc:institutional_code" xlink:type="simple">RMNH</named-content>’09”; 3♀: “<bold>Yemen</bold> (5404), Haman ‘Ali, from coffee berries (with <italic><tp:taxon-name><tp:taxon-name-part taxon-name-part-type="genus" reg="Ceratitis">Ceratitis</tp:taxon-name-part> <tp:taxon-name-part taxon-name-part-type="species" reg="capitata">capitata</tp:taxon-name-part></tp:taxon-name></italic>?), 14.iii.2001, A. van Harten, <named-content xmlns:xlink="http://www.w3.org/1999/xlink" content-type="dwc:institutional_code" xlink:type="simple">RMNH</named-content>’02”; 5♀, “Yemen (7501), Al Kadan, light trap, i.2003, A. van Harten &amp; A.R. Al Yarimi, <named-content xmlns:xlink="http://www.w3.org/1999/xlink" content-type="dwc:institutional_code" xlink:type="simple">RMNH</named-content>’03”; 3♀, 3♂: “Yemen (8136), Al Kowd, light trap, ix.2003, A. van Harten &amp; S. Al Haruri, <named-content xmlns:xlink="http://www.w3.org/1999/xlink" content-type="dwc:institutional_code" xlink:type="simple">RMNH</named-content>’03”; 2♀: Idem, 27–31.vii.2001; 1♂: Idem, 8–12.vii.2001; 1♀: Idem, vi.2002; 1♀: Idem, i.–iii.2003; 1♂: Idem, v.–vi.2000; 1♀: Idem, viii.2000; 3♀: Idem, ix.1999; 1♀: Idem, xi.2000; 1♀: Idem, vii.–ix.2001; 2♀: Idem, 17–21.vii.2001.</p></tp:treatment-sec><tp:treatment-sec sec-type="diagnosis" id="SECID0EPEEK"><title>Diagnosis.</title><p>Marginal cell of fore wing small, distance between wing apex and vein 1-R1 0.7–1.2 × as long as pterostigma (Fig. <xref ref-type="fig" rid="F38">253</xref>); pterostigma much wider than length of vein 3-SR; temple mainly granulate; parastigma rather large and yellow; vein 1-M of fore wing pale yellowish; second tooth of mandible ca. 0.3 × length of apical tooth (Fig. <xref ref-type="fig" rid="F38">258</xref>); hind tibia with distinct subbasal dark brown patch, rarely only faintly indicated. Easily confused with <italic><tp:taxon-name><tp:taxon-name-part taxon-name-part-type="genus" reg="Phanerotoma">P.</tp:taxon-name-part> <tp:taxon-name-part taxon-name-part-type="species" reg="masiana">masiana</tp:taxon-name-part></tp:taxon-name></italic> Fahringer, from Arabian Peninsula, Egypt, Iran and Libya, but inner tooth of mandible small, ca. 0.3 × as long as apical tooth (medium-sized to large and 0.6–0.8 × in <italic><tp:taxon-name><tp:taxon-name-part taxon-name-part-type="genus" reg="Phanerotoma">P.</tp:taxon-name-part> <tp:taxon-name-part taxon-name-part-type="species" reg="masiana">masiana</tp:taxon-name-part></tp:taxon-name></italic>); hind tibia usually with distinct subbasal dark patch (usually absent) and third metasomal tergite evenly sculptured and rather matt (rarely intermediate; partly smooth and shiny medially). Similar to <italic><tp:taxon-name><tp:taxon-name-part taxon-name-part-type="genus" reg="Phanerotoma">P.</tp:taxon-name-part> <tp:taxon-name-part taxon-name-part-type="species" reg="stenochora">stenochora</tp:taxon-name-part></tp:taxon-name></italic>, but differs by the densely sculptured third metasomal tergite (smooth in <italic><tp:taxon-name><tp:taxon-name-part taxon-name-part-type="genus" reg="Phanerotoma">P.</tp:taxon-name-part> <tp:taxon-name-part taxon-name-part-type="species" reg="stenochora">stenochora</tp:taxon-name-part></tp:taxon-name></italic>), distance between wing apex and vein 1-R1 0.6–1.1 × vein 1-R1 (ca. twice), temple granulate (finely rugose), near apical third of antenna of ♀ without shortened segments (present), and first discal cell of fore wing much higher than first subdiscal cell (approx. equally high).</p><fig id="F37" position="float" orientation="portrait"><object-id xmlns:xlink="http://www.w3.org/1999/xlink" content-type="doi" xlink:type="simple">10.3897/zookeys..60426.figures250-252</object-id><object-id xmlns:xlink="http://www.w3.org/1999/xlink" content-type="arpha" xlink:type="simple">CD8D0493-A9FE-5124-B0AB-67BC276C946C</object-id><label>Figures 250–252.</label><caption><p><italic><tp:taxon-name><tp:taxon-name-part taxon-name-part-type="genus" reg="Phanerotoma">Phanerotoma</tp:taxon-name-part> <tp:taxon-name-part taxon-name-part-type="species" reg="microdonta">microdonta</tp:taxon-name-part></tp:taxon-name></italic> van Achterberg, sp. nov., ♀, holotype (but <bold>251, 252</bold> of ♂, paratype) <bold>250</bold> habitus lateral <bold>251</bold> antenna <bold>252</bold> hind femur and tibia lateral.</p></caption><graphic xmlns:xlink="http://www.w3.org/1999/xlink" xlink:href="zookeys-1014-001-g037.jpg" position="float" orientation="portrait" xlink:type="simple" id="oo_504660.jpg"><uri content-type="original_file" xlink:type="simple">https://binary.pensoft.net/fig/504660</uri></graphic></fig></tp:treatment-sec><tp:treatment-sec sec-type="description" id="SECID0EJHEK"><title>Description.</title><p>Female, holotype, length of body (excluding ovipositor) 2.6 mm; antenna 2.0 mm; fore wing 2.0 mm; visible part of ovipositor sheath 0.4 mm (only apex setose).</p><p><bold><italic>Head</italic>.</bold> Width 1.4 × median length in anterior view and part of head above eye in lateral view 0.2 × height of eye (Fig. <xref ref-type="fig" rid="F38">261</xref>); antenna with 23 segments and as long as fore wing, near apical third segments elongate and longer than wide, narrowed apically and five apical segments moniliform (Figs <xref ref-type="fig" rid="F38">262</xref>, <xref ref-type="fig" rid="F38">263</xref>) and apical segment with minute spine, third, fourth and penultimate segments 2.4, 2.0 and 1.0 × longer than wide in lateral view, respectively; area of stemmaticum granulate; <abbrev xmlns:xlink="http://www.w3.org/1999/xlink" xlink:title="diameter of posterior ocellus" id="ABBRID0EBIEK" xlink:type="simple">OOL</abbrev>: diameter of posterior ocellus: <abbrev xmlns:xlink="http://www.w3.org/1999/xlink" xlink:title="diameter of posterior ocellus" id="ABBRID0EFIEK" xlink:type="simple">POL</abbrev> = 10: 4: 5; length of eye 3.8 × temple in dorsal view (Fig. <xref ref-type="fig" rid="F38">259</xref>); frons granulate-rugulose laterally, largely granulate medially and without median carina; vertex granulate-rugulose and rather shiny; temple granulate and with satin sheen; face granulate and with small median bump dorsally but no distinct median carina; clypeus superficially granulate, rather shiny and distinctly narrower than face and with two minute teeth medio-ventrally (Fig. <xref ref-type="fig" rid="F38">260</xref>); eye large, strongly convex and in lateral view 2.5 × (measured medially) temple (Fig. <xref ref-type="fig" rid="F38">261</xref>), in anterior view slightly higher than minimum width of face; upper condyle of mandible below lower level of eyes (Fig. <xref ref-type="fig" rid="F38">260</xref>); malar space granulate, with satin sheen and 0.9 × as long as basal width of mandible; lower tooth of mandible 0.3 × as long as apical tooth (Fig. <xref ref-type="fig" rid="F38">258</xref>).</p><fig id="F38" position="float" orientation="portrait"><object-id xmlns:xlink="http://www.w3.org/1999/xlink" content-type="doi" xlink:type="simple">10.3897/zookeys..60426.figures253-263</object-id><object-id xmlns:xlink="http://www.w3.org/1999/xlink" content-type="arpha" xlink:type="simple">44B3B413-A6E9-538F-9A7F-B277C513AA0B</object-id><label>Figures 253–263.</label><caption><p><italic><tp:taxon-name><tp:taxon-name-part taxon-name-part-type="genus" reg="Phanerotoma">Phanerotoma</tp:taxon-name-part> <tp:taxon-name-part taxon-name-part-type="species" reg="microdonta">microdonta</tp:taxon-name-part></tp:taxon-name></italic> van Achterberg, sp. nov., ♀, holotype <bold>253</bold> fore wing <bold>254</bold> mesosoma dorsal <bold>255</bold> first–third metasomal tergites dorsal <bold>256</bold> metasoma lateral <bold>257</bold> hind leg lateral <bold>258</bold> mandible ventral <bold>259</bold> head dorsal <bold>260</bold> head anterior <bold>261</bold> head lateral <bold>262</bold> apical half of antenna lateral <bold>263</bold> antenna lateral.</p></caption><graphic xmlns:xlink="http://www.w3.org/1999/xlink" xlink:href="zookeys-1014-001-g038.jpg" position="float" orientation="portrait" xlink:type="simple" id="oo_504661.jpg"><uri content-type="original_file" xlink:type="simple">https://binary.pensoft.net/fig/504661</uri></graphic></fig><p><bold><italic>Mesosoma</italic></bold> (Figs <xref ref-type="fig" rid="F37">250</xref>, <xref ref-type="fig" rid="F38">254</xref>). Length 1.5 × its width in lateral view; side of pronotum rugose, but antero-medially and postero-ventrally partly smooth; propleuron posteriorly evenly convex; mesosternum largely superficially granulate and shiny; mesoscutum densely rugulose combined with granules in between; scutellum distinctly granulate and rather matt; notauli not indicated; scutellar sulcus narrow and with ten carinae (Fig. <xref ref-type="fig" rid="F38">254</xref>); metanotum without median carina anteriorly and no tooth posteriorly; propodeum coarsely reticulate-rugose, without distinct median and transverse carinae, and latero-posteriorly not tuberculate. <bold><italic>Wings</italic>.</bold> Fore wing 2.8 × longer than its maximum width; length of 1-R1 0.8 × as long as pterostigma; distance between wing apex and vein 1-R1 equal to length of vein 1-R1; r issued far beyond middle of pterostigma and 2.5 × 3-SR; 2-SR nearly straight and distally slightly converging to posterior margin of pterostigma (Fig. <xref ref-type="fig" rid="F38">253</xref>); SR1 straight; 2-SR+M absent, m-cu interstitial; parastigma medium-sized to rather large; first discal cell of fore wing higher than first subdiscal cell; 1-CU1 0.4 × as long as vein 2-CU1; r:3-SR:SR1 = 5:2:31; 2-SR:3-SR:r-m = 15:2:6; r-m vertical; 2-M slightly curved (Fig. <xref ref-type="fig" rid="F38">253</xref>). Hind wing: M+CU:1-M:1r-m = 23:16:9. <bold><italic>Legs</italic>.</bold> Hind femur matt, 4.0 × as long as wide and widened submedially; middle tibia with ivory blister; inner spur of middle tibia 0.4 × its basitarsus; hind coxa largely coriaceous and rather matt; hind tibia rather wide medially (Figs <xref ref-type="fig" rid="F37">250</xref>, <xref ref-type="fig" rid="F38">257</xref>).</p><p><bold><italic>Metasoma</italic></bold> (Figs <xref ref-type="fig" rid="F38">255</xref>, <xref ref-type="fig" rid="F38">256</xref>). Elliptical in dorsal view, twice as long as wide and 1.3 × as long as mesosoma; first and second tergites densely and finely rugulose; second metasomal suture narrow and first suture much wider; third tergite 1.6 × longer than second tergite and laterally curved, in lateral view rather flat (Fig. <xref ref-type="fig" rid="F38">256</xref>), largely coriaceous-granulate and with satin sheen (Fig. <xref ref-type="fig" rid="F38">255</xref>), lateral lamella narrow, not protruding latero-apically and medio-apically truncate and medium-sized; ovipositor sheath narrow (Fig. <xref ref-type="fig" rid="F38">256</xref>), its visible part 0.2 × as long as fore wing and 0.3 × metasomal carapace and only its apex with few rather long setae; hypopygium apically with robust triangle (Fig. <xref ref-type="fig" rid="F38">256</xref>), without apical spine and sparsely setose.</p><p><bold><italic>Colour</italic>.</bold> Head (except clypeus) scapus, apex of antenna and ovipositor sheath brown; clypeus, propleuron, tegulum and remainder of antenna brownish yellow; humeral plate, third tergite, apex of second tergite, posterior half of metasoma ventrally, pterostigma (but basally pale yellowish), most veins, apical half of tibiae, middle and hind tibiae subbasally more or less dark brown; palpi, mandible (except dark brown teeth) and legs pale yellowish, but tibiae submedially, first and second tergites and basal half of metasoma ventrally ivory; wing membrane basally and marginal cell hyaline, remainder of apical half of fore wing slightly brownish; parastigma, veins 1-M and m-cu of fore wing pale yellow.</p></tp:treatment-sec><tp:treatment-sec sec-type="Male" id="SECID0E3MEK"><title>Male.</title><p>Similar to female with hind femur similar or inflated (Fig. <xref ref-type="fig" rid="F37">252</xref>) and antennal segments slenderer (Fig. <xref ref-type="fig" rid="F37">251</xref>).</p></tp:treatment-sec><tp:treatment-sec sec-type="variation" id="SECID0EKNEK"><title>Variations.</title><p>Length of fore wing of ♀ (1.3–)1.6–2.5 mm, of ♂ 1.4–2.0 mm; clypeus brown or brownish yellow; first–third tergites distinctly sculptured (typical) to (rarely) nearly smooth and shiny; third metasomal tergite 1.5–1.6 × longer than second tergite, dark brown or brown; apical 0.3–0.5 of antenna dark brown; scapus and head sometimes more or less brownish yellow; vein 3-SR 1.1–2.7 × as long as vein r; hind femur largely and apex of hind tibia sometimes dark brown.</p></tp:treatment-sec><tp:treatment-sec sec-type="biology" id="SECID0EPNEK"><title>Biology.</title><p>Unknown.</p></tp:treatment-sec><tp:treatment-sec sec-type="distribution" id="SECID0EUNEK"><title>Distribution.</title><p>United Arabian Emirates, Yemen.</p></tp:treatment-sec><tp:treatment-sec sec-type="etymology" id="SECID0EZNEK"><title>Etymology.</title><p>Named after short inner tooth of the mandible (<italic>mikros</italic> is Greek for small and <italic>odontos</italic> is Latin for tooth).</p></tp:treatment-sec></tp:taxon-treatment>
