# Supplementary material for: The tribe Phanerotomini (Hymenoptera, Braconidae, Cheloninae) of the Arabian Peninsula, with special reference to the United Arab Emirates and Yemen
Source: Zookeys. 2021 Feb 3;1014:1–118. doi: 10.3897/zookeys.1014.60426 (PMC7875960; doi:10.3897/zookeys.1014.60426)
Supplement: XML Treatment for Phanerotoma micrommata [file zookeys.1014.60426-treatment21.xml]

<!DOCTYPE tp:taxon-treatment
  PUBLIC "-//TaxonX//DTD Taxonomic Treatment Publishing DTD v0 20100105//EN" "tax-treatment-NSO.dtd">
<tp:taxon-treatment xmlns:tp="http://www.plazi.org/taxpub"><tp:treatment-meta><kwd-group><label>Taxon classification</label><kwd><named-content xmlns:xlink="http://www.w3.org/1999/xlink" content-type="kingdom">Animalia</named-content></kwd><kwd><named-content xmlns:xlink="http://www.w3.org/1999/xlink" content-type="order">Hymenoptera</named-content></kwd><kwd><named-content xmlns:xlink="http://www.w3.org/1999/xlink" content-type="family">Braconidae</named-content></kwd></kwd-group><mixed-citation publication-type="journal"><person-group><name><surname>van Achterberg</surname><given-names>Cornelis</given-names></name></person-group><article-title>The tribe <tp:taxon-name><tp:taxon-name-part taxon-name-part-type="tribe">Phanerotomini</tp:taxon-name-part></tp:taxon-name> (<tp:taxon-name><tp:taxon-name-part taxon-name-part-type="order">Hymenoptera</tp:taxon-name-part></tp:taxon-name>, <tp:taxon-name><tp:taxon-name-part taxon-name-part-type="family">Braconidae</tp:taxon-name-part></tp:taxon-name>, <tp:taxon-name><tp:taxon-name-part taxon-name-part-type="subfamily">Cheloninae</tp:taxon-name-part></tp:taxon-name>) of the Arabian Peninsula, with special reference to the United Arab Emirates and Yemen</article-title><source>Zookeys</source><day>03</day><month>2</month><year>2021</year><volume>1014</volume><fpage>1</fpage><lpage>118</lpage><pub-id pub-id-type="doi">10.3897/zookeys.1014.60426</pub-id></mixed-citation></tp:treatment-meta><tp:nomenclature><tp:taxon-name><object-id xmlns:xlink="http://www.w3.org/1999/xlink" content-type="arpha" xlink:type="simple">48DC5918-4894-58D2-8C6F-D38D6D9AC111</object-id>
              <tp:taxon-name-part taxon-name-part-type="genus" reg="Phanerotoma">Phanerotoma</tp:taxon-name-part>
              <tp:taxon-name-part taxon-name-part-type="species" reg="micrommata">micrommata</tp:taxon-name-part>
              <object-id xmlns:xlink="http://www.w3.org/1999/xlink" content-type="zoobank" xlink:type="simple">http://zoobank.org/A2217CEA-A44C-4CD8-970E-2C57C6159C11</object-id>
            </tp:taxon-name><tp:taxon-status xmlns:xlink="http://www.w3.org/1999/xlink" xlink:type="simple">sp. nov.</tp:taxon-status><xref ref-type="fig" rid="F39">Figs 264</xref><xref ref-type="fig" rid="F40">, 265–275</xref></tp:nomenclature><tp:treatment-sec sec-type="type material" id="SECID0ETPEK"><title>Type material.</title><p><bold><italic>Holotype</italic></bold>, ♀ (<named-content xmlns:xlink="http://www.w3.org/1999/xlink" content-type="dwc:institutional_code" xlink:type="simple">RMNH</named-content>): “<bold>United Arab Emirates</bold>, NARC near Sweihan (1193), light trap, 14–28.iii.2005, <named-content xmlns:xlink="http://www.w3.org/1999/xlink" content-type="dwc:verbatimCoordinates" xlink:type="simple"><named-content content-type="geo-json" specific-use="{&#34;type&#34;:&#34;Point&#34;,&#34;coordinates&#34;:[55.433333,24.400000]}" id="NCID0EIQEK" xlink:type="simple">24°24'N, 55°26'E</named-content></named-content>, A. v. Harten, <named-content xmlns:xlink="http://www.w3.org/1999/xlink" content-type="dwc:institutional_code" xlink:type="simple">RMNH</named-content>’05”. <bold><italic>Paratypes</italic></bold>: 3♀: Idem, 28.iii.–2.iv.2005; 1♀: “United Arab Emirates, Fujairah (1314), light tr[ap], 13–19.iv.2005, <named-content xmlns:xlink="http://www.w3.org/1999/xlink" content-type="dwc:verbatimCoordinates" xlink:type="simple"><named-content content-type="geo-json" specific-use="{&#34;type&#34;:&#34;Point&#34;,&#34;coordinates&#34;:[56.350000,25.133333]}" id="NCID0EYQEK" xlink:type="simple">25°08'N, 56°21'E</named-content></named-content>, A. v. Harten, <named-content xmlns:xlink="http://www.w3.org/1999/xlink" content-type="dwc:institutional_code" xlink:type="simple">RMNH</named-content>’05”.</p></tp:treatment-sec><tp:treatment-sec sec-type="diagnosis" id="SECID0ECREK"><title>Diagnosis.</title><p>Ventral half of temple very shiny, mostly smooth to largely finely aciculate (Fig. <xref ref-type="fig" rid="F40">273</xref>); clypeus very shiny and 0.9 × width of face, intertentorial distance 4 × minimum distance from clypeus to eye (Fig. <xref ref-type="fig" rid="F40">272</xref>); <abbrev xmlns:xlink="http://www.w3.org/1999/xlink" xlink:title="diameter of posterior ocellus" id="ABBRID0EQREK" xlink:type="simple">POL</abbrev> 0.6–0.8 × diameter of posterior ocellus; median carina of frons present; subapical antennal segments somewhat serrate (because of minute subapical protuberances) and non-moniliform (Figs <xref ref-type="fig" rid="F40">274</xref>, <xref ref-type="fig" rid="F40">275</xref>); eye in lateral view ca. 2.5 × as wide as temple medially (Fig. <xref ref-type="fig" rid="F40">273</xref>); vein 1-R1 of fore wing approx. twice distance between apex of marginal cell and apex of wing (Fig. <xref ref-type="fig" rid="F40">265</xref>); frons with fine median carina; temple rather flat (Figs <xref ref-type="fig" rid="F40">271</xref>, <xref ref-type="fig" rid="F40">273</xref>); stemmaticum yellowish brown; length of fore wing approx. 2.5 mm. Similar to <italic><tp:taxon-name><tp:taxon-name-part taxon-name-part-type="genus" reg="Phanerotoma">P.</tp:taxon-name-part> <tp:taxon-name-part taxon-name-part-type="species" reg="glabritemporalis">glabritemporalis</tp:taxon-name-part></tp:taxon-name></italic> because of the smooth face and temples, but differs by having temples directly narrowed behind eyes (convex in <italic><tp:taxon-name><tp:taxon-name-part taxon-name-part-type="genus" reg="Phanerotoma">P.</tp:taxon-name-part> <tp:taxon-name-part taxon-name-part-type="species" reg="glabritemporalis">glabritemporalis</tp:taxon-name-part></tp:taxon-name></italic>), clypeus with two minute ventral teeth (3), second metasomal suture curved (straight), stemmaticum yellowish brown (largely dark brown), scutellar sulcus narrow (wide) and slender hind femur (widened).</p><fig id="F39" position="float" orientation="portrait"><object-id xmlns:xlink="http://www.w3.org/1999/xlink" content-type="doi" xlink:type="simple">10.3897/zookeys..60426.figure264</object-id><object-id xmlns:xlink="http://www.w3.org/1999/xlink" content-type="arpha" xlink:type="simple">9F6151F1-2DB3-5A22-A126-CB83F8DB61C3</object-id><label>Figure 264.</label><caption><p><italic><tp:taxon-name><tp:taxon-name-part taxon-name-part-type="genus" reg="Phanerotoma">Phanerotoma</tp:taxon-name-part> <tp:taxon-name-part taxon-name-part-type="species" reg="micrommata">micrommata</tp:taxon-name-part></tp:taxon-name></italic> van Achterberg, sp. nov., ♀, holotype, habitus lateral.</p></caption><graphic xmlns:xlink="http://www.w3.org/1999/xlink" xlink:href="zookeys-1014-001-g039.jpg" position="float" orientation="portrait" xlink:type="simple" id="oo_504662.jpg"><uri content-type="original_file" xlink:type="simple">https://binary.pensoft.net/fig/504662</uri></graphic></fig></tp:treatment-sec><tp:treatment-sec sec-type="description" id="SECID0E1TEK"><title>Description.</title><p>Female, holotype, length of body (excluding ovipositor) 2.8 mm; antenna 2.5 mm; fore wing 2.5 mm; visible part of ovipositor sheath 0.1 mm (entirely setose).</p><p><bold><italic>Head</italic>.</bold> Width 1.5 × median length in anterior view and part of head above eye in lateral view 0.3 × height of eye (Fig. <xref ref-type="fig" rid="F40">273</xref>); antenna with 23 segments, with small apical spine and as long as fore wing, segments slender and gradually shortened, narrowed apically and segments of apical half with minute subapical protuberance, “pseudo-serrate”, and non-moniliform (Fig. <xref ref-type="fig" rid="F40">275</xref>), third, fourth and penultimate segments 3.4, 2.8 and 1.5 × longer than wide in lateral view, respectively; area of stemmaticum smooth; <abbrev xmlns:xlink="http://www.w3.org/1999/xlink" xlink:title="diameter of posterior ocellus" id="ABBRID0EOUEK" xlink:type="simple">OOL</abbrev>: diameter of posterior ocellus: <abbrev xmlns:xlink="http://www.w3.org/1999/xlink" xlink:title="diameter of posterior ocellus" id="ABBRID0ESUEK" xlink:type="simple">POL</abbrev> = 14: 5: 4; length of eye 2.6 × temple in dorsal view (Fig. <xref ref-type="fig" rid="F40">271</xref>); frons medially mostly smooth (except for fine median carina), very shiny and laterally finely curved rugulose; vertex superficially rugulose near eyes and remainder mostly smooth and shiny; temple parallel-sided in lateral view, mostly smooth (except some aciculae ventrally) and shiny, rather flat (Fig. <xref ref-type="fig" rid="F40">273</xref>), in dorsal view directly narrowed behind eyes (Fig. <xref ref-type="fig" rid="F40">271</xref>); face mostly smooth, very shiny and with short median ridge dorsally; clypeus 0.9 × minimum width of face, smooth and very shiny, with erect setae and medio-ventrally with two obsolescent teeth (Fig. <xref ref-type="fig" rid="F40">272</xref>); intertentorial distance 4 × minimum distance between clypeus and eye; eye large, strongly convex and in lateral view 2.5 × (measured medially) wider than temple (Fig. <xref ref-type="fig" rid="F40">273</xref>), in anterior view height nearly equal to minimum width of face; upper condyle of mandible above lower level of eyes (Fig. <xref ref-type="fig" rid="F40">272</xref>); malar space rugose, shiny and 0.3 × as basal width of mandible; lower tooth of mandible minute, 0.3 × as long as apical tooth (Fig. <xref ref-type="fig" rid="F40">270</xref>).</p><fig id="F40" position="float" orientation="portrait"><object-id xmlns:xlink="http://www.w3.org/1999/xlink" content-type="doi" xlink:type="simple">10.3897/zookeys..60426.figures265-275</object-id><object-id xmlns:xlink="http://www.w3.org/1999/xlink" content-type="arpha" xlink:type="simple">170DE3CA-C1BA-5866-9476-070907651DD6</object-id><label>Figures 265–275.</label><caption><p><italic><tp:taxon-name><tp:taxon-name-part taxon-name-part-type="genus" reg="Phanerotoma">Phanerotoma</tp:taxon-name-part> <tp:taxon-name-part taxon-name-part-type="species" reg="micrommata">micrommata</tp:taxon-name-part></tp:taxon-name></italic> van Achterberg, sp. nov., ♀, holotype <bold>265</bold> wings <bold>266</bold> mesosoma dorsal <bold>267</bold> first–third metasomal tergites dorsal <bold>268</bold> metasoma lateral <bold>269</bold> hind leg lateral <bold>270</bold> mandible ventral <bold>271</bold> head dorsal <bold>272</bold> head anterior <bold>273</bold> head lateral <bold>274</bold> antenna lateral <bold>275</bold> apical half of antenna lateral.</p></caption><graphic xmlns:xlink="http://www.w3.org/1999/xlink" xlink:href="zookeys-1014-001-g040.jpg" position="float" orientation="portrait" xlink:type="simple" id="oo_504663.jpg"><uri content-type="original_file" xlink:type="simple">https://binary.pensoft.net/fig/504663</uri></graphic></fig><p><bold><italic>Mesosoma</italic></bold> (Figs <xref ref-type="fig" rid="F39">264</xref>, <xref ref-type="fig" rid="F40">266</xref>). Length 1.6 × its width in lateral view; side of pronotum mainly rugose and shiny; mesosternum superficially coriaceous and shiny; mesoscutum finely reticulate-rugulose and rather shiny; notauli absent; scutellar sulcus narrow and with eight short carinae (Fig. <xref ref-type="fig" rid="F40">266</xref>); scutellum finely longitudinally rugulose and rather shiny; metanotum with short median carina anteriorly, weakly serrate and truncate posteriorly; propodeum nearly smooth anteriorly and remainder finely rugose, without distinct median and transverse carinae, latero-posteriorly not tuberculate. <bold><italic>Wings</italic>.</bold> Fore wing 2.8 × longer than its maximum width; 1-R1 as long as swollen pterostigma; 1-R1 2.3 × distance between apex of marginal cell and apex of wing; r issued far beyond middle of pterostigma and 0.8 × 3-SR; 2-SR straight and distally converging to posterior margin of pterostigma (Fig. <xref ref-type="fig" rid="F40">265</xref>); SR1 straight; 2-SR+M rather long because of distinctly postfurcal m-cu; parastigma large; 1-CU1 0.4 × as long as vein 2-CU1 and as long as cu-a; r:3-SR:SR1 = 9:20:130; 2-SR:3-SR:r-m = 26:20:11; r-m vertical; 2-M weakly curved (Fig. <xref ref-type="fig" rid="F40">265</xref>). Hind wing: M+CU:1-M:1r-m = 26:22:9. <bold><italic>Legs</italic>.</bold> Hind femur 4.4 × as long as wide and slender (Fig. <xref ref-type="fig" rid="F40">269</xref>); middle tibia with ivory blister; inner spur of middle tibia 0.4 × its basitarsus; hind coxa mostly smooth and shiny; hind tibia and basitarsus slender (Fig. <xref ref-type="fig" rid="F40">269</xref>).</p><p><bold><italic>Metasoma</italic></bold> (Figs <xref ref-type="fig" rid="F40">267</xref>, <xref ref-type="fig" rid="F40">268</xref>). Oval in dorsal view, 1.7 × as long as wide and 1.2 × as long as mesosoma; first suture curved; first and second tergites finely and densely longitudinally striate-rugose, rather shiny; third tergite 1.5 × longer than second tergite and laterally curved, in lateral view rather convex (Fig. <xref ref-type="fig" rid="F40">268</xref>), but apically flat, finely striate-rugulose, rather shiny and medio-posteriorly truncate (Fig. <xref ref-type="fig" rid="F40">267</xref>), lateral lamella narrow, not protruding latero-apically and medio-apically narrow and truncate; ovipositor sheath medium-sized (Fig. <xref ref-type="fig" rid="F40">268</xref>), its visible and entirely setose part 0.05 × as long as fore wing and 0.11 × metasomal carapace; hypopygium rather obtuse apically, without short apical triangle or apical spine.</p><p><bold><italic>Colour</italic>.</bold> Brownish yellow (including stemmaticum); palpi, mandible (except reddish brown apex), clypeus, malar space, tegulae, pronotum, propleuron, legs (but hind femur and tibia brownish apically), first and second metasomal tergites and metasoma ventrally pale yellowish or ivory; ovipositor sheath brown; pterostigma rather dark brown, but basally and narrowly apically pale yellowish (Fig. <xref ref-type="fig" rid="F40">265</xref>); wing membrane subhyaline but below pterostigma slightly infuscate; parastigma, veins 1-M, 2-CU1 and m-cu of fore wing pale yellowish and veins r, 1-CU1, cu-a, 2-SR, 3-SR and 2-M brown.</p></tp:treatment-sec><tp:treatment-sec sec-type="Male" id="SECID0ERZEK"><title>Male.</title><p>Unknown.</p></tp:treatment-sec><tp:treatment-sec sec-type="biology" id="SECID0EWZEK"><title>Biology.</title><p>Unknown.</p></tp:treatment-sec><tp:treatment-sec sec-type="distribution" id="SECID0E2ZEK"><title>Distribution.</title><p>United Arabian Emirates.</p></tp:treatment-sec><tp:treatment-sec sec-type="etymology" id="SECID0EA1EK"><title>Etymology.</title><p>Named after its smaller ocelli (<italic>mikrommatos</italic> is Greek for small-eyed).</p></tp:treatment-sec></tp:taxon-treatment>
