# Supplementary material for: The tribe Phanerotomini (Hymenoptera, Braconidae, Cheloninae) of the Arabian Peninsula, with special reference to the United Arab Emirates and Yemen
Source: Zookeys. 2021 Feb 3;1014:1–118. doi: 10.3897/zookeys.1014.60426 (PMC7875960; doi:10.3897/zookeys.1014.60426)
Supplement: XML Treatment for Phanerotoma ocularis [file zookeys.1014.60426-treatment22.xml]

<!DOCTYPE tp:taxon-treatment
  PUBLIC "-//TaxonX//DTD Taxonomic Treatment Publishing DTD v0 20100105//EN" "tax-treatment-NSO.dtd">
<tp:taxon-treatment xmlns:tp="http://www.plazi.org/taxpub"><tp:treatment-meta><kwd-group><label>Taxon classification</label><kwd><named-content xmlns:xlink="http://www.w3.org/1999/xlink" content-type="kingdom">Animalia</named-content></kwd><kwd><named-content xmlns:xlink="http://www.w3.org/1999/xlink" content-type="order">Hymenoptera</named-content></kwd><kwd><named-content xmlns:xlink="http://www.w3.org/1999/xlink" content-type="family">Braconidae</named-content></kwd></kwd-group><mixed-citation publication-type="journal"><person-group><name><surname>van Achterberg</surname><given-names>Cornelis</given-names></name></person-group><article-title>The tribe <tp:taxon-name><tp:taxon-name-part taxon-name-part-type="tribe">Phanerotomini</tp:taxon-name-part></tp:taxon-name> (<tp:taxon-name><tp:taxon-name-part taxon-name-part-type="order">Hymenoptera</tp:taxon-name-part></tp:taxon-name>, <tp:taxon-name><tp:taxon-name-part taxon-name-part-type="family">Braconidae</tp:taxon-name-part></tp:taxon-name>, <tp:taxon-name><tp:taxon-name-part taxon-name-part-type="subfamily">Cheloninae</tp:taxon-name-part></tp:taxon-name>) of the Arabian Peninsula, with special reference to the United Arab Emirates and Yemen</article-title><source>Zookeys</source><day>03</day><month>2</month><year>2021</year><volume>1014</volume><fpage>1</fpage><lpage>118</lpage><pub-id pub-id-type="doi">10.3897/zookeys.1014.60426</pub-id></mixed-citation></tp:treatment-meta><tp:nomenclature><tp:taxon-name><object-id xmlns:xlink="http://www.w3.org/1999/xlink" content-type="arpha" xlink:type="simple">43B368FE-FDE3-5C6B-9702-C4B8957C3599</object-id>
              <tp:taxon-name-part taxon-name-part-type="genus" reg="Phanerotoma">Phanerotoma</tp:taxon-name-part>
              <tp:taxon-name-part taxon-name-part-type="species" reg="ocularis">ocularis</tp:taxon-name-part>
            </tp:taxon-name><tp:taxon-authority>Kohl, 1906</tp:taxon-authority><xref ref-type="fig" rid="F41">Figs 276–279</xref><xref ref-type="fig" rid="F42">, 280–290</xref><xref ref-type="fig" rid="F47">, 318</xref><xref ref-type="fig" rid="F47">, 320</xref><tp:nomenclature-citation-list><tp:nomenclature-citation><tp:taxon-name>
                  <tp:taxon-name-part taxon-name-part-type="genus" reg="Phanerotoma">Phanerotoma</tp:taxon-name-part> <tp:taxon-name-part taxon-name-part-type="species" reg="ocularis">ocularis</tp:taxon-name-part></tp:taxon-name><comment>Kohl, 1906: 124–125; <xref ref-type="bibr" rid="B21">Shenefelt 1973</xref>: 920–921.</comment></tp:nomenclature-citation><tp:nomenclature-citation><tp:taxon-name>
                  <tp:taxon-name-part taxon-name-part-type="genus" reg="Phanerotoma">Phanerotoma</tp:taxon-name-part> <tp:taxon-name-part taxon-name-part-type="species" reg="hispanica">hispanica</tp:taxon-name-part> <tp:taxon-name-part taxon-name-part-type="infraspecific-rank">var.</tp:taxon-name-part> <tp:taxon-name-part taxon-name-part-type="variety" reg="desertorum">desertorum</tp:taxon-name-part></tp:taxon-name><comment>Hedwig, 1957: 112; <xref ref-type="bibr" rid="B32">van Achterberg 1990</xref>: 50 (synonymised with <tp:taxon-name><tp:taxon-name-part taxon-name-part-type="genus" reg="Phanerotoma">P.</tp:taxon-name-part> <tp:taxon-name-part taxon-name-part-type="species" reg="ocularis">ocularis</tp:taxon-name-part></tp:taxon-name> Kohl).</comment></tp:nomenclature-citation></tp:nomenclature-citation-list></tp:nomenclature><tp:treatment-sec sec-type="type material" id="SECID0EQ4EK"><title>Type material.</title><p><bold><italic>Lectotype</italic></bold> of <italic><tp:taxon-name><tp:taxon-name-part taxon-name-part-type="genus" reg="Phanerotoma">P.</tp:taxon-name-part> <tp:taxon-name-part taxon-name-part-type="species" reg="ocularis">ocularis</tp:taxon-name-part></tp:taxon-name></italic>, ♀ (<named-content xmlns:xlink="http://www.w3.org/1999/xlink" content-type="dwc:institutional_code" xlink:type="simple">NMW</named-content>): “[<bold>Yemen</bold>,] Sokotra, 2.99, leg. O. Simony”, “<italic><tp:taxon-name><tp:taxon-name-part taxon-name-part-type="genus" reg="Phanerotoma">Ph.</tp:taxon-name-part> <tp:taxon-name-part taxon-name-part-type="species" reg="ocularis">ocularis</tp:taxon-name-part></tp:taxon-name></italic> Kohl, Type, J, det. Kohl”. <bold><italic>Lectotype</italic></bold> of <italic><tp:taxon-name><tp:taxon-name-part taxon-name-part-type="genus" reg="Phanerotoma">P.</tp:taxon-name-part> <tp:taxon-name-part taxon-name-part-type="species" reg="desertorum">desertorum</tp:taxon-name-part></tp:taxon-name></italic>, ♀ (Staatliches Museum Stuttgart): “Iran, Belutschistan, Iranshar, 800 m, 110.III.1954, Richter u. Schäuffele”. “<italic><tp:taxon-name><tp:taxon-name-part taxon-name-part-type="genus" reg="Phanerotoma">Phanerotoma</tp:taxon-name-part> <tp:taxon-name-part taxon-name-part-type="species" reg="hispanica">hispanica</tp:taxon-name-part></tp:taxon-name></italic> Kok. v. <italic><tp:taxon-name><tp:taxon-name-part taxon-name-part-type="genus" reg="Phanerotoma"/><tp:taxon-name-part taxon-name-part-type="species" reg="desertorum">desertorum</tp:taxon-name-part></tp:taxon-name></italic> Hedwig, Holotyp.”, “Holotypus”, “Typus”.</p></tp:treatment-sec><tp:treatment-sec sec-type="material" id="SECID0E26EK"><title>Additional material.</title><p>From <bold>United Arab Emirates</bold> (Fujairah; NARC near Sweihan; al-Ajban; Sharjah Desert Park; Wadi Bih dam) and <bold>Yemen</bold> (Al Kadan; Al Kowd; Ta’izz; Hamman’Ali; Mayfa’ah).</p><fig id="F41" position="float" orientation="portrait"><object-id xmlns:xlink="http://www.w3.org/1999/xlink" content-type="doi" xlink:type="simple">10.3897/zookeys..60426.figures276-279</object-id><object-id xmlns:xlink="http://www.w3.org/1999/xlink" content-type="arpha" xlink:type="simple">8AC22042-2597-58AC-9082-799FEE553F14</object-id><label>Figures 276–279.</label><caption><p><italic><tp:taxon-name><tp:taxon-name-part taxon-name-part-type="genus" reg="Phanerotoma">Phanerotoma</tp:taxon-name-part> <tp:taxon-name-part taxon-name-part-type="species" reg="ocularis">ocularis</tp:taxon-name-part></tp:taxon-name></italic> Kohl, ♀, <abbrev xmlns:xlink="http://www.w3.org/1999/xlink" content-type="institution" xlink:title="United Arab Emirates" id="ABBRID0EYAFK" xlink:type="simple">UAE</abbrev> (but <bold>277–279</bold> of ♂, Yemen) <bold>276</bold> habitus lateral <bold>277</bold> antenna lateral <bold>278</bold> hind femur and tibia lateral <bold>279</bold> middle tibia lateral.</p></caption><graphic xmlns:xlink="http://www.w3.org/1999/xlink" xlink:href="zookeys-1014-001-g041.jpg" position="float" orientation="portrait" xlink:type="simple" id="oo_504664.jpg"><uri content-type="original_file" xlink:type="simple">https://binary.pensoft.net/fig/504664</uri></graphic></fig></tp:treatment-sec><tp:treatment-sec sec-type="diagnosis" id="SECID0EMBFK"><title>Diagnosis.</title><p>Area above eye of ♀ in lateral view ca. 0.3 × height of eye (Fig. <xref ref-type="fig" rid="F42">288</xref>); ocelli large (Fig. <xref ref-type="fig" rid="F42">286</xref>) and <abbrev xmlns:xlink="http://www.w3.org/1999/xlink" xlink:title="diameter of posterior ocellus" id="ABBRID0E1BFK" xlink:type="simple">OOL</abbrev> 1.6–2.6 × diameter of posterior ocellus; <abbrev xmlns:xlink="http://www.w3.org/1999/xlink" xlink:title="diameter of posterior ocellus" id="ABBRID0E5BFK" xlink:type="simple">POL</abbrev> 0.4–0.6 × posterior ocellus; scutellum densely rugulose; posterior ocelli somewhat larger than anterior ocellus (Fig. <xref ref-type="fig" rid="F42">286</xref>); length of eye in dorsal view 1.5–2.3 × length of temple (Fig. <xref ref-type="fig" rid="F42">286</xref>); penultimate antennal segments of ♀ usually somewhat longer than wide and gradually shortened (Figs <xref ref-type="fig" rid="F42">289</xref>, <xref ref-type="fig" rid="F42">290</xref>); vertex variable, irregularly or regularly and finely rugulose or rugulae largely absent; scapus variable, may just surpassing level of posterior ocelli; second tergite laterally brownish, often distinctly darker than ivory middle of tergite; medio-ventral tooth of clypeus absent or obsolescent (Fig. <xref ref-type="fig" rid="F42">287</xref>); vein 1-R1 4–5 × distance from vein 1-R1 to wing apex (Fig. <xref ref-type="fig" rid="F42">280</xref>; <xref ref-type="fig" rid="F2">5</xref> × in lectotype of <italic><tp:taxon-name><tp:taxon-name-part taxon-name-part-type="genus" reg="Phanerotoma">P.</tp:taxon-name-part> <tp:taxon-name-part taxon-name-part-type="species" reg="ocularis">ocularis</tp:taxon-name-part></tp:taxon-name></italic>); blister of middle tibia distinct; third tergite laterally distinctly convex and apically subtruncate (Fig. <xref ref-type="fig" rid="F42">282</xref>), only lamella somewhat emarginate; blister of middle tibia ivory; anteriorly vein 2-SR partly subparallel to posterior margin of pterostigma; median length of third tergite ca. 1.5 × posterior width of lamella of tergite; propodeum medio-posteriorly yellowish brown; side of scutellum partly or completely yellowish brown (= <italic><tp:taxon-name><tp:taxon-name-part taxon-name-part-type="genus" reg="Phanerotoma">P.</tp:taxon-name-part> <tp:taxon-name-part taxon-name-part-type="species" reg="ornatulopsis">ornatulopsis</tp:taxon-name-part></tp:taxon-name></italic> de Saeger, 1948, sensu Hedqvist, 1965 p.p.).</p><fig id="F42" position="float" orientation="portrait"><object-id xmlns:xlink="http://www.w3.org/1999/xlink" content-type="doi" xlink:type="simple">10.3897/zookeys..60426.figures280-290</object-id><object-id xmlns:xlink="http://www.w3.org/1999/xlink" content-type="arpha" xlink:type="simple">D596EEA2-B51E-534D-8A22-1FD70BC25DE2</object-id><label>Figures 280–290.</label><caption><p><italic><tp:taxon-name><tp:taxon-name-part taxon-name-part-type="genus" reg="Phanerotoma">Phanerotoma</tp:taxon-name-part> <tp:taxon-name-part taxon-name-part-type="species" reg="ocularis">ocularis</tp:taxon-name-part></tp:taxon-name></italic> Kohl, ♀, <abbrev xmlns:xlink="http://www.w3.org/1999/xlink" content-type="institution" xlink:title="United Arab Emirates" id="ABBRID0ELEFK" xlink:type="simple">UAE</abbrev><bold>280</bold> fore wing <bold>281</bold> mesosoma dorsal <bold>282</bold> first–third metasomal tergites dorsal <bold>283</bold> metasoma lateral <bold>284</bold> hind leg lateral <bold>285</bold> mandible ventral <bold>286</bold> head dorsal <bold>287</bold> head anterior <bold>288</bold> head lateral <bold>289</bold> antenna lateral <bold>290</bold> apical half of antenna lateral.</p></caption><graphic xmlns:xlink="http://www.w3.org/1999/xlink" xlink:href="zookeys-1014-001-g042.jpg" position="float" orientation="portrait" xlink:type="simple" id="oo_504665.jpg"><uri content-type="original_file" xlink:type="simple">https://binary.pensoft.net/fig/504665</uri></graphic></fig></tp:treatment-sec><tp:treatment-sec sec-type="distribution" id="SECID0ELFFK"><title>Distribution.</title><p>Congo (head in dorsal view ca. twice wider than its median length), Cabo Verde (2.2–2.4 ×), Somalia, Senegal, Kenya, Tanzania, *United Arab Emirates, Yemen (mainland and Sokotra).</p></tp:treatment-sec><tp:treatment-sec sec-type="notes" id="SECID0EQFFK"><title>Notes.</title><p><xref ref-type="bibr" rid="B41">Zettel (1992)</xref> re-instated <italic><tp:taxon-name><tp:taxon-name-part taxon-name-part-type="genus" reg="Phanerotoma">P.</tp:taxon-name-part> <tp:taxon-name-part taxon-name-part-type="species" reg="flavitestacea">flavitestacea</tp:taxon-name-part></tp:taxon-name></italic> Fischer, 1959, as valid species after it was synonymised by <xref ref-type="bibr" rid="B32">van Achterberg (1990)</xref> with <italic><tp:taxon-name><tp:taxon-name-part taxon-name-part-type="genus" reg="Phanerotoma">P.</tp:taxon-name-part> <tp:taxon-name-part taxon-name-part-type="species" reg="ocularis">ocularis</tp:taxon-name-part></tp:taxon-name></italic> Kohl. Manuela Vizek and Dominique Zimmermann (Naturhistorisch Museum Wien) kindly supplied additional information on the types of both taxa. <xref ref-type="bibr" rid="B41">Zettel (1992)</xref> did not give any argument for this action but after seeing many specimens from the Arabian Peninsula I agree that <italic><tp:taxon-name><tp:taxon-name-part taxon-name-part-type="genus" reg="Phanerotoma">P.</tp:taxon-name-part> <tp:taxon-name-part taxon-name-part-type="species" reg="ocularis">ocularis</tp:taxon-name-part></tp:taxon-name></italic> is very similar, but can be separated from <italic><tp:taxon-name><tp:taxon-name-part taxon-name-part-type="genus" reg="Phanerotoma">P.</tp:taxon-name-part> <tp:taxon-name-part taxon-name-part-type="species" reg="flavitestacea">flavitestacea</tp:taxon-name-part></tp:taxon-name></italic>. Both have the enlarged eyes and ocelli combined with the square tenth segment from the apex of the female antenna. The Southwest Palaearctic <italic><tp:taxon-name><tp:taxon-name-part taxon-name-part-type="genus" reg="Phanerotoma">P.</tp:taxon-name-part> <tp:taxon-name-part taxon-name-part-type="species" reg="flavitestacea">flavitestacea</tp:taxon-name-part></tp:taxon-name></italic> Fischer (described from Croatia and introduced in U.S.A. (California, Florida) has the lamella of third tergite narrow, third tergite wide apically and rather flattened, scutellum superficially coriaceous, <abbrev xmlns:xlink="http://www.w3.org/1999/xlink" xlink:title="diameter of posterior ocellus" id="ABBRID0EZHFK" xlink:type="simple">POL</abbrev> 0.6–0.7 × width of posterior ocellus; scutellum often partly darkened, eye in lateral view 1.4–1.5 × maximum width of temple. The Oriental <italic><tp:taxon-name><tp:taxon-name-part taxon-name-part-type="genus" reg="Phanerotoma">P.</tp:taxon-name-part> <tp:taxon-name-part taxon-name-part-type="species" reg="orientalis">orientalis</tp:taxon-name-part></tp:taxon-name></italic> Szépligeti, 1902, is very similar to <italic><tp:taxon-name><tp:taxon-name-part taxon-name-part-type="genus" reg="Phanerotoma">P.</tp:taxon-name-part> <tp:taxon-name-part taxon-name-part-type="species" reg="flavitestacea">flavitestacea</tp:taxon-name-part></tp:taxon-name></italic>, but differs by having the lamella of third tergite wide, third tergite narrowed apically and distinctly convex and scutellum punctulate-coriaceous.</p><p><italic><tp:taxon-name><tp:taxon-name-part taxon-name-part-type="genus" reg="Phanerotoma">Phanerotoma</tp:taxon-name-part> <tp:taxon-name-part taxon-name-part-type="species" reg="ornatulopsis">ornatulopsis</tp:taxon-name-part></tp:taxon-name></italic> De Saeger, 1942 (type from Congo examined) is very close to <italic><tp:taxon-name><tp:taxon-name-part taxon-name-part-type="genus" reg="Phanerotoma">P.</tp:taxon-name-part> <tp:taxon-name-part taxon-name-part-type="species" reg="ocularis">ocularis</tp:taxon-name-part></tp:taxon-name></italic> Kohl, but <italic><tp:taxon-name><tp:taxon-name-part taxon-name-part-type="genus" reg="Phanerotoma">P.</tp:taxon-name-part> <tp:taxon-name-part taxon-name-part-type="species" reg="ornatulopsis">ornatulopsis</tp:taxon-name-part></tp:taxon-name></italic> differs by the distinctly transversely rugose vertex behind the stemmaticum, the smaller ocelli, the coarsely rugose frons and the gradually flattened third tergite. <xref ref-type="bibr" rid="B34">Van Achterberg and Polaszek (1996)</xref> considered the differences between <italic><tp:taxon-name><tp:taxon-name-part taxon-name-part-type="genus" reg="Phanerotoma">P.</tp:taxon-name-part> <tp:taxon-name-part taxon-name-part-type="species" reg="leucobasis">leucobasis</tp:taxon-name-part></tp:taxon-name></italic> (as <italic><tp:taxon-name><tp:taxon-name-part taxon-name-part-type="genus" reg="Phanerotoma">P.</tp:taxon-name-part> <tp:taxon-name-part taxon-name-part-type="species" reg="ocularis">ocularis</tp:taxon-name-part></tp:taxon-name></italic>) and <italic><tp:taxon-name><tp:taxon-name-part taxon-name-part-type="genus" reg="Phanerotoma">P.</tp:taxon-name-part> <tp:taxon-name-part taxon-name-part-type="species" reg="ornatulopsis">ornatulopsis</tp:taxon-name-part></tp:taxon-name></italic> listed by <xref ref-type="bibr" rid="B32">van Achterberg (1990)</xref> too variable to be useful in separation of both species and, therefore, <italic><tp:taxon-name><tp:taxon-name-part taxon-name-part-type="genus" reg="Phanerotoma">P.</tp:taxon-name-part> <tp:taxon-name-part taxon-name-part-type="species" reg="ornatulopsis">ornatulopsis</tp:taxon-name-part></tp:taxon-name></italic> was synonymized, but now I refrain from including it as a synonym till more is clear about the value of the listed differences.</p></tp:treatment-sec><tp:treatment-sec><!--Section generated to contain objects referenced in tp:taxon-treatment.--><fig id="F47" position="float" orientation="portrait"><object-id xmlns:xlink="http://www.w3.org/1999/xlink" content-type="doi" xlink:type="simple">10.3897/zookeys..60426.figures317-320</object-id><object-id xmlns:xlink="http://www.w3.org/1999/xlink" content-type="arpha" xlink:type="simple">7EFA7427-C047-570F-A436-3CC1B142B788</object-id><label>Figures 317–320.</label><caption><p><bold>317, 319</bold><italic><tp:taxon-name><tp:taxon-name-part taxon-name-part-type="genus" reg="Phanerotoma">Phanerotoma</tp:taxon-name-part> <tp:taxon-name-part taxon-name-part-type="species" reg="robusta">robusta</tp:taxon-name-part></tp:taxon-name></italic> Zettel, ♀, <abbrev xmlns:xlink="http://www.w3.org/1999/xlink" content-type="institution" xlink:title="United Arab Emirates" id="ABBRID0EM6FK" xlink:type="simple">UAE</abbrev><bold>318, 320</bold><italic><tp:taxon-name><tp:taxon-name-part taxon-name-part-type="genus" reg="Phanerotoma">Phanerotoma</tp:taxon-name-part> <tp:taxon-name-part taxon-name-part-type="species" reg="ocularis">ocularis</tp:taxon-name-part></tp:taxon-name></italic> Kohl, ♀, Yemen <bold>317, 318</bold> head and mesosoma dorsal <bold>319, 320</bold> fore tarsus lateral.</p></caption><graphic xmlns:xlink="http://www.w3.org/1999/xlink" xlink:href="zookeys-1014-001-g047.jpg" position="float" orientation="portrait" xlink:type="simple" id="oo_504670.jpg"><uri content-type="original_file" xlink:type="simple">https://binary.pensoft.net/fig/504670</uri></graphic></fig><fig id="F2" position="float" orientation="portrait"><object-id xmlns:xlink="http://www.w3.org/1999/xlink" content-type="doi" xlink:type="simple">10.3897/zookeys..60426.figures2-12</object-id><object-id xmlns:xlink="http://www.w3.org/1999/xlink" content-type="arpha" xlink:type="simple">1890D2C6-E9B2-5437-8109-A72F8FCC799F</object-id><label>Figures 2–12.</label><caption><p><italic><tp:taxon-name><tp:taxon-name-part taxon-name-part-type="genus" reg="Phanerotoma">Phanerotoma</tp:taxon-name-part> <tp:taxon-name-part taxon-name-part-type="species" reg="angusticrus">angusticrus</tp:taxon-name-part></tp:taxon-name></italic> van Achterberg, sp. nov., ♀, holotype <bold>2</bold> wings <bold>3</bold> mesosoma dorsal <bold>4</bold> first–third metasomal tergites dorsal <bold>5</bold> metasoma lateral <bold>6</bold> hind leg lateral <bold>7</bold> mandible ventral <bold>8</bold> head dorsal <bold>9</bold> head anterior <bold>10</bold> head lateral <bold>11</bold> antenna lateral <bold>12</bold> apical third of antenna lateral.</p></caption><graphic xmlns:xlink="http://www.w3.org/1999/xlink" xlink:href="zookeys-1014-001-g002.jpg" position="float" orientation="portrait" xlink:type="simple" id="oo_504625.jpg"><uri content-type="original_file" xlink:type="simple">https://binary.pensoft.net/fig/504625</uri></graphic></fig></tp:treatment-sec><ref-list><ref id="B21"><mixed-citation xmlns:xlink="http://www.w3.org/1999/xlink" xlink:type="simple"><person-group><name name-style="western"><surname>Shenefelt</surname><given-names>RD</given-names></name></person-group> (<year>1973</year>) <article-title><tp:taxon-name><tp:taxon-name-part taxon-name-part-type="family">Braconidae</tp:taxon-name-part></tp:taxon-name> 6.</article-title><source>Hymenopterorum Catalogus (nova editio)</source><volume>10</volume>: <fpage>813</fpage>–<lpage>936</lpage>. [‘s Gravenhage]</mixed-citation></ref><ref id="B32"><mixed-citation xmlns:xlink="http://www.w3.org/1999/xlink" xlink:type="simple"><person-group><name name-style="western"><surname>van Achterberg</surname><given-names>C</given-names></name></person-group> (<year>1990</year>) <article-title>Revision of the western Palaearctic <tp:taxon-name><tp:taxon-name-part taxon-name-part-type="tribe">Phanerotomini</tp:taxon-name-part></tp:taxon-name> (<tp:taxon-name><tp:taxon-name-part taxon-name-part-type="order">Hymenoptera</tp:taxon-name-part></tp:taxon-name>: <tp:taxon-name><tp:taxon-name-part taxon-name-part-type="family">Braconidae</tp:taxon-name-part></tp:taxon-name>).</article-title><source>Zoologische Verhandelingen Leiden</source><volume>255</volume>: <fpage>1</fpage>–<lpage>106</lpage>.</mixed-citation></ref><ref id="B41"><mixed-citation xmlns:xlink="http://www.w3.org/1999/xlink" xlink:type="simple"><person-group><name name-style="western"><surname>Zettel</surname><given-names>H</given-names></name></person-group> (<year>1992</year>) <article-title>Revision der <italic><tp:taxon-name><tp:taxon-name-part taxon-name-part-type="genus">Phanerotoma</tp:taxon-name-part></tp:taxon-name></italic>-Arten Nordamerikas (<tp:taxon-name><tp:taxon-name-part taxon-name-part-type="order">Hymenoptera</tp:taxon-name-part></tp:taxon-name>: <tp:taxon-name><tp:taxon-name-part taxon-name-part-type="family">Braconidae</tp:taxon-name-part></tp:taxon-name>, <tp:taxon-name><tp:taxon-name-part taxon-name-part-type="subfamily">Cheloninae</tp:taxon-name-part></tp:taxon-name>).</article-title><source>Linzer biologische Beiträge</source><volume>24</volume>: <fpage>275</fpage>–<lpage>330</lpage>.</mixed-citation></ref><ref id="B34"><mixed-citation xmlns:xlink="http://www.w3.org/1999/xlink" xlink:type="simple"><person-group><name name-style="western"><surname>van Achterberg</surname><given-names>C</given-names></name><name name-style="western"><surname>Polaszek</surname><given-names>A</given-names></name></person-group> (<year>1996</year>) <article-title>The parasites of cereal stem borers (<tp:taxon-name><tp:taxon-name-part taxon-name-part-type="order">Lepidoptera</tp:taxon-name-part></tp:taxon-name>: <tp:taxon-name><tp:taxon-name-part taxon-name-part-type="family">Cossidae</tp:taxon-name-part></tp:taxon-name>, <tp:taxon-name><tp:taxon-name-part taxon-name-part-type="family">Crambidae</tp:taxon-name-part></tp:taxon-name>, <tp:taxon-name><tp:taxon-name-part taxon-name-part-type="family">Noctuidae</tp:taxon-name-part></tp:taxon-name>, <tp:taxon-name><tp:taxon-name-part taxon-name-part-type="family">Pyralidae</tp:taxon-name-part></tp:taxon-name>) in Africa, belonging to the family <tp:taxon-name><tp:taxon-name-part taxon-name-part-type="family">Braconidae</tp:taxon-name-part></tp:taxon-name> (<tp:taxon-name><tp:taxon-name-part taxon-name-part-type="order">Hymenoptera</tp:taxon-name-part></tp:taxon-name>: <tp:taxon-name><tp:taxon-name-part taxon-name-part-type="superfamily">Ichneumonoidea</tp:taxon-name-part></tp:taxon-name>).</article-title><source>Zoologische Verhandelingen Leiden</source><volume>304</volume>: <fpage>1</fpage>–<lpage>123</lpage>.</mixed-citation></ref></ref-list></tp:taxon-treatment>
