# Supplementary material for: The tribe Phanerotomini (Hymenoptera, Braconidae, Cheloninae) of the Arabian Peninsula, with special reference to the United Arab Emirates and Yemen
Source: Zookeys. 2021 Feb 3;1014:1–118. doi: 10.3897/zookeys.1014.60426 (PMC7875960; doi:10.3897/zookeys.1014.60426)
Supplement: XML Treatment for Phanerotoma permixtellae [file zookeys.1014.60426-treatment23.xml]

<!DOCTYPE tp:taxon-treatment
  PUBLIC "-//TaxonX//DTD Taxonomic Treatment Publishing DTD v0 20100105//EN" "tax-treatment-NSO.dtd">
<tp:taxon-treatment xmlns:tp="http://www.plazi.org/taxpub"><tp:treatment-meta><kwd-group><label>Taxon classification</label><kwd><named-content xmlns:xlink="http://www.w3.org/1999/xlink" content-type="kingdom">Animalia</named-content></kwd><kwd><named-content xmlns:xlink="http://www.w3.org/1999/xlink" content-type="order">Hymenoptera</named-content></kwd><kwd><named-content xmlns:xlink="http://www.w3.org/1999/xlink" content-type="family">Braconidae</named-content></kwd></kwd-group><mixed-citation publication-type="journal"><person-group><name><surname>van Achterberg</surname><given-names>Cornelis</given-names></name></person-group><article-title>The tribe <tp:taxon-name><tp:taxon-name-part taxon-name-part-type="tribe">Phanerotomini</tp:taxon-name-part></tp:taxon-name> (<tp:taxon-name><tp:taxon-name-part taxon-name-part-type="order">Hymenoptera</tp:taxon-name-part></tp:taxon-name>, <tp:taxon-name><tp:taxon-name-part taxon-name-part-type="family">Braconidae</tp:taxon-name-part></tp:taxon-name>, <tp:taxon-name><tp:taxon-name-part taxon-name-part-type="subfamily">Cheloninae</tp:taxon-name-part></tp:taxon-name>) of the Arabian Peninsula, with special reference to the United Arab Emirates and Yemen</article-title><source>Zookeys</source><day>03</day><month>2</month><year>2021</year><volume>1014</volume><fpage>1</fpage><lpage>118</lpage><pub-id pub-id-type="doi">10.3897/zookeys.1014.60426</pub-id></mixed-citation></tp:treatment-meta><tp:nomenclature><tp:taxon-name><object-id xmlns:xlink="http://www.w3.org/1999/xlink" content-type="arpha" xlink:type="simple">7D748DBF-374D-50BD-8708-5CC85B8E32BF</object-id>
              <tp:taxon-name-part taxon-name-part-type="genus" reg="Phanerotoma">Phanerotoma</tp:taxon-name-part>
              <tp:taxon-name-part taxon-name-part-type="species" reg="permixtellae">permixtellae</tp:taxon-name-part>
            </tp:taxon-name><tp:taxon-authority>Fischer, 1968</tp:taxon-authority><xref ref-type="fig" rid="F43">Figs 291–293</xref><xref ref-type="fig" rid="F44">, 294–304</xref><tp:nomenclature-citation-list><tp:nomenclature-citation><tp:taxon-name>
                  <tp:taxon-name-part taxon-name-part-type="genus" reg="Phanerotoma">Phanerotoma</tp:taxon-name-part> <tp:taxon-name-part taxon-name-part-type="species" reg="permixtellae">permixtellae</tp:taxon-name-part></tp:taxon-name><comment>Fischer, (April) 1968a: 107–109; <xref ref-type="bibr" rid="B21">Shenefelt 1973</xref>: 922.</comment></tp:nomenclature-citation><tp:nomenclature-citation><tp:taxon-name>
                  <tp:taxon-name-part taxon-name-part-type="genus" reg="Phanerotoma">Phanerotoma</tp:taxon-name-part> <tp:taxon-name-part taxon-name-part-type="species" reg="olearia">olearia</tp:taxon-name-part></tp:taxon-name><comment>Fischer, (Dec.) 1968b: 331–333; <xref ref-type="bibr" rid="B21">Shenefelt 1973</xref>: 921 (synonymized with <tp:taxon-name><tp:taxon-name-part taxon-name-part-type="genus" reg="Phanerotoma">P.</tp:taxon-name-part> <tp:taxon-name-part taxon-name-part-type="species" reg="permixtellae">permixtellae</tp:taxon-name-part></tp:taxon-name> Fischer by <xref ref-type="bibr" rid="B32">van Achterberg (1990)</xref>).</comment></tp:nomenclature-citation><tp:nomenclature-citation><tp:taxon-name>
                  <tp:taxon-name-part taxon-name-part-type="genus" reg="Phanerotoma">Phanerotoma</tp:taxon-name-part> (<tp:taxon-name-part taxon-name-part-type="subgenus" reg="Bracotritoma">Bracotritoma</tp:taxon-name-part>) <tp:taxon-name-part taxon-name-part-type="species" reg="permixtellae">permixtellae</tp:taxon-name-part></tp:taxon-name><comment>; van Achterberg, 1990: 53–54.</comment></tp:nomenclature-citation></tp:nomenclature-citation-list></tp:nomenclature><tp:treatment-sec sec-type="type material" id="SECID0EXOFK"><title>Type material.</title><p><bold><italic>Paratype</italic></bold> of <italic><tp:taxon-name><tp:taxon-name-part taxon-name-part-type="genus" reg="Phanerotoma">P.</tp:taxon-name-part> <tp:taxon-name-part taxon-name-part-type="species" reg="permixtellae">permixtellae</tp:taxon-name-part></tp:taxon-name></italic>, ♀, (<named-content xmlns:xlink="http://www.w3.org/1999/xlink" content-type="dwc:institutional_code" xlink:type="simple">NMW</named-content>): “<italic><tp:taxon-name><tp:taxon-name-part taxon-name-part-type="genus" reg="Phanerotoma">Phanerotoma</tp:taxon-name-part> <tp:taxon-name-part taxon-name-part-type="species" reg="permixtellae">permixtellae</tp:taxon-name-part></tp:taxon-name></italic> n. sp., ♀, det. Fischer/ Paratype” (according to the original description the type locality is <bold>Syria</bold>, Lattaquié); <bold><italic>holotype</italic></bold> of <italic><tp:taxon-name><tp:taxon-name-part taxon-name-part-type="genus" reg="Phanerotoma">P.</tp:taxon-name-part> <tp:taxon-name-part taxon-name-part-type="species" reg="olearia">olearia</tp:taxon-name-part></tp:taxon-name></italic>, (<abbrev xmlns:xlink="http://www.w3.org/1999/xlink" content-type="institution" xlink:title="Museum of Natural History, Genève" id="ABBRID0ENQFK" xlink:type="simple">MG</abbrev>): “<italic><tp:taxon-name><tp:taxon-name-part taxon-name-part-type="genus" reg="Phanerotoma">Phanerotoma</tp:taxon-name-part> <tp:taxon-name-part taxon-name-part-type="species" reg="olearia">olearia</tp:taxon-name-part></tp:taxon-name></italic> n. sp., det. Fischer / Holotype”, “C.I.L.B., Ex.: S/ olivier, Syrie”; 1♀, paratype of <italic><tp:taxon-name><tp:taxon-name-part taxon-name-part-type="genus" reg="Phanerotoma">P.</tp:taxon-name-part> <tp:taxon-name-part taxon-name-part-type="species" reg="olearia">olearia</tp:taxon-name-part></tp:taxon-name></italic>, (<named-content xmlns:xlink="http://www.w3.org/1999/xlink" content-type="dwc:institutional_code" xlink:type="simple">NMW</named-content>): “Syrien, an Ölbaum, lg Katlab”, “<italic><tp:taxon-name><tp:taxon-name-part taxon-name-part-type="genus" reg="Phanerotoma">Phanerotoma</tp:taxon-name-part> <tp:taxon-name-part taxon-name-part-type="species" reg="olearia">olearia</tp:taxon-name-part></tp:taxon-name></italic> n. sp., ♀, det. Fischer/Paratype”.</p></tp:treatment-sec><tp:treatment-sec sec-type="material" id="SECID0EYRFK"><title>Additional material.</title><p>From <bold>Yemen</bold> (Al Kowd; Ta’izz; Seyun; Al Kadan; Al Mukalla; Al Lahima).</p><fig id="F43" position="float" orientation="portrait"><object-id xmlns:xlink="http://www.w3.org/1999/xlink" content-type="doi" xlink:type="simple">10.3897/zookeys..60426.figures291-293</object-id><object-id xmlns:xlink="http://www.w3.org/1999/xlink" content-type="arpha" xlink:type="simple">1B42C5A9-AFB9-514F-9C09-8AD4C619DD6B</object-id><label>Figures 291–293.</label><caption><p><italic><tp:taxon-name><tp:taxon-name-part taxon-name-part-type="genus" reg="Phanerotoma">Phanerotoma</tp:taxon-name-part> <tp:taxon-name-part taxon-name-part-type="species" reg="permixtellae">permixtellae</tp:taxon-name-part></tp:taxon-name></italic> Fischer. ♀ (but <bold>292, 293</bold> of ♂), Yemen <bold>291</bold> habitus lateral <bold>292</bold> metasoma lateral <bold>293</bold> hind femur and tibia lateral.</p></caption><graphic xmlns:xlink="http://www.w3.org/1999/xlink" xlink:href="zookeys-1014-001-g043.jpg" position="float" orientation="portrait" xlink:type="simple" id="oo_504666.jpg"><uri content-type="original_file" xlink:type="simple">https://binary.pensoft.net/fig/504666</uri></graphic></fig></tp:treatment-sec><tp:treatment-sec sec-type="diagnosis" id="SECID0EATFK"><title>Diagnosis.</title><p>Antenna of ♀ submedially widened (Figs <xref ref-type="fig" rid="F43">291</xref>, <xref ref-type="fig" rid="F44">303</xref>) and antennal segments of ♀ stout and cylindrical, but six apical segments narrowed basally and moniliform (Fig. <xref ref-type="fig" rid="F44">304</xref>); inner tooth of mandible 0.6–0.9 × apical tooth (Fig. <xref ref-type="fig" rid="F44">302</xref>); clypeus rather narrow (Fig. <xref ref-type="fig" rid="F44">300</xref>); vein 1-M yellow; parastigma and most of pterostigma brown; vein m-cu of fore wing distinctly postfurcal; vein r of fore wing vertical (Fig. <xref ref-type="fig" rid="F44">294</xref>); hind femur and tibia rather swollen (Fig. <xref ref-type="fig" rid="F44">298</xref>); third metasomal tergite rather matt and densely sculptured, slightly convex medially (Fig. <xref ref-type="fig" rid="F44">296</xref>) and obtuse posteriorly in lateral view (Fig. <xref ref-type="fig" rid="F44">297</xref>); ovipositor sheath somewhat widened apically (Fig. <xref ref-type="fig" rid="F44">297</xref>); hypopygium of ♀ with short triangular protuberance (Fig. <xref ref-type="fig" rid="F44">297</xref>); hind femur of both sexes similar (Figs <xref ref-type="fig" rid="F43">293</xref>, <xref ref-type="fig" rid="F44">298</xref>).</p><fig id="F44" position="float" orientation="portrait"><object-id xmlns:xlink="http://www.w3.org/1999/xlink" content-type="doi" xlink:type="simple">10.3897/zookeys..60426.figures294-304</object-id><object-id xmlns:xlink="http://www.w3.org/1999/xlink" content-type="arpha" xlink:type="simple">CE0391A9-6DB1-57E5-B09F-4A967C58DF08</object-id><label>Figures 294–304.</label><caption><p><italic><tp:taxon-name><tp:taxon-name-part taxon-name-part-type="genus" reg="Phanerotoma">Phanerotoma</tp:taxon-name-part> <tp:taxon-name-part taxon-name-part-type="species" reg="permixtellae">permixtellae</tp:taxon-name-part></tp:taxon-name></italic> Fischer, ♀, Yemen <bold>294</bold> fore wing <bold>295</bold> mesosoma dorsal <bold>296</bold> first–third metasomal tergites dorsal <bold>297</bold> metasoma lateral <bold>298</bold> hind femur and tibia lateral <bold>299</bold> head dorsal <bold>300</bold> head anterior <bold>301</bold> head lateral <bold>302</bold> mandible ventral <bold>303</bold> antenna lateral <bold>304</bold> apical half of antenna lateral.</p></caption><graphic xmlns:xlink="http://www.w3.org/1999/xlink" xlink:href="zookeys-1014-001-g044.jpg" position="float" orientation="portrait" xlink:type="simple" id="oo_504667.jpg"><uri content-type="original_file" xlink:type="simple">https://binary.pensoft.net/fig/504667</uri></graphic></fig></tp:treatment-sec><tp:treatment-sec sec-type="distribution" id="SECID0EIWFK"><title>Distribution.</title><p>Greece, Iran, Israel, Syria, *Yemen.</p></tp:treatment-sec><tp:treatment-sec sec-type="biology" id="SECID0ENWFK"><title>Biology.</title><p>Reared from <italic><tp:taxon-name><tp:taxon-name-part taxon-name-part-type="genus" reg="Cacochroa">Cacochroa</tp:taxon-name-part> <tp:taxon-name-part taxon-name-part-type="species" reg="permixtella">permixtella</tp:taxon-name-part></tp:taxon-name></italic> (H.-S.) (<tp:taxon-name><tp:taxon-name-part taxon-name-part-type="family">Oecophoridae</tp:taxon-name-part></tp:taxon-name>) on olive.</p></tp:treatment-sec><ref-list><ref id="B21"><mixed-citation xmlns:xlink="http://www.w3.org/1999/xlink" xlink:type="simple"><person-group><name name-style="western"><surname>Shenefelt</surname><given-names>RD</given-names></name></person-group> (<year>1973</year>) <article-title><tp:taxon-name><tp:taxon-name-part taxon-name-part-type="family">Braconidae</tp:taxon-name-part></tp:taxon-name> 6.</article-title><source>Hymenopterorum Catalogus (nova editio)</source><volume>10</volume>: <fpage>813</fpage>–<lpage>936</lpage>. [‘s Gravenhage]</mixed-citation></ref><ref id="B32"><mixed-citation xmlns:xlink="http://www.w3.org/1999/xlink" xlink:type="simple"><person-group><name name-style="western"><surname>van Achterberg</surname><given-names>C</given-names></name></person-group> (<year>1990</year>) <article-title>Revision of the western Palaearctic <tp:taxon-name><tp:taxon-name-part taxon-name-part-type="tribe">Phanerotomini</tp:taxon-name-part></tp:taxon-name> (<tp:taxon-name><tp:taxon-name-part taxon-name-part-type="order">Hymenoptera</tp:taxon-name-part></tp:taxon-name>: <tp:taxon-name><tp:taxon-name-part taxon-name-part-type="family">Braconidae</tp:taxon-name-part></tp:taxon-name>).</article-title><source>Zoologische Verhandelingen Leiden</source><volume>255</volume>: <fpage>1</fpage>–<lpage>106</lpage>.</mixed-citation></ref></ref-list></tp:taxon-treatment>
