# Supplementary material for: The tribe Phanerotomini (Hymenoptera, Braconidae, Cheloninae) of the Arabian Peninsula, with special reference to the United Arab Emirates and Yemen
Source: Zookeys. 2021 Feb 3;1014:1–118. doi: 10.3897/zookeys.1014.60426 (PMC7875960; doi:10.3897/zookeys.1014.60426)
Supplement: XML Treatment for Phanerotoma robusta [file zookeys.1014.60426-treatment24.xml]

<!DOCTYPE tp:taxon-treatment
  PUBLIC "-//TaxonX//DTD Taxonomic Treatment Publishing DTD v0 20100105//EN" "tax-treatment-NSO.dtd">
<tp:taxon-treatment xmlns:tp="http://www.plazi.org/taxpub"><tp:treatment-meta><kwd-group><label>Taxon classification</label><kwd><named-content xmlns:xlink="http://www.w3.org/1999/xlink" content-type="kingdom">Animalia</named-content></kwd><kwd><named-content xmlns:xlink="http://www.w3.org/1999/xlink" content-type="order">Hymenoptera</named-content></kwd><kwd><named-content xmlns:xlink="http://www.w3.org/1999/xlink" content-type="family">Braconidae</named-content></kwd></kwd-group><mixed-citation publication-type="journal"><person-group><name><surname>van Achterberg</surname><given-names>Cornelis</given-names></name></person-group><article-title>The tribe <tp:taxon-name><tp:taxon-name-part taxon-name-part-type="tribe">Phanerotomini</tp:taxon-name-part></tp:taxon-name> (<tp:taxon-name><tp:taxon-name-part taxon-name-part-type="order">Hymenoptera</tp:taxon-name-part></tp:taxon-name>, <tp:taxon-name><tp:taxon-name-part taxon-name-part-type="family">Braconidae</tp:taxon-name-part></tp:taxon-name>, <tp:taxon-name><tp:taxon-name-part taxon-name-part-type="subfamily">Cheloninae</tp:taxon-name-part></tp:taxon-name>) of the Arabian Peninsula, with special reference to the United Arab Emirates and Yemen</article-title><source>Zookeys</source><day>03</day><month>2</month><year>2021</year><volume>1014</volume><fpage>1</fpage><lpage>118</lpage><pub-id pub-id-type="doi">10.3897/zookeys.1014.60426</pub-id></mixed-citation></tp:treatment-meta><tp:nomenclature><tp:taxon-name><object-id xmlns:xlink="http://www.w3.org/1999/xlink" content-type="arpha" xlink:type="simple">9ABCAD02-A482-5DE0-94C1-3A8D3314C16E</object-id>
              <tp:taxon-name-part taxon-name-part-type="genus" reg="Phanerotoma">Phanerotoma</tp:taxon-name-part>
              <tp:taxon-name-part taxon-name-part-type="species" reg="robusta">robusta</tp:taxon-name-part>
            </tp:taxon-name><tp:taxon-authority>Zettel, 1988</tp:taxon-authority><xref ref-type="fig" rid="F45">Figs 305</xref><xref ref-type="fig" rid="F46">, 306–316</xref><xref ref-type="fig" rid="F47">, 317</xref><xref ref-type="fig" rid="F47">, 319</xref><tp:nomenclature-citation-list><tp:nomenclature-citation><tp:taxon-name>
                  <tp:taxon-name-part taxon-name-part-type="genus" reg="Phanerotoma">Phanerotoma</tp:taxon-name-part> <tp:taxon-name-part taxon-name-part-type="species" reg="robusta">robusta</tp:taxon-name-part></tp:taxon-name><comment>Zettel, 1988: 199–201.</comment></tp:nomenclature-citation><tp:nomenclature-citation><tp:taxon-name>
                  <tp:taxon-name-part taxon-name-part-type="genus" reg="Phanerotoma">Phanerotoma</tp:taxon-name-part> (<tp:taxon-name-part taxon-name-part-type="subgenus" reg="Phanerotoma">Phanerotoma</tp:taxon-name-part>) <tp:taxon-name-part taxon-name-part-type="species" reg="robusta">robusta</tp:taxon-name-part></tp:taxon-name><comment>; van Achterberg, 1990: 57; <xref ref-type="bibr" rid="B8">Edmardash and Gadallah 2019</xref>: 369–372.</comment></tp:nomenclature-citation></tp:nomenclature-citation-list></tp:nomenclature><tp:treatment-sec sec-type="material" id="SECID0EZZFK"><title>Additional material.</title><p>1♀: “<bold>United Arab Emirates</bold>, al-Ajban (6424–6425), light tr[ap], 26.ii.–27.iii.2006, <named-content xmlns:xlink="http://www.w3.org/1999/xlink" content-type="dwc:verbatimCoordinates" xlink:type="simple"><named-content content-type="geo-json" specific-use="{&#34;type&#34;:&#34;Point&#34;,&#34;coordinates&#34;:[55.016667,24.600000]}" id="NCID0EE1FK" xlink:type="simple">24°36'N, 55°01'E</named-content></named-content>, A. v. Harten, <named-content xmlns:xlink="http://www.w3.org/1999/xlink" content-type="dwc:institutional_code" xlink:type="simple">RMNH</named-content>’07”.</p></tp:treatment-sec><tp:treatment-sec sec-type="Comparative diagnosis" id="SECID0EO1FK"><title>Comparative diagnosis.</title><p>Similar to <italic><tp:taxon-name><tp:taxon-name-part taxon-name-part-type="genus" reg="Phanerotoma">P.</tp:taxon-name-part> <tp:taxon-name-part taxon-name-part-type="species" reg="ocularis">ocularis</tp:taxon-name-part></tp:taxon-name></italic> Kohl, but unique because of the long bristles on the fore tarsus (Fig. <xref ref-type="fig" rid="F47">319</xref>), comparatively small head (Fig. <xref ref-type="fig" rid="F47">317</xref>) and its large size; inner tooth of mandible 0.2 × as long as apical tooth (Fig. <xref ref-type="fig" rid="F46">311</xref>); length of malar space 0.7 × basal width of mandible; legs elongate; width of head 0.8–0.9 × maximum width of mesoscutum (Fig. <xref ref-type="fig" rid="F47">317</xref>); hypopygium with small apical up slanted triangle (Fig. <xref ref-type="fig" rid="F46">309</xref>); length of fore wing 5.4–5.5 mm and of body 7.0–7.3 mm; wing membrane hyaline.</p><fig id="F45" position="float" orientation="portrait"><object-id xmlns:xlink="http://www.w3.org/1999/xlink" content-type="doi" xlink:type="simple">10.3897/zookeys..60426.figure305</object-id><object-id xmlns:xlink="http://www.w3.org/1999/xlink" content-type="arpha" xlink:type="simple">AF834B91-F66E-525F-9443-D295DE377791</object-id><label>Figure 305.</label><caption><p><italic><tp:taxon-name><tp:taxon-name-part taxon-name-part-type="genus" reg="Phanerotoma">Phanerotoma</tp:taxon-name-part> <tp:taxon-name-part taxon-name-part-type="species" reg="robusta">robusta</tp:taxon-name-part></tp:taxon-name></italic> Zettel, ♀, <abbrev xmlns:xlink="http://www.w3.org/1999/xlink" content-type="institution" xlink:title="United Arab Emirates" id="ABBRID0EG3FK" xlink:type="simple">UAE</abbrev>, habitus, lateral.</p></caption><graphic xmlns:xlink="http://www.w3.org/1999/xlink" xlink:href="zookeys-1014-001-g045.jpg" position="float" orientation="portrait" xlink:type="simple" id="oo_504668.jpg"><uri content-type="original_file" xlink:type="simple">https://binary.pensoft.net/fig/504668</uri></graphic></fig></tp:treatment-sec><tp:treatment-sec sec-type="distribution" id="SECID0EQ3FK"><title>Distribution.</title><p>Kuwait (holotype; <named-content xmlns:xlink="http://www.w3.org/1999/xlink" content-type="dwc:institutional_code" xlink:type="simple">NMW</named-content>), Egypt (Sinai), *United Arab Emirates. <xref ref-type="bibr" rid="B39">Zettel (1988)</xref> reported the holotype to be from Dasmat (Saudi Arabia), however Dasma(t) is situated in Kuwait.</p></tp:treatment-sec><tp:treatment-sec sec-type="biology" id="SECID0E63FK"><title>Biology.</title><p>Unknown.</p><fig id="F46" position="float" orientation="portrait"><object-id xmlns:xlink="http://www.w3.org/1999/xlink" content-type="doi" xlink:type="simple">10.3897/zookeys..60426.figures306-316</object-id><object-id xmlns:xlink="http://www.w3.org/1999/xlink" content-type="arpha" xlink:type="simple">CB641A81-BEE0-579B-946B-E2D3D8476D29</object-id><label>Figures 306–316.</label><caption><p><italic><tp:taxon-name><tp:taxon-name-part taxon-name-part-type="genus" reg="Phanerotoma">Phanerotoma</tp:taxon-name-part> <tp:taxon-name-part taxon-name-part-type="species" reg="robusta">robusta</tp:taxon-name-part></tp:taxon-name></italic> Zettel, ♀, <abbrev xmlns:xlink="http://www.w3.org/1999/xlink" content-type="institution" xlink:title="United Arab Emirates" id="ABBRID0EX4FK" xlink:type="simple">UAE</abbrev><bold>306</bold> fore wing <bold>307</bold> mesosoma dorsal <bold>308</bold> first–third metasomal tergites dorsal <bold>309</bold> metasoma lateral <bold>310</bold> hind femur and tibia lateral <bold>311</bold> mandible ventral <bold>312</bold> head dorsal <bold>313</bold> head anterior <bold>314</bold> head lateral <bold>315</bold> antenna lateral <bold>316</bold> apical half of antenna lateral.</p></caption><graphic xmlns:xlink="http://www.w3.org/1999/xlink" xlink:href="zookeys-1014-001-g046.jpg" position="float" orientation="portrait" xlink:type="simple" id="oo_504669.jpg"><uri content-type="original_file" xlink:type="simple">https://binary.pensoft.net/fig/504669</uri></graphic></fig><fig id="F47" position="float" orientation="portrait"><object-id xmlns:xlink="http://www.w3.org/1999/xlink" content-type="doi" xlink:type="simple">10.3897/zookeys..60426.figures317-320</object-id><object-id xmlns:xlink="http://www.w3.org/1999/xlink" content-type="arpha" xlink:type="simple">7EFA7427-C047-570F-A436-3CC1B142B788</object-id><label>Figures 317–320.</label><caption><p><bold>317, 319</bold><italic><tp:taxon-name><tp:taxon-name-part taxon-name-part-type="genus" reg="Phanerotoma">Phanerotoma</tp:taxon-name-part> <tp:taxon-name-part taxon-name-part-type="species" reg="robusta">robusta</tp:taxon-name-part></tp:taxon-name></italic> Zettel, ♀, <abbrev xmlns:xlink="http://www.w3.org/1999/xlink" content-type="institution" xlink:title="United Arab Emirates" id="ABBRID0EM6FK" xlink:type="simple">UAE</abbrev><bold>318, 320</bold><italic><tp:taxon-name><tp:taxon-name-part taxon-name-part-type="genus" reg="Phanerotoma">Phanerotoma</tp:taxon-name-part> <tp:taxon-name-part taxon-name-part-type="species" reg="ocularis">ocularis</tp:taxon-name-part></tp:taxon-name></italic> Kohl, ♀, Yemen <bold>317, 318</bold> head and mesosoma dorsal <bold>319, 320</bold> fore tarsus lateral.</p></caption><graphic xmlns:xlink="http://www.w3.org/1999/xlink" xlink:href="zookeys-1014-001-g047.jpg" position="float" orientation="portrait" xlink:type="simple" id="oo_504670.jpg"><uri content-type="original_file" xlink:type="simple">https://binary.pensoft.net/fig/504670</uri></graphic></fig></tp:treatment-sec><ref-list><ref id="B8"><mixed-citation xmlns:xlink="http://www.w3.org/1999/xlink" xlink:type="simple"><person-group><name name-style="western"><surname>Edmardash</surname><given-names>YA</given-names></name><name name-style="western"><surname>Gadallah</surname><given-names>NS</given-names></name></person-group> (<year>2019</year>) <article-title>Revision of the subfamily <tp:taxon-name><tp:taxon-name-part taxon-name-part-type="subfamily">Cheloninae</tp:taxon-name-part></tp:taxon-name> (<tp:taxon-name><tp:taxon-name-part taxon-name-part-type="order">Hymenoptera</tp:taxon-name-part></tp:taxon-name>: <tp:taxon-name><tp:taxon-name-part taxon-name-part-type="family">Braconidae</tp:taxon-name-part></tp:taxon-name>) from Egypt, with description of two new species.</article-title><source>Annales Zoologici</source><volume>69</volume>(<issue>2</issue>): <fpage>339</fpage>–<lpage>380</lpage>. <ext-link xlink:type="simple" ext-link-type="doi" xlink:href="10.3161/00034541ANZ2019.69.2.005">https://doi.org/10.3161/00034541ANZ2019.69.2.005</ext-link></mixed-citation></ref><ref id="B39"><mixed-citation xmlns:xlink="http://www.w3.org/1999/xlink" xlink:type="simple"><person-group><name name-style="western"><surname>Zettel</surname><given-names>H</given-names></name></person-group> (<year>1988</year>) <article-title>Eine neue <italic><tp:taxon-name><tp:taxon-name-part taxon-name-part-type="genus">Phanerotoma</tp:taxon-name-part></tp:taxon-name></italic> Art aus Saudi Arabien (Hym.: <tp:taxon-name><tp:taxon-name-part taxon-name-part-type="family">Braconidae</tp:taxon-name-part></tp:taxon-name>, <tp:taxon-name><tp:taxon-name-part taxon-name-part-type="subfamily">Cheloninae</tp:taxon-name-part></tp:taxon-name>).</article-title><source>Linzer biologische Beiträge</source><volume>20</volume>: <fpage>199</fpage>–<lpage>201</lpage>.</mixed-citation></ref></ref-list></tp:taxon-treatment>
