# Supplementary material for: The tribe Phanerotomini (Hymenoptera, Braconidae, Cheloninae) of the Arabian Peninsula, with special reference to the United Arab Emirates and Yemen
Source: Zookeys. 2021 Feb 3;1014:1–118. doi: 10.3897/zookeys.1014.60426 (PMC7875960; doi:10.3897/zookeys.1014.60426)
Supplement: XML Treatment for Phanerotoma sculptilis [file zookeys.1014.60426-treatment25.xml]

<!DOCTYPE tp:taxon-treatment
  PUBLIC "-//TaxonX//DTD Taxonomic Treatment Publishing DTD v0 20100105//EN" "tax-treatment-NSO.dtd">
<tp:taxon-treatment xmlns:tp="http://www.plazi.org/taxpub"><tp:treatment-meta><kwd-group><label>Taxon classification</label><kwd><named-content xmlns:xlink="http://www.w3.org/1999/xlink" content-type="kingdom">Animalia</named-content></kwd><kwd><named-content xmlns:xlink="http://www.w3.org/1999/xlink" content-type="order">Hymenoptera</named-content></kwd><kwd><named-content xmlns:xlink="http://www.w3.org/1999/xlink" content-type="family">Braconidae</named-content></kwd></kwd-group><mixed-citation publication-type="journal"><person-group><name><surname>van Achterberg</surname><given-names>Cornelis</given-names></name></person-group><article-title>The tribe <tp:taxon-name><tp:taxon-name-part taxon-name-part-type="tribe">Phanerotomini</tp:taxon-name-part></tp:taxon-name> (<tp:taxon-name><tp:taxon-name-part taxon-name-part-type="order">Hymenoptera</tp:taxon-name-part></tp:taxon-name>, <tp:taxon-name><tp:taxon-name-part taxon-name-part-type="family">Braconidae</tp:taxon-name-part></tp:taxon-name>, <tp:taxon-name><tp:taxon-name-part taxon-name-part-type="subfamily">Cheloninae</tp:taxon-name-part></tp:taxon-name>) of the Arabian Peninsula, with special reference to the United Arab Emirates and Yemen</article-title><source>Zookeys</source><day>03</day><month>2</month><year>2021</year><volume>1014</volume><fpage>1</fpage><lpage>118</lpage><pub-id pub-id-type="doi">10.3897/zookeys.1014.60426</pub-id></mixed-citation></tp:treatment-meta><tp:nomenclature><tp:taxon-name><object-id xmlns:xlink="http://www.w3.org/1999/xlink" content-type="arpha" xlink:type="simple">3058D020-7C5C-52F9-B22A-1125D31BAD78</object-id>
              <tp:taxon-name-part taxon-name-part-type="genus" reg="Phanerotoma">Phanerotoma</tp:taxon-name-part>
              <tp:taxon-name-part taxon-name-part-type="species" reg="sculptilis">sculptilis</tp:taxon-name-part>
              <object-id xmlns:xlink="http://www.w3.org/1999/xlink" content-type="zoobank" xlink:type="simple">http://zoobank.org/501AB171-D62B-44B0-BC9F-B62083F94F7C</object-id>
            </tp:taxon-name><tp:taxon-status xmlns:xlink="http://www.w3.org/1999/xlink" xlink:type="simple">sp. nov.</tp:taxon-status><xref ref-type="fig" rid="F48">Figs 321–324</xref><xref ref-type="fig" rid="F49">, 325–335</xref></tp:nomenclature><tp:treatment-sec sec-type="type material" id="SECID0EXBGK"><title>Type material.</title><p><bold><italic>Holotype</italic></bold>, ♀ (<named-content xmlns:xlink="http://www.w3.org/1999/xlink" content-type="dwc:institutional_code" xlink:type="simple">RMNH</named-content>), “<bold>Yemen</bold>: Ta’izz (2910), light trap, 5.i.–2.ii.1998, A. van Harten, <named-content xmlns:xlink="http://www.w3.org/1999/xlink" content-type="dwc:institutional_code" xlink:type="simple">RMNH</named-content>’98”. <bold><italic>Paratypes</italic></bold>: 1♀: Same data as holotype; 1♀: Idem, vi.2002, A. van Harten &amp; A.R. Al Yarimi; 1♀, 1♂: “Yemen: Al Kowd (7157), vi.2002, light trap, A. v. Harten &amp; S. Al Haruri, <named-content xmlns:xlink="http://www.w3.org/1999/xlink" content-type="dwc:institutional_code" xlink:type="simple">RMNH</named-content>’03”; 2♀: “Yemen (6158), Al Lahima, 17.ix.–14.xi.2001, Mal[aise] trap, A. v. Harten, <named-content xmlns:xlink="http://www.w3.org/1999/xlink" content-type="dwc:institutional_code" xlink:type="simple">RMNH</named-content>’02”; 2♀: “Yemen (6876), Seyun, vi.2002, light trap, A. v. Harten, <named-content xmlns:xlink="http://www.w3.org/1999/xlink" content-type="dwc:institutional_code" xlink:type="simple">RMNH</named-content>’03”; 1♀: “<bold>United Arab Emirates</bold>, al-Ajban (6418), Malaise &amp; light tr[ap], 7–28.xii.2006, <named-content xmlns:xlink="http://www.w3.org/1999/xlink" content-type="dwc:verbatimCoordinates" xlink:type="simple"><named-content content-type="geo-json" specific-use="{&#34;type&#34;:&#34;Point&#34;,&#34;coordinates&#34;:[55.016667,24.600000]}" id="NCID0EFDGK" xlink:type="simple">24°36'N, 55°01'E</named-content></named-content>, A. v. Harten, <named-content xmlns:xlink="http://www.w3.org/1999/xlink" content-type="dwc:institutional_code" xlink:type="simple">RMNH</named-content>’07”.</p><fig id="F48" position="float" orientation="portrait"><object-id xmlns:xlink="http://www.w3.org/1999/xlink" content-type="doi" xlink:type="simple">10.3897/zookeys..60426.figures321-325</object-id><object-id xmlns:xlink="http://www.w3.org/1999/xlink" content-type="arpha" xlink:type="simple">BBAEB633-5929-52F8-81DA-BE7A268F3D13</object-id><label>Figures 321–324.</label><caption><p><italic><tp:taxon-name><tp:taxon-name-part taxon-name-part-type="genus" reg="Phanerotoma">Phanerotoma</tp:taxon-name-part> <tp:taxon-name-part taxon-name-part-type="species" reg="sculptilis">sculptilis</tp:taxon-name-part></tp:taxon-name></italic> van Achterberg, sp. nov., ♀, holotype (but <bold>322–324</bold> of ♂, paratype) <bold>321</bold> habitus lateral <bold>322</bold> apical half of antenna lateral <bold>323</bold> metasoma lateral <bold>324</bold> hind leg lateral.</p></caption><graphic xmlns:xlink="http://www.w3.org/1999/xlink" xlink:href="zookeys-1014-001-g048.jpg" position="float" orientation="portrait" xlink:type="simple" id="oo_504671.jpg"><uri content-type="original_file" xlink:type="simple">https://binary.pensoft.net/fig/504671</uri></graphic></fig></tp:treatment-sec><tp:treatment-sec sec-type="diagnosis" id="SECID0EREGK"><title>Diagnosis.</title><p>Third tergite 1.5–1.7 × as long as second tergite, curved laterally, densely sculptured, rather dull and convex (Fig. <xref ref-type="fig" rid="F49">327</xref>), its posterior lamella wide and truncate medio-apically; segments of apical half of antenna cylindrical in lateral view, without small subapical protuberances and subapical segments shorter, moniliform or submoniliform (Fig. <xref ref-type="fig" rid="F49">335</xref>); fourth antennal segment ca. 3 × as long as wide; temple widened dorsally (Fig. <xref ref-type="fig" rid="F49">333</xref>), matt to slightly shiny, granulate near eye and longitudinally rugulose posteriorly; face nearly entirely densely sculptured and shiny; frons rugose and anteriorly with median carina; clypeus ca. as wide as face, intertentorial distance ca. 4.0 × minimum distance between clypeus and eye ventrally, and very shiny (Fig. <xref ref-type="fig" rid="F49">332</xref>); vertex with satin sheen; vein r of fore wing non-linear with vein 3-SR (Fig. <xref ref-type="fig" rid="F49">325</xref>); <abbrev xmlns:xlink="http://www.w3.org/1999/xlink" xlink:title="diameter of posterior ocellus" id="ABBRID0ELFGK" xlink:type="simple">OOL</abbrev> aciculate; vertex rather shiny (Fig. <xref ref-type="fig" rid="F49">331</xref>); vein 1-CU1 of fore wing medium-sized and vein cu-a moderately oblique (vein cu-a approx. as long as vein 1-CU1; Fig. <xref ref-type="fig" rid="F49">325</xref>); hind femur of ♀ and tarsal claws less slender than in <italic><tp:taxon-name><tp:taxon-name-part taxon-name-part-type="genus" reg="Phanerotoma">P.</tp:taxon-name-part> <tp:taxon-name-part taxon-name-part-type="species" reg="ejuncida">ejuncida</tp:taxon-name-part></tp:taxon-name></italic> (Fig. <xref ref-type="fig" rid="F49">329</xref>). Easily confused with finely sculptured specimens of <italic><tp:taxon-name><tp:taxon-name-part taxon-name-part-type="genus" reg="Phanerotoma">P.</tp:taxon-name-part> <tp:taxon-name-part taxon-name-part-type="species" reg="glabritemporalis">glabritemporalis</tp:taxon-name-part></tp:taxon-name></italic>, but the temple is widened dorsally in lateral view (parallel-sided in <italic><tp:taxon-name><tp:taxon-name-part taxon-name-part-type="genus" reg="Phanerotoma">P.</tp:taxon-name-part> <tp:taxon-name-part taxon-name-part-type="species" reg="glabritemporalis">glabritemporalis</tp:taxon-name-part></tp:taxon-name></italic>), matt or nearly so (rather shiny), frons superficially granulate and with median carina (Fig. <xref ref-type="fig" rid="F49">331</xref>; aciculate and without median carina).</p><fig id="F49" position="float" orientation="portrait"><object-id xmlns:xlink="http://www.w3.org/1999/xlink" content-type="doi" xlink:type="simple">10.3897/zookeys..60426.figures325-335</object-id><object-id xmlns:xlink="http://www.w3.org/1999/xlink" content-type="arpha" xlink:type="simple">C913FC02-A801-5F27-86D0-843787DF06C7</object-id><label>Figures 325–335.</label><caption><p><italic><tp:taxon-name><tp:taxon-name-part taxon-name-part-type="genus" reg="Phanerotoma">Phanerotoma</tp:taxon-name-part> <tp:taxon-name-part taxon-name-part-type="species" reg="sculptilis">sculptilis</tp:taxon-name-part></tp:taxon-name></italic> van Achterberg, sp. nov., ♀, holotype <bold>325</bold> wings <bold>326</bold> mesosoma dorsal <bold>327</bold> first–third metasomal tergites dorsal <bold>328</bold> metasoma lateral <bold>329</bold> hind leg lateral <bold>330</bold> mandible ventral <bold>331</bold> head dorsal <bold>332</bold> head anterior <bold>333</bold> head lateral <bold>334</bold> antenna lateral <bold>335</bold> apical half of antenna lateral.</p></caption><graphic xmlns:xlink="http://www.w3.org/1999/xlink" xlink:href="zookeys-1014-001-g049.jpg" position="float" orientation="portrait" xlink:type="simple" id="oo_504672.jpg"><uri content-type="original_file" xlink:type="simple">https://binary.pensoft.net/fig/504672</uri></graphic></fig></tp:treatment-sec><tp:treatment-sec sec-type="description" id="SECID0EOIGK"><title>Description.</title><p>Female, holotype, length of body (excluding ovipositor and hypopygium) 4.1 mm; antenna 3.8 mm; of fore wing 3.4 mm; visible part of ovipositor sheath 0.55 mm (only apically setose).</p><p><bold><italic>Head</italic>.</bold> Width 1.5 × median length in anterior view and part of head above eye in lateral view 0.4 × height of eye (Fig. <xref ref-type="fig" rid="F49">333</xref>); antenna with 23 segments and 1.1 × longer than fore wing, segments slender and gradually shortened, segments of apical half without minute subapical protuberances and cylindrical, with apical spine, six apical segments moniliform and narrowed basally (Figs <xref ref-type="fig" rid="F49">334</xref>, <xref ref-type="fig" rid="F49">335</xref>), third, fourth and penultimate segments 3.2, 3.0 and 1.3 × longer than wide in lateral view, respectively; area of stemmaticum granulate; <abbrev xmlns:xlink="http://www.w3.org/1999/xlink" xlink:title="diameter of posterior ocellus" id="ABBRID0EGJGK" xlink:type="simple">OOL</abbrev>: diameter of posterior ocellus: <abbrev xmlns:xlink="http://www.w3.org/1999/xlink" xlink:title="diameter of posterior ocellus" id="ABBRID0EKJGK" xlink:type="simple">POL</abbrev> = 14: 5: 4; length of eye 1.9 × temple in dorsal view (Fig. <xref ref-type="fig" rid="F49">331</xref>); frons largely granulate, shiny and with median carina, but V-shaped dorsally (Figs <xref ref-type="fig" rid="F49">331</xref>, <xref ref-type="fig" rid="F49">332</xref>); vertex transversely rugose and with satin sheen; temple granulate near eye and longitudinally rugose posteriorly, convex and with satin sheen; clypeus approx. as wide as face (intertentorial distance ca. 3.5 × minimum distance between clypeus and eye ventrally), convex, mostly smooth and shiny (Fig. <xref ref-type="fig" rid="F49">332</xref>); face rather shiny and distinctly rugose, with median carina dorsally; clypeus with 3 obsolescent teeth medio-ventrally (Fig. <xref ref-type="fig" rid="F49">330</xref>); eye large, strongly convex and in lateral view 1.9 × (measured medially) temple and widened dorsally (Fig. <xref ref-type="fig" rid="F49">333</xref>), in anterior view its height 0.8 × minimum width of face; upper condyle of mandible near lower level of eyes (Fig. <xref ref-type="fig" rid="F49">332</xref>); malar space aciculate, shiny and 0.3 × as basal width of mandible; lower tooth of mandible moderately slender and 0.4 × as long as apical tooth (Fig. <xref ref-type="fig" rid="F49">330</xref>).</p><p><bold><italic>Mesosoma</italic></bold> (Figs <xref ref-type="fig" rid="F48">321</xref>, <xref ref-type="fig" rid="F49">326</xref>). Length 1.5 × its width in lateral view; side of pronotum distinctly rugose and shiny; mesosternum spaced punctulate and shiny; seven finely reticulate-rugose and rather shiny; notauli absent; scutellar sulcus wide, with seven carinae (Fig. <xref ref-type="fig" rid="F49">326</xref>); scutellum widely triangular, densely finely granulate-rugose (nearly up to posterior margin), convex and rather shiny; metanotum with complete median carina; propodeum coarsely reticulate-rugose, without distinct median and transverse carinae and latero-posteriorly not tuberculate. <bold><italic>Wings</italic>.</bold> Fore wing 3.1 × longer than its maximum width; length of 1-R1 1.6 × as long as pterostigma; r issued rather far beyond middle of pterostigma and 0.3 × 3-SR; distance between 1-R1 and wing apex 0.2 × 1-R1; 1-SR+M and 2-SR curved and distally subparallel with posterior margin of pterostigma (Fig. <xref ref-type="fig" rid="F49">325</xref>); SR1 curved; 2-SR+M present because of narrowly postfurcal m-cu; parastigma large; 1-CU1 0.3 × as long as vein 2-CU1, cu-a strongly inclivous and as long as 1-CU1; r:3-SR:SR1 = 5:15:46; 2-SR:3-SR:r-m = 20:15:6; r-m reclivous; 2-M slightly curved (Fig. <xref ref-type="fig" rid="F49">325</xref>). Hind wing: M+CU:1-M:1r-m = 21:18:10; cu-a narrow. <bold><italic>Legs</italic>.</bold> Hind femur widened medially and 3.9 × as long as wide (Fig. <xref ref-type="fig" rid="F49">329</xref>); middle tibia with ivory blister; inner spur of middle tibia 0.6 × its basitarsus; hind coxa largely granulate dorsally and with satin sheen; hind basitarsus slender (Fig. <xref ref-type="fig" rid="F49">329</xref>); tarsal claws moderately slender.</p><p><bold><italic>Metasoma</italic></bold> (Figs <xref ref-type="fig" rid="F49">327</xref>, <xref ref-type="fig" rid="F49">328</xref>). Oval in dorsal view, twice as long as wide and 1.3 × as long as mesosoma; first and second tergites finely and densely longitudinally rugose; third tergite 1.5 × longer than second tergite and laterally curved (Fig. <xref ref-type="fig" rid="F49">327</xref>), in lateral view rather convex (Fig. <xref ref-type="fig" rid="F49">328</xref>), densely reticulate-rugulose and medio-posteriorly truncate, lateral lamella narrow, not protruding latero-apically and medio-apically truncate and wide; ovipositor sheath narrow and parallel-sided, its visible part 0.16 × as long as fore wing and 0.31 × metasomal carapace and only apically some long and erect setae; hypopygium apically robust and short up curved triangle and no spine.</p><p><bold><italic>Colour</italic>.</bold> Yellowish brown; palpi, mandible (except dark brown teeth), clypeus, malar space, tegulae (but humeral plate partly brown), prothorax, mesoscutum medially, legs (but apical half of middle tibia, hind femur apically and ventrally, and hind tibia apically and basally brownish), first and second metasomal tergites and metasoma ventrally largely pale yellow or ivory; apical third of antenna and ovipositor sheath largely brown; stemmaticum and pterostigma dark brown, but basally and narrowly apically pale yellowish (Fig. <xref ref-type="fig" rid="F49">325</xref>); wing membrane subhyaline but below dark part of pterostigma slightly infuscate; parastigma (but anteriorly pale yellowish) and vein 1-M largely brown; veins 1- &amp; 2-CU1, r and 3-SR of fore wing rather dark brown.</p></tp:treatment-sec><tp:treatment-sec sec-type="Male" id="SECID0E2MGK"><title>Male.</title><p>Similar to female, but apical antennal segments longer (Fig. <xref ref-type="fig" rid="F48">322</xref>), hind femur moderately widened (3.3 × as long as wide; Fig. <xref ref-type="fig" rid="F48">324</xref>); vein 1-M yellowish; pterostigma largely pale yellowish or partly darkened; third tergite brown and 1.5 × as long as second tergite and often truncate in lateral view (Fig. <xref ref-type="fig" rid="F48">323</xref>).</p></tp:treatment-sec><tp:treatment-sec sec-type="variation" id="SECID0ENNGK"><title>Variations.</title><p>Length of fore wing 2.6–3.6 mm; third tergite 1.5–1.7 × longer than second tergite; parastigma and vein 1-M of fore wing varies from pale yellow to brownish; vein cu-a of fore wing 0.8–1.3 × as long as vein 1-CU1; length of 1-R1 1.4–1.6 × as long as pterostigma; r 0.2–0.3 × 3-SR.</p></tp:treatment-sec><tp:treatment-sec sec-type="biology" id="SECID0ESNGK"><title>Biology.</title><p>Unknown.</p></tp:treatment-sec><tp:treatment-sec sec-type="distribution" id="SECID0EXNGK"><title>Distribution.</title><p>Yemen, United Arab Emirates.</p></tp:treatment-sec><tp:treatment-sec sec-type="etymology" id="SECID0E3NGK"><title>Etymology.</title><p>Named after the sculptured temples; <italic>sculptilis</italic> is Latin for carved.</p></tp:treatment-sec></tp:taxon-treatment>
