# Supplementary material for: The tribe Phanerotomini (Hymenoptera, Braconidae, Cheloninae) of the Arabian Peninsula, with special reference to the United Arab Emirates and Yemen
Source: Zookeys. 2021 Feb 3;1014:1–118. doi: 10.3897/zookeys.1014.60426 (PMC7875960; doi:10.3897/zookeys.1014.60426)
Supplement: XML Treatment for Phanerotoma signifera [file zookeys.1014.60426-treatment26.xml]

<!DOCTYPE tp:taxon-treatment
  PUBLIC "-//TaxonX//DTD Taxonomic Treatment Publishing DTD v0 20100105//EN" "tax-treatment-NSO.dtd">
<tp:taxon-treatment xmlns:tp="http://www.plazi.org/taxpub"><tp:treatment-meta><kwd-group><label>Taxon classification</label><kwd><named-content xmlns:xlink="http://www.w3.org/1999/xlink" content-type="kingdom">Animalia</named-content></kwd><kwd><named-content xmlns:xlink="http://www.w3.org/1999/xlink" content-type="order">Hymenoptera</named-content></kwd><kwd><named-content xmlns:xlink="http://www.w3.org/1999/xlink" content-type="family">Braconidae</named-content></kwd></kwd-group><mixed-citation publication-type="journal"><person-group><name><surname>van Achterberg</surname><given-names>Cornelis</given-names></name></person-group><article-title>The tribe <tp:taxon-name><tp:taxon-name-part taxon-name-part-type="tribe">Phanerotomini</tp:taxon-name-part></tp:taxon-name> (<tp:taxon-name><tp:taxon-name-part taxon-name-part-type="order">Hymenoptera</tp:taxon-name-part></tp:taxon-name>, <tp:taxon-name><tp:taxon-name-part taxon-name-part-type="family">Braconidae</tp:taxon-name-part></tp:taxon-name>, <tp:taxon-name><tp:taxon-name-part taxon-name-part-type="subfamily">Cheloninae</tp:taxon-name-part></tp:taxon-name>) of the Arabian Peninsula, with special reference to the United Arab Emirates and Yemen</article-title><source>Zookeys</source><day>03</day><month>2</month><year>2021</year><volume>1014</volume><fpage>1</fpage><lpage>118</lpage><pub-id pub-id-type="doi">10.3897/zookeys.1014.60426</pub-id></mixed-citation></tp:treatment-meta><tp:nomenclature><tp:taxon-name><object-id xmlns:xlink="http://www.w3.org/1999/xlink" content-type="arpha" xlink:type="simple">4A3B4F98-A006-59BC-8002-13030E7DAAC0</object-id>
              <tp:taxon-name-part taxon-name-part-type="genus" reg="Phanerotoma">Phanerotoma</tp:taxon-name-part>
              <tp:taxon-name-part taxon-name-part-type="species" reg="signifera">signifera</tp:taxon-name-part>
              <object-id xmlns:xlink="http://www.w3.org/1999/xlink" content-type="zoobank" xlink:type="simple">http://zoobank.org/65F97859-F85A-48FD-A3CC-AE2953F89378</object-id>
            </tp:taxon-name><tp:taxon-status xmlns:xlink="http://www.w3.org/1999/xlink" xlink:type="simple">sp. nov.</tp:taxon-status><xref ref-type="fig" rid="F50">Figs 336</xref><xref ref-type="fig" rid="F51">, 337–346</xref></tp:nomenclature><tp:treatment-sec sec-type="type material" id="SECID0E3PGK"><title>Type material.</title><p><bold><italic>Holotype</italic></bold>, ♀ (<named-content xmlns:xlink="http://www.w3.org/1999/xlink" content-type="dwc:institutional_code" xlink:type="simple">RMNH</named-content>), “<bold>Yemen</bold>: Al Kowd (4055), ix.1999, light trap, A. v. Harten &amp; S. Al Haruri, <named-content xmlns:xlink="http://www.w3.org/1999/xlink" content-type="dwc:institutional_code" xlink:type="simple">RMNH</named-content>’00”.</p></tp:treatment-sec><tp:treatment-sec sec-type="diagnosis" id="SECID0ETQGK"><title>Diagnosis.</title><p>Distance between apex of marginal cell and apex of fore wing 0.3–0.4 × vein 1-R1 (Fig. <xref ref-type="fig" rid="F51">337</xref>) and vertex finely rugulose; antenna of ♀ with six apical moniliform segments and widened subapically (Fig. <xref ref-type="fig" rid="F51">346</xref>); ocelli small (<abbrev xmlns:xlink="http://www.w3.org/1999/xlink" xlink:title="diameter of posterior ocellus" id="ABBRID0EBRGK" xlink:type="simple">POL</abbrev> ca. 1.4 × width of posterior ocellus; Fig. <xref ref-type="fig" rid="F51">343</xref>); head 1.4 × wider than high medially in anterior view (Fig. <xref ref-type="fig" rid="F51">344</xref>); head distinctly emarginate medio-posteriorly in dorsal view (Fig. <xref ref-type="fig" rid="F51">343</xref>); inner tooth of mandible small, 0.3 × apical tooth; second submarginal cell of fore wing small (Fig. <xref ref-type="fig" rid="F51">337</xref>); anterior half of vein 1-M yellow; vein r of fore wing ca. 0.7 × vein 3-SR (Fig. <xref ref-type="fig" rid="F51">337</xref>); pterostigma conspicuously dark and large compared to weakly pigmented venation (Fig. <xref ref-type="fig" rid="F51">337</xref>); third tergite of metasoma flattened in lateral view (Fig. <xref ref-type="fig" rid="F51">340</xref>). Close to <italic><tp:taxon-name><tp:taxon-name-part taxon-name-part-type="genus" reg="Phanerotoma">P.</tp:taxon-name-part> <tp:taxon-name-part taxon-name-part-type="species" reg="lepta">lepta</tp:taxon-name-part></tp:taxon-name></italic> but differs by the different shape of the second submarginal cell of the fore wing, of the pterostigma and of the head in anterior view and dorsal view, smaller ocelli, longer vein r of the fore wing and conspicuous pterostigma.</p><fig id="F50" position="float" orientation="portrait"><object-id xmlns:xlink="http://www.w3.org/1999/xlink" content-type="doi" xlink:type="simple">10.3897/zookeys..60426.figure336</object-id><object-id xmlns:xlink="http://www.w3.org/1999/xlink" content-type="arpha" xlink:type="simple">67F966BD-5A0A-5D4D-B254-683CA588AE30</object-id><label>Figure 336.</label><caption><p><italic><tp:taxon-name><tp:taxon-name-part taxon-name-part-type="genus" reg="Phanerotoma">Phanerotoma</tp:taxon-name-part> <tp:taxon-name-part taxon-name-part-type="species" reg="signifera">signifera</tp:taxon-name-part></tp:taxon-name></italic> van Achterberg, sp. nov., ♀, holotype, habitus lateral.</p></caption><graphic xmlns:xlink="http://www.w3.org/1999/xlink" xlink:href="zookeys-1014-001-g050.jpg" position="float" orientation="portrait" xlink:type="simple" id="oo_504673.jpg"><uri content-type="original_file" xlink:type="simple">https://binary.pensoft.net/fig/504673</uri></graphic></fig></tp:treatment-sec><tp:treatment-sec sec-type="description" id="SECID0EETGK"><title>Description.</title><p>Female, holotype, length of body (excluding ovipositor) 2.1 mm; antenna 1.9 mm; fore wing 1.8 mm; visible part of ovipositor sheath 0.15 mm (only apically erect setose).</p><p><bold><italic>Head</italic>.</bold> Width 1.4 × median length in anterior view and part of head above eye in lateral view 0.3 × height of eye (Fig. <xref ref-type="fig" rid="F51">345</xref>) and emarginate medio-posteriorly (Fig. <xref ref-type="fig" rid="F51">343</xref>); antenna widened subapically, with 23 segments and slightly shorter than fore wing, six apical antennal segments suddenly (compared to more basal segments) small and moniliform (Fig. <xref ref-type="fig" rid="F51">342</xref>) and apical segment with tiny spine, third, fourth and penultimate segments 2.5, 2.7 and 1.2 × longer than wide in lateral view, respectively; area of stemmaticum punctulate but mostly smooth posteriorly; <abbrev xmlns:xlink="http://www.w3.org/1999/xlink" xlink:title="diameter of posterior ocellus" id="ABBRID0E3TGK" xlink:type="simple">OOL</abbrev>: diameter of posterior ocellus: <abbrev xmlns:xlink="http://www.w3.org/1999/xlink" xlink:title="diameter of posterior ocellus" id="ABBRID0EAUGK" xlink:type="simple">POL</abbrev> = 72: 18: 23; length of eye 2.1 × temple in dorsal view (Fig. <xref ref-type="fig" rid="F51">343</xref>); frons smooth near antennal sockets, aciculate medially, rugulose laterally and without median carina; vertex superficially coriaceous and rather shiny, but posteriorly rugulose; temple superficially coriaceous and with satin sheen; face superficially finely rugulose and with small median bump and with satin sheen; clypeus smooth and shiny and 0.8 × minimum width of face, intertentorial distance 2.5 × minimum width between clypeus and eye, long erect setose and with three obsolescent teeth medio-ventrally (Fig. <xref ref-type="fig" rid="F51">344</xref>); eye medium-sized, strongly convex and in lateral view 1.4 × wider than temple (measured medially; Fig. <xref ref-type="fig" rid="F51">345</xref>), in anterior view its height 0.7 × minimum width of face; upper condyle of mandible below lower level of eyes (Fig. <xref ref-type="fig" rid="F51">344</xref>); malar space rugulose-coriaceous, with satin sheen and 0.7 × as long as basal width of mandible; lower tooth of mandible 0.3 × as long as apical tooth (Fig. <xref ref-type="fig" rid="F51">345</xref>).</p><fig id="F51" position="float" orientation="portrait"><object-id xmlns:xlink="http://www.w3.org/1999/xlink" content-type="doi" xlink:type="simple">10.3897/zookeys..60426.figures337-346</object-id><object-id xmlns:xlink="http://www.w3.org/1999/xlink" content-type="arpha" xlink:type="simple">7CECDC20-7D22-5FEE-9D5B-08CEB6D00BE5</object-id><label>Figures 337–346.</label><caption><p><italic><tp:taxon-name><tp:taxon-name-part taxon-name-part-type="genus" reg="Phanerotoma">Phanerotoma</tp:taxon-name-part> <tp:taxon-name-part taxon-name-part-type="species" reg="signifera">signifera</tp:taxon-name-part></tp:taxon-name></italic> van Achterberg, sp. nov., ♀, holotype <bold>337</bold> wings <bold>338</bold> mesosoma dorsal <bold>339</bold> first–third metasomal tergites dorsal <bold>340</bold> metasoma lateral <bold>341</bold> hind leg lateral <bold>342</bold> antenna lateral <bold>343</bold> head dorsal <bold>344</bold> head anterior <bold>345</bold> head lateral <bold>346</bold> apical third of antenna lateral.</p></caption><graphic xmlns:xlink="http://www.w3.org/1999/xlink" xlink:href="zookeys-1014-001-g051.jpg" position="float" orientation="portrait" xlink:type="simple" id="oo_504674.jpg"><uri content-type="original_file" xlink:type="simple">https://binary.pensoft.net/fig/504674</uri></graphic></fig><p><bold><italic>Mesosoma</italic></bold> (Figs <xref ref-type="fig" rid="F50">336</xref>, <xref ref-type="fig" rid="F51">338</xref>). Length 1.4 × its width in lateral view; side of pronotum crenulate medially and posteriorly, punctate dorsally and mostly smooth ventrally; propleuron posteriorly distinctly convex; mesosternum granulate and rather matt; mesoscutum densely and finely reticulate-rugulose; scutellum rugulose-punctate (but smooth posteriorly) and rather matt; notauli not indicated; scutellar sulcus wide, with three carinae (Fig. <xref ref-type="fig" rid="F51">338</xref>); metanotum without median carina anteriorly and with minute tooth medio-posteriorly; propodeum rugulose anteriorly and remainder rugose, without transverse or median carina, and latero-posteriorly slightly tuberculate. <bold><italic>Wings</italic>.</bold> Fore wing 2.7 × longer than its maximum width; pterostigma wide; length of 1-R1 1.1 × as long as pterostigma; distance between wing apex and marginal cell apex 0.35 × length of vein 1-R1; r issued far beyond middle of pterostigma and 0.7 × 3-SR; 2-SR straight and distally slightly converging to posterior margin of pterostigma (Fig. <xref ref-type="fig" rid="F51">337</xref>); SR1 straight; 2-SR+M indistinct, m-cu sub-interstitial; parastigma large; 1-CU1 0.45 × as long as vein 2-CU1, cu-a as long as 1-CU1; r:3-SR:SR1 = 9:9:51; 2-SR:3-SR:r-m = 21:9:8; r-m reclivous; 2-M slightly curved (Fig. <xref ref-type="fig" rid="F51">337</xref>). Hind wing: M+CU:1-M:1r-m = 18:16:5. <bold><italic>Legs</italic>.</bold> Hind femur with satin sheen, 4.1 × as long as wide and slightly widened submedially (Fig. <xref ref-type="fig" rid="F51">341</xref>); blister of middle tibia obsolescent; inner spur of middle tibia 0.4 × its basitarsus; hind coxa mostly smooth and shiny.</p><p><bold><italic>Metasoma</italic></bold> (Figs <xref ref-type="fig" rid="F51">339</xref>, <xref ref-type="fig" rid="F51">340</xref>). Elliptical in dorsal view, 1.8 × longer than wide and 1.3 × as long as mesosoma; first and second tergites, densely and finely longitudinally rugose; second metasomal suture medium-sized; third tergite 1.5 × longer than second tergite and laterally nearly straight and apically widely truncate (Fig. <xref ref-type="fig" rid="F51">339</xref>), in lateral view rather flat, finely rugulose-coriaceous and with satin sheen (Fig. <xref ref-type="fig" rid="F51">340</xref>), lateral lamella medium-sized, wider and not protruding latero-apically and medio-apically truncate and rather wide; ovipositor sheath parallel-sided, apically narrow, its visible part 0.08 × as long as fore wing and 0.15 × metasomal carapace and only apically with long erect setae; hypopygium with medium-sized straight apical triangle (Fig. <xref ref-type="fig" rid="F51">340</xref>), apically without spine and densely setose.</p><p><bold><italic>Colour</italic>.</bold> Pale brownish yellow (including ovipositor sheath); basal half of antenna, face, clypeus, tegulae, legs, palpi, pronotum, propleuron, first and second tergites white or nearly so; apical half of antenna yellowish brown; apex of ovipositor sheath brown; stemmaticum, pterostigma (but basally and ventrally pale) and apex of scutellum dark brown; parastigma and veins ivory or colourless; apical half of third tergite and apical half of metasoma ventrally rather darkened; wing membrane slightly brownish below pterostigma.</p></tp:treatment-sec><tp:treatment-sec sec-type="Male" id="SECID0ENYGK"><title>Male.</title><p>Unknown.</p></tp:treatment-sec><tp:treatment-sec sec-type="biology" id="SECID0ESYGK"><title>Biology.</title><p>Unknown.</p></tp:treatment-sec><tp:treatment-sec sec-type="distribution" id="SECID0EXYGK"><title>Distribution.</title><p>Yemen.</p></tp:treatment-sec><tp:treatment-sec sec-type="etymology" id="SECID0E3YGK"><title>Etymology.</title><p>The name <italic>signifera</italic> refers to the conspicuously dark pterostigma (<italic>signum</italic> is Latin for mark and -<italic>fera</italic> is a Latin suffix meaning to bear, carry or have).</p></tp:treatment-sec></tp:taxon-treatment>
