# Supplementary material for: The tribe Phanerotomini (Hymenoptera, Braconidae, Cheloninae) of the Arabian Peninsula, with special reference to the United Arab Emirates and Yemen
Source: Zookeys. 2021 Feb 3;1014:1–118. doi: 10.3897/zookeys.1014.60426 (PMC7875960; doi:10.3897/zookeys.1014.60426)
Supplement: XML Treatment for Phanerotoma spuriserrata [file zookeys.1014.60426-treatment27.xml]

<!DOCTYPE tp:taxon-treatment
  PUBLIC "-//TaxonX//DTD Taxonomic Treatment Publishing DTD v0 20100105//EN" "tax-treatment-NSO.dtd">
<tp:taxon-treatment xmlns:tp="http://www.plazi.org/taxpub"><tp:treatment-meta><kwd-group><label>Taxon classification</label><kwd><named-content xmlns:xlink="http://www.w3.org/1999/xlink" content-type="kingdom">Animalia</named-content></kwd><kwd><named-content xmlns:xlink="http://www.w3.org/1999/xlink" content-type="order">Hymenoptera</named-content></kwd><kwd><named-content xmlns:xlink="http://www.w3.org/1999/xlink" content-type="family">Braconidae</named-content></kwd></kwd-group><mixed-citation publication-type="journal"><person-group><name><surname>van Achterberg</surname><given-names>Cornelis</given-names></name></person-group><article-title>The tribe <tp:taxon-name><tp:taxon-name-part taxon-name-part-type="tribe">Phanerotomini</tp:taxon-name-part></tp:taxon-name> (<tp:taxon-name><tp:taxon-name-part taxon-name-part-type="order">Hymenoptera</tp:taxon-name-part></tp:taxon-name>, <tp:taxon-name><tp:taxon-name-part taxon-name-part-type="family">Braconidae</tp:taxon-name-part></tp:taxon-name>, <tp:taxon-name><tp:taxon-name-part taxon-name-part-type="subfamily">Cheloninae</tp:taxon-name-part></tp:taxon-name>) of the Arabian Peninsula, with special reference to the United Arab Emirates and Yemen</article-title><source>Zookeys</source><day>03</day><month>2</month><year>2021</year><volume>1014</volume><fpage>1</fpage><lpage>118</lpage><pub-id pub-id-type="doi">10.3897/zookeys.1014.60426</pub-id></mixed-citation></tp:treatment-meta><tp:nomenclature><tp:taxon-name><object-id xmlns:xlink="http://www.w3.org/1999/xlink" content-type="arpha" xlink:type="simple">6B178ABF-6522-5E13-8CD3-A8FB24140F3F</object-id>
              <tp:taxon-name-part taxon-name-part-type="genus" reg="Phanerotoma">Phanerotoma</tp:taxon-name-part>
              <tp:taxon-name-part taxon-name-part-type="species" reg="spuriserrata">spuriserrata</tp:taxon-name-part>
              <object-id xmlns:xlink="http://www.w3.org/1999/xlink" content-type="zoobank" xlink:type="simple">http://zoobank.org/BAC9B069-0809-48AA-A832-8EF1E622EA15</object-id>
            </tp:taxon-name><tp:taxon-status xmlns:xlink="http://www.w3.org/1999/xlink" xlink:type="simple">sp. nov.</tp:taxon-status><xref ref-type="fig" rid="F52">Figs 347</xref><xref ref-type="fig" rid="F53">, 348–358</xref></tp:nomenclature><tp:treatment-sec sec-type="type material" id="SECID0EA2GK"><title>Type material.</title><p><bold><italic>Holotype</italic></bold>, ♀ (<named-content xmlns:xlink="http://www.w3.org/1999/xlink" content-type="dwc:institutional_code" xlink:type="simple">RMNH</named-content>), ♀, “<bold>Yemen</bold> (no. 2910), Ta’izz, light trap, 5.i.–2.ii.1998, A. van Harten, <named-content xmlns:xlink="http://www.w3.org/1999/xlink" content-type="dwc:institutional_code" xlink:type="simple">RMNH</named-content>’98”. <bold><italic>Paratypes</italic></bold>: 9♀, 1♂: Same data as holotype; 1♂: Idem, but 1–3.iv.1998; 3♀: Idem, but 26–28.vii.1999; 1♀, 1♂: Idem, but 3–24.i.1999; 1♀: Idem, but x.1999; 1♀: Idem, but xii.1999; 1♀, 2♂: Idem, but v.2002; 1♂: “Yemen (6158), Al Lahima, 17.ix.–14.xi.2001, Mal[aise] trap, A. v. Harten, <named-content xmlns:xlink="http://www.w3.org/1999/xlink" content-type="dwc:institutional_code" xlink:type="simple">RMNH</named-content>’02”.</p><fig id="F52" position="float" orientation="portrait"><object-id xmlns:xlink="http://www.w3.org/1999/xlink" content-type="doi" xlink:type="simple">10.3897/zookeys..60426.figure347</object-id><object-id xmlns:xlink="http://www.w3.org/1999/xlink" content-type="arpha" xlink:type="simple">B1C3BDCC-87A8-52B7-B051-3AA9FA6958EB</object-id><label>Figure 347.</label><caption><p><italic><tp:taxon-name><tp:taxon-name-part taxon-name-part-type="genus" reg="Phanerotoma">Phanerotoma</tp:taxon-name-part> <tp:taxon-name-part taxon-name-part-type="species" reg="spuriserrata">spuriserrata</tp:taxon-name-part></tp:taxon-name></italic> van Achterberg, sp. nov., ♀, holotype, habitus lateral.</p></caption><graphic xmlns:xlink="http://www.w3.org/1999/xlink" xlink:href="zookeys-1014-001-g052.jpg" position="float" orientation="portrait" xlink:type="simple" id="oo_504675.jpg"><uri content-type="original_file" xlink:type="simple">https://binary.pensoft.net/fig/504675</uri></graphic></fig></tp:treatment-sec><tp:treatment-sec sec-type="diagnosis" id="SECID0EX3GK"><title>Diagnosis.</title><p>Subapical antennal segments of ♀ rather slender, with erect subapical setae, sixth segment from apex narrowed basally and subapically widened and with small and round protuberances near apex, resulting in a somewhat serrate margin of antenna (Figs <xref ref-type="fig" rid="F52">347</xref>, <xref ref-type="fig" rid="F53">357</xref>, <xref ref-type="fig" rid="F53">358</xref>); antenna of ♀ approx. as long as body and eighth–eleventh segments from apex elongate; <abbrev xmlns:xlink="http://www.w3.org/1999/xlink" xlink:title="diameter of posterior ocellus" id="ABBRID0EJ4GK" xlink:type="simple">POL</abbrev> 0.6–0.8 × diameter of posterior ocellus; temple densely striate and with satin sheen; clypeus much narrower than face, semi-circular, protruding medio-ventrally and with three minute teeth (Fig. <xref ref-type="fig" rid="F53">355</xref>); length of malar space 0.7–0.8 × basal width of mandible; inner tooth of mandible 0.4–0.5 × as long as apical tooth (Fig. <xref ref-type="fig" rid="F53">353</xref>); vein 1-Rl of fore wing 1.3–1.4 × length of pterostigma (Fig. <xref ref-type="fig" rid="F53">348</xref>); distance between apex of wing and vein 1-R1 ca. 0.2 × vein 1-R1; parastigma largely yellow and large; scutellar sulcus wide; vein r 0.6–0.8 × vein 3-SR and almost linearly connected (Fig. <xref ref-type="fig" rid="F53">348</xref>); vein cu-a of fore wing distinctly inclivous; pterostigma pale yellowish basally and more or less brownish medially; vein 1-M brownish yellow or brown; third metasomal tergite 1.4–1.5 × as long as second tergite and with curved sides; hypopygium without up curved triangle or spine apically; length of fore wing 2.8–3.8 mm. Similar to <italic><tp:taxon-name><tp:taxon-name-part taxon-name-part-type="genus" reg="Phanerotoma">P.</tp:taxon-name-part> <tp:taxon-name-part taxon-name-part-type="species" reg="longiradialis">longiradialis</tp:taxon-name-part></tp:taxon-name></italic> van Achterberg, 1990, from Iraq, but differs by having subapical antennal segments partly widened near apex (“pseudo-serrate” margin of antenna) and eighth–eleventh antennal segments of ♀ from apex elongate (respectively, cylindrical and shortened in <italic><tp:taxon-name><tp:taxon-name-part taxon-name-part-type="genus" reg="Phanerotoma">P.</tp:taxon-name-part> <tp:taxon-name-part taxon-name-part-type="species" reg="longiradialis">longiradialis</tp:taxon-name-part></tp:taxon-name></italic>), vein r of fore wing 0.6–0.8 × as long as vein 3-SR (approx. as long), clypeus without three minute teeth medio-ventrally (without distinct teeth) and vein cu-a of fore wing distinctly inclivous (nearly vertical).</p><fig id="F53" position="float" orientation="portrait"><object-id xmlns:xlink="http://www.w3.org/1999/xlink" content-type="doi" xlink:type="simple">10.3897/zookeys..60426.figures348-358</object-id><object-id xmlns:xlink="http://www.w3.org/1999/xlink" content-type="arpha" xlink:type="simple">DE8979D7-DB5E-5140-B76C-C2E6C04494FF</object-id><label>Figures 348–358.</label><caption><p><italic><tp:taxon-name><tp:taxon-name-part taxon-name-part-type="genus" reg="Phanerotoma">Phanerotoma</tp:taxon-name-part> <tp:taxon-name-part taxon-name-part-type="species" reg="spuriserrata">spuriserrata</tp:taxon-name-part></tp:taxon-name></italic> van Achterberg, sp. nov., ♀, holotype <bold>348</bold> wings <bold>349</bold> mesosoma dorsal <bold>350</bold> first–third metasomal tergites dorsal <bold>351</bold> metasoma lateral <bold>352</bold> hind leg lateral <bold>353</bold> mandible ventral <bold>354</bold> head dorsal <bold>355</bold> head anterior <bold>356</bold> head lateral <bold>357</bold> antenna lateral <bold>358</bold> apical third of antenna lateral.</p></caption><graphic xmlns:xlink="http://www.w3.org/1999/xlink" xlink:href="zookeys-1014-001-g053.jpg" position="float" orientation="portrait" xlink:type="simple" id="oo_504676.jpg"><uri content-type="original_file" xlink:type="simple">https://binary.pensoft.net/fig/504676</uri></graphic></fig></tp:treatment-sec><tp:treatment-sec sec-type="description" id="SECID0EBAHK"><title>Description.</title><p>Female, holotype, length of body (excluding ovipositor) 4.5 mm; antenna 4.8 mm; fore wing 3.5 mm; visible part of ovipositor sheath 0.3 mm.</p><p><bold><italic>Head</italic>.</bold> Width 1.4 × median length in anterior view and part of head above eye in lateral view 0.3 × height of eye (Fig. <xref ref-type="fig" rid="F53">356</xref>); antenna with 23 segments and 1.1 × as long as fore wing, segments near apical quarter of antenna elongate and longer than wide, widened subapically because of small round protuberances and seven apical segments rather moniliform (Figs <xref ref-type="fig" rid="F53">357</xref>, <xref ref-type="fig" rid="F53">358</xref>) and apical segment without minute spine, third, fourth and penultimate segments 3.8, 3.2 and 2.0 × longer than wide in lateral view, respectively; area of stemmaticum mostly smooth; <abbrev xmlns:xlink="http://www.w3.org/1999/xlink" xlink:title="diameter of posterior ocellus" id="ABBRID0EZAHK" xlink:type="simple">OOL</abbrev>: diameter of posterior ocellus: <abbrev xmlns:xlink="http://www.w3.org/1999/xlink" xlink:title="diameter of posterior ocellus" id="ABBRID0E4AHK" xlink:type="simple">POL</abbrev> = 17: 4: 5; length of eye 2.8 × temple in dorsal view (Fig. <xref ref-type="fig" rid="F53">354</xref>); frons coarsely rugose and rather shiny, with median carina posteriorly; vertex transversely rugose-striate and with satin sheen; temple largely striate and with satin sheen, its median width 0.6 × width of eye in lateral view; face reticulate-rugose and with median ridge dorsally, but no distinct median carina; clypeus mostly smooth, shiny and its width 0.7 × minimum width of face, intertentorial distance 1.2 × minimum distance between clypeus and eye and medio-ventrally with 3 minute teeth (Fig. <xref ref-type="fig" rid="F53">355</xref>); eye large, strongly convex and in lateral view 1.5 × (measured medially) as wide as temple (Fig. <xref ref-type="fig" rid="F53">356</xref>), in anterior view its height 0.9 × minimum width of face; upper condyle of mandible below lower level of eyes (Fig. <xref ref-type="fig" rid="F53">355</xref>); malar space rugose, with satin sheen and as long as basal width of mandible; lower tooth of mandible 0.5 × as long as apical tooth (Fig. <xref ref-type="fig" rid="F53">353</xref>).</p><p><bold><italic>Mesosoma</italic></bold> (Figs <xref ref-type="fig" rid="F52">347</xref>, <xref ref-type="fig" rid="F53">349</xref>). Length 1.7 × its width in lateral view; side of pronotum only medially and posteriorly rugose, remainder finely rugulose; propleuron posteriorly evenly convex; mesosternum densely granulate and rather matt; mesoscutum densely rugulose; scutellum flat, densely granulate but smooth posteriorly and with satin sheen; notauli not indicated; scutellar sulcus wide and with seven carinae (Fig. <xref ref-type="fig" rid="F53">349</xref>); metanotum without short median carina anteriorly and narrowly crenulate posteriorly; propodeum coarsely rugose-reticulate, without distinct median and transverse carinae, and latero-posteriorly slightly tuberculate. <bold><italic>Wings</italic>.</bold> Fore wing 3.0 × longer than its maximum width; length of 1-R1 1.4 × as long as pterostigma; distance between wing apex and vein 1-R1 0.2 × length of vein 1-R1; r issued distinctly beyond middle of pterostigma, nearly linearly connected to 3-SR and 0.7 × 3-SR; 2-SR nearly straight and distally distinctly converging to posterior margin of pterostigma (Fig. <xref ref-type="fig" rid="F53">348</xref>); SR1 straight; 2-SR+M absent, m-cu interstitial; parastigma large; first discal cell of fore wing much higher than first subdiscal cell; 1-CU1 0.4 × as long as vein 2-CU1, cu-a strongly inclivous and 0.9 × 1-CU1; r:3-SR:SR1 = 7:10:54; 2-SR:3-SR:r-m = 20:10:5; r-m reclivous; 2-M hardly curved (Fig. <xref ref-type="fig" rid="F53">348</xref>). Hind wing: M+CU:1-M:1r-m = 24:24:12. <bold><italic>Legs</italic>.</bold> Hind femur with satin sheen, 3.8 × as long as wide and rather widened submedially; hind tibia rather slender (Fig. <xref ref-type="fig" rid="F53">352</xref>); middle tibia with medium-sized yellowish blister; inner spur of middle tibia 0.4 × its basitarsus; hind coxa mostly smooth and shiny.</p><p><bold><italic>Metasoma</italic></bold> (Figs <xref ref-type="fig" rid="F53">350</xref>, <xref ref-type="fig" rid="F53">351</xref>). Elliptical in dorsal view, 1.9 × as long as wide and 1.1 × as long as mesosoma; first and second tergites densely and rather coarsely longitudinally rugose; metasomal sutures medium-sized; third tergite distinctly convex medially, 1.4 × longer than second tergite and laterally curved, in lateral view rather convex (Fig. <xref ref-type="fig" rid="F53">351</xref>), largely densely rugulose and with satin sheen, lateral lamella narrow laterally, posteriorly rather wide and not protruding latero-apically, medio-apically truncate; ovipositor sheath widened apically, its visible part 0.1 × as long as fore wing and 0.15 × metasomal carapace and its setose apical part with medium-sized setae and 0.03 × as long as fore wing; hypopygium setose and acute apically (Fig. <xref ref-type="fig" rid="F53">351</xref>), without up curved triangle apically or apical spine.</p><p><bold><italic>Colour</italic>.</bold> Yellowish brown; apical antennal segments apically and apex of ovipositor sheath brown; stemmaticum blackish; telotarsi, veins 1-CU1, 2-CU1 (but apically yellow), cu-a, r, 3-SR basally and 2-M of fore wing dark brown, other veins (including vein 1-M), parastigma largely and pterostigma (but basally and apically pale yellowish) brown; clypeus, mandible (except dark brown teeth), palpi, pronotum, tegulum and humeral plate, remainder of legs (but hind femur rather brownish except basally and hind tibia subbasally and apically slightly darkened), first and second tergites and metasoma ventrally pale yellowish; wing membrane below veins 1-&amp;2-CU1 and below pterostigma brownish and remainder largely subhyaline.</p></tp:treatment-sec><tp:treatment-sec sec-type="Male" id="SECID0E1DHK"><title>Male.</title><p>Similar to female (including shape of hind femur); antennal segments slenderer and usually less serrate and with indistinct subapical protuberances, but sometimes similar to segments in female.</p></tp:treatment-sec><tp:treatment-sec sec-type="variation" id="SECID0E6DHK"><title>Variations.</title><p>Length of fore wing of ♀ 3.0–3.8 mm, of ♂ 2.8–3.2 mm; inner tooth of mandible robust and 0.4–0.5 × as long as apical tooth; pterostigma sometimes largely yellowish, but usually brownish medially; vein r of fore wing 0.6–0.8 × vein 3-SR.</p></tp:treatment-sec><tp:treatment-sec sec-type="biology" id="SECID0EEEHK"><title>Biology.</title><p>Unknown.</p></tp:treatment-sec><tp:treatment-sec sec-type="distribution" id="SECID0EJEHK"><title>Distribution.</title><p>Yemen.</p></tp:treatment-sec><tp:treatment-sec sec-type="etymology" id="SECID0EOEHK"><title>Etymology.</title><p>From <italic>spurius</italic> (Latin for false) and <italic>serra</italic> (Latin for saw), because of the somewhat serrated apical third of the antenna.</p></tp:treatment-sec></tp:taxon-treatment>
