# Supplementary material for: The tribe Phanerotomini (Hymenoptera, Braconidae, Cheloninae) of the Arabian Peninsula, with special reference to the United Arab Emirates and Yemen
Source: Zookeys. 2021 Feb 3;1014:1–118. doi: 10.3897/zookeys.1014.60426 (PMC7875960; doi:10.3897/zookeys.1014.60426)
Supplement: XML Treatment for Phanerotoma stenochora [file zookeys.1014.60426-treatment28.xml]

<!DOCTYPE tp:taxon-treatment
  PUBLIC "-//TaxonX//DTD Taxonomic Treatment Publishing DTD v0 20100105//EN" "tax-treatment-NSO.dtd">
<tp:taxon-treatment xmlns:tp="http://www.plazi.org/taxpub"><tp:treatment-meta><kwd-group><label>Taxon classification</label><kwd><named-content xmlns:xlink="http://www.w3.org/1999/xlink" content-type="kingdom">Animalia</named-content></kwd><kwd><named-content xmlns:xlink="http://www.w3.org/1999/xlink" content-type="order">Hymenoptera</named-content></kwd><kwd><named-content xmlns:xlink="http://www.w3.org/1999/xlink" content-type="family">Braconidae</named-content></kwd></kwd-group><mixed-citation publication-type="journal"><person-group><name><surname>van Achterberg</surname><given-names>Cornelis</given-names></name></person-group><article-title>The tribe <tp:taxon-name><tp:taxon-name-part taxon-name-part-type="tribe">Phanerotomini</tp:taxon-name-part></tp:taxon-name> (<tp:taxon-name><tp:taxon-name-part taxon-name-part-type="order">Hymenoptera</tp:taxon-name-part></tp:taxon-name>, <tp:taxon-name><tp:taxon-name-part taxon-name-part-type="family">Braconidae</tp:taxon-name-part></tp:taxon-name>, <tp:taxon-name><tp:taxon-name-part taxon-name-part-type="subfamily">Cheloninae</tp:taxon-name-part></tp:taxon-name>) of the Arabian Peninsula, with special reference to the United Arab Emirates and Yemen</article-title><source>Zookeys</source><day>03</day><month>2</month><year>2021</year><volume>1014</volume><fpage>1</fpage><lpage>118</lpage><pub-id pub-id-type="doi">10.3897/zookeys.1014.60426</pub-id></mixed-citation></tp:treatment-meta><tp:nomenclature><tp:taxon-name><object-id xmlns:xlink="http://www.w3.org/1999/xlink" content-type="arpha" xlink:type="simple">DA5F415E-BEDF-54DE-BE82-8DBFB7D6E3FF</object-id>
              <tp:taxon-name-part taxon-name-part-type="genus" reg="Phanerotoma">Phanerotoma</tp:taxon-name-part>
              <tp:taxon-name-part taxon-name-part-type="species" reg="stenochora">stenochora</tp:taxon-name-part>
              <object-id xmlns:xlink="http://www.w3.org/1999/xlink" content-type="zoobank" xlink:type="simple">http://zoobank.org/678D315C-FBF2-4204-A4FE-9EE40E2AF8C6</object-id>
            </tp:taxon-name><tp:taxon-status xmlns:xlink="http://www.w3.org/1999/xlink" xlink:type="simple">sp. nov.</tp:taxon-status><xref ref-type="fig" rid="F54">Figs 359–362</xref><xref ref-type="fig" rid="F55">, 363–373</xref></tp:nomenclature><tp:treatment-sec sec-type="type material" id="SECID0EIGHK"><title>Type material.</title><p><bold><italic>Holotype</italic></bold>, ♀, “<bold>United Arab Emirates</bold>, Sharjah Desert Park (11718), light tr[ap], 30.iv.–21.v.2007, <named-content xmlns:xlink="http://www.w3.org/1999/xlink" content-type="dwc:verbatimCoordinates" xlink:type="simple"><named-content content-type="geo-json" specific-use="{&#34;type&#34;:&#34;Point&#34;,&#34;coordinates&#34;:[55.700000,25.283333]}" id="NCID0EYGHK" xlink:type="simple">25°17'N, 55°42'E</named-content></named-content>, A. v. Harten, <named-content xmlns:xlink="http://www.w3.org/1999/xlink" content-type="dwc:institutional_code" xlink:type="simple">RMNH</named-content>’10”. <bold><italic>Paratypes</italic></bold>: 1♀: Idem, 24.iii.–1.iv.2007; 1♀: Idem, 21.xii.2007–23.i.2008; 1♀: Idem, 29.iii.–6.iv.2005; 1♀: Idem, 6–13.iv.2005; 1♂: “United Arab Emirates, Sharjah (2279), light trap, 30.vi.–21.vii.2005, <named-content xmlns:xlink="http://www.w3.org/1999/xlink" content-type="dwc:verbatimCoordinates" xlink:type="simple"><named-content content-type="geo-json" specific-use="{&#34;type&#34;:&#34;Point&#34;,&#34;coordinates&#34;:[55.700000,25.283333]}" id="NCID0EIHHK" xlink:type="simple">25°17'N, 55°42'E</named-content></named-content>, A. v. Harten, <named-content xmlns:xlink="http://www.w3.org/1999/xlink" content-type="dwc:institutional_code" xlink:type="simple">RMNH</named-content>’06”; 1♀: “United Arab Emirates, al-Ajban (11858), light trap, 17.iv.–29.v.2006, <named-content xmlns:xlink="http://www.w3.org/1999/xlink" content-type="dwc:verbatimCoordinates" xlink:type="simple"><named-content content-type="geo-json" specific-use="{&#34;type&#34;:&#34;Point&#34;,&#34;coordinates&#34;:[55.016667,24.600000]}" id="NCID0EVHHK" xlink:type="simple">24°36'N, 55°01'E</named-content></named-content>, A. v. Harten, <named-content xmlns:xlink="http://www.w3.org/1999/xlink" content-type="dwc:institutional_code" xlink:type="simple">RMNH</named-content>’10”; 2♀: Idem, 17.x.–9.xi.2005; 1♀: Idem, 28.xii.2005–29.i.2006, Malaise &amp; light trap; 3♀: Idem, 7–28.xii.2006; 2♀: Idem, 25.v.–26.vi.2006, Malaise trap; 2♀: “United Arab Emirates, NARC near Sweihan (1473), light trap, 20–30.iv.2005, <named-content xmlns:xlink="http://www.w3.org/1999/xlink" content-type="dwc:verbatimCoordinates" xlink:type="simple"><named-content content-type="geo-json" specific-use="{&#34;type&#34;:&#34;Point&#34;,&#34;coordinates&#34;:[55.433333,24.400000]}" id="NCID0ECIHK" xlink:type="simple">24°24'N, 55°26'E</named-content></named-content>, A. v. Harten, <named-content xmlns:xlink="http://www.w3.org/1999/xlink" content-type="dwc:institutional_code" xlink:type="simple">RMNH</named-content>’05”; 1♀: Idem, 1.ii.–14.iii.2005; 1♀: “United Arab Emirates, Bithnah (3699), at light, 11.xii.2005–18.i.2006, <named-content xmlns:xlink="http://www.w3.org/1999/xlink" content-type="dwc:verbatimCoordinates" xlink:type="simple"><named-content content-type="geo-json" specific-use="{&#34;type&#34;:&#34;Point&#34;,&#34;coordinates&#34;:[55.700000,25.283333]}" id="NCID0EPIHK" xlink:type="simple">25°17'N, 55°42'E</named-content></named-content>, A. v. Harten, <named-content xmlns:xlink="http://www.w3.org/1999/xlink" content-type="dwc:institutional_code" xlink:type="simple">RMNH</named-content>’06”; 1♀, 1♂: “United Arab Emirates, SSW of ad-Dhaid (1462), at light &amp; light tr[ap], 23.iv.2005, <named-content xmlns:xlink="http://www.w3.org/1999/xlink" content-type="dwc:verbatimCoordinates" xlink:type="simple"><named-content content-type="geo-json" specific-use="{&#34;type&#34;:&#34;Point&#34;,&#34;coordinates&#34;:[55.800000,25.150000]}" id="NCID0E3IHK" xlink:type="simple">25°09'N, 55°48'E</named-content></named-content>, A. v. Harten &amp; K. Szpila, <named-content xmlns:xlink="http://www.w3.org/1999/xlink" content-type="dwc:institutional_code" xlink:type="simple">RMNH</named-content>’06”.</p><fig id="F54" position="float" orientation="portrait"><object-id xmlns:xlink="http://www.w3.org/1999/xlink" content-type="doi" xlink:type="simple">10.3897/zookeys..60426.figures359-362</object-id><object-id xmlns:xlink="http://www.w3.org/1999/xlink" content-type="arpha" xlink:type="simple">E0BDF92D-4699-5C88-AC68-5F313EB6D187</object-id><label>Figures 359–362.</label><caption><p><italic><tp:taxon-name><tp:taxon-name-part taxon-name-part-type="genus" reg="Phanerotoma">Phanerotoma</tp:taxon-name-part> <tp:taxon-name-part taxon-name-part-type="species" reg="stenochora">stenochora</tp:taxon-name-part></tp:taxon-name></italic> van Achterberg, sp. nov., ♀, holotype (but <bold>360–362</bold> of ♂, paratype) <bold>359</bold> habitus lateral <bold>360</bold> metasoma lateral <bold>361</bold> antenna lateral <bold>362</bold> hind femur and tibia lateral.</p></caption><graphic xmlns:xlink="http://www.w3.org/1999/xlink" xlink:href="zookeys-1014-001-g054.jpg" position="float" orientation="portrait" xlink:type="simple" id="oo_504677.jpg"><uri content-type="original_file" xlink:type="simple">https://binary.pensoft.net/fig/504677</uri></graphic></fig></tp:treatment-sec><tp:treatment-sec sec-type="diagnosis" id="SECID0EIKHK"><title>Diagnosis.</title><p>Differs from all other species by having the first discal cell of fore wing as high as first subdiscal cell (Fig. <xref ref-type="fig" rid="F55">363</xref>), vein 1-R1 of fore wing ca. ½ as long as distance between apex of vein 1-R1 and apex of wing (Fig. <xref ref-type="fig" rid="F54">359</xref>) and third metasomal tergite shiny, dark brown or brown (contrasting with ivory second tergite), 1.8–2.2 × longer than second tergite and laterally curved to nearly straight, mostly smooth and flat apically (Fig. <xref ref-type="fig" rid="F55">365</xref>); metasomal sutures very narrow (Fig. <xref ref-type="fig" rid="F55">366</xref>); malar space long in lateral view, 1.6 × as long as basal width of mandible (Fig. <xref ref-type="fig" rid="F55">371</xref>); mesoscutum and vertex coarsely rugose-reticulate; inner tooth of mandible 0.2 × as long as apical tooth (Fig. <xref ref-type="fig" rid="F55">373</xref>); ovipositor sheath needle-shaped and only apically with some setae (Fig. <xref ref-type="fig" rid="F55">366</xref>). Superficially similar to <italic><tp:taxon-name><tp:taxon-name-part taxon-name-part-type="genus" reg="Phanerotoma">P.</tp:taxon-name-part> <tp:taxon-name-part taxon-name-part-type="species" reg="intermedia">intermedia</tp:taxon-name-part></tp:taxon-name></italic> van Achterberg, 1990, from Turkey and Israel, but the eyes are much larger (small in <italic><tp:taxon-name><tp:taxon-name-part taxon-name-part-type="genus" reg="Phanerotoma">P.</tp:taxon-name-part> <tp:taxon-name-part taxon-name-part-type="species" reg="intermedia">intermedia</tp:taxon-name-part></tp:taxon-name></italic>), clypeus with three small ventral teeth (absent), medium-sized ocelli (small), first discal cell of fore wing as high as first subdiscal cell (higher) and third tergite mostly smooth (reticulate-rugose).</p><fig id="F55" position="float" orientation="portrait"><object-id xmlns:xlink="http://www.w3.org/1999/xlink" content-type="doi" xlink:type="simple">10.3897/zookeys..60426.figures363-373</object-id><object-id xmlns:xlink="http://www.w3.org/1999/xlink" content-type="arpha" xlink:type="simple">3D63C712-B55E-52CD-8F38-36E23E5D6CDC</object-id><label>Figures 363–373.</label><caption><p><italic><tp:taxon-name><tp:taxon-name-part taxon-name-part-type="genus" reg="Phanerotoma">Phanerotoma</tp:taxon-name-part> <tp:taxon-name-part taxon-name-part-type="species" reg="stenochora">stenochora</tp:taxon-name-part></tp:taxon-name></italic> van Achterberg, sp. nov., ♀, holotype <bold>363</bold> fore wing <bold>364</bold> mesosoma dorsal <bold>365</bold> first–third metasomal tergites dorsal <bold>366</bold> metasoma lateral <bold>367</bold> hind leg lateral <bold>368</bold> apical half of antenna lateral <bold>369</bold> head dorsal <bold>370</bold> head anterior <bold>371</bold> head lateral <bold>372</bold> antenna lateral <bold>373</bold> mandible ventral.</p></caption><graphic xmlns:xlink="http://www.w3.org/1999/xlink" xlink:href="zookeys-1014-001-g055.jpg" position="float" orientation="portrait" xlink:type="simple" id="oo_504678.jpg"><uri content-type="original_file" xlink:type="simple">https://binary.pensoft.net/fig/504678</uri></graphic></fig></tp:treatment-sec><tp:treatment-sec sec-type="description" id="SECID0EONHK"><title>Description.</title><p>Female, holotype, length of body (excluding ovipositor) 5.0 mm; antenna 3.3 mm; fore wing 3.5 mm; visible part of ovipositor sheath 0.5 mm (only apex setose).</p><p><bold><italic>Head</italic>.</bold> Width 1.4 × median length in anterior view and part of head above eye in lateral view 0.3 × height of eye (Fig. <xref ref-type="fig" rid="F55">371</xref>); antenna with 23 segments and slightly shorter than fore wing, near apical third segments slightly widened and approx. as long as wide, narrowed apically and apical segments non-moniliform and apical segment with short spine (Figs <xref ref-type="fig" rid="F54">359</xref>, <xref ref-type="fig" rid="F55">368</xref>, <xref ref-type="fig" rid="F55">372</xref>), third, fourth and penultimate segments 3.2, 3.0 and 1.5 × longer than wide in lateral view, respectively; area of stemmaticum rugose; <abbrev xmlns:xlink="http://www.w3.org/1999/xlink" xlink:title="diameter of posterior ocellus" id="ABBRID0EKOHK" xlink:type="simple">OOL</abbrev>: diameter of posterior ocellus: <abbrev xmlns:xlink="http://www.w3.org/1999/xlink" xlink:title="diameter of posterior ocellus" id="ABBRID0EOOHK" xlink:type="simple">POL</abbrev> = 9: 5: 4; length of eye 3.0 × temple in dorsal view (Fig. <xref ref-type="fig" rid="F55">369</xref>); frons coarsely rugose laterally, mostly smooth medially and without median carina; vertex coarsely transversely rugose and rather shiny; temple densely and finely rugose, rather shiny; face transversely rugose and with median ridge dorsally but no distinct median carina; clypeus mostly smooth and distinctly narrower than face, shiny and with three minute teeth medio-ventrally (Fig. <xref ref-type="fig" rid="F55">370</xref>); eye rather large, strongly convex and in lateral view 1.9 × (measured medially) temple (Fig. <xref ref-type="fig" rid="F55">371</xref>), in anterior view 0.8 × minimum width of face; upper condyle of mandible near lower level of eyes (Fig. <xref ref-type="fig" rid="F55">370</xref>); malar space rugose, shiny and 1.6 × as long as basal width of mandible; lower tooth of mandible 0.2 × as long as apical tooth (Fig. <xref ref-type="fig" rid="F55">373</xref>).</p><p><bold><italic>Mesosoma</italic></bold> (Figs <xref ref-type="fig" rid="F54">359</xref>, <xref ref-type="fig" rid="F55">364</xref>). Length 1.5 × its width in lateral view; side of pronotum coarsely reticulate-rugose; propleuron posteriorly with smooth tubercle; mesosternum mostly smooth and shiny; mesoscutum and scutellum coarsely reticulate-rugose and rather shiny, short setose; notauli not indicated; scutellar sulcus narrow and with eleven carinae (Fig. <xref ref-type="fig" rid="F55">364</xref>); metanotum with median carina anteriorly and no tooth posteriorly; propodeum coarsely vermiculate-rugose, without distinct median and transverse carinae, latero-posteriorly not tuberculate. <bold><italic>Wings</italic>.</bold> Fore wing 2.7 × longer than its maximum width; vein 1-R1 0.5 × as long as pterostigma and approx. half as long as distance between apex of vein 1-R1 and apex of wing (Fig. <xref ref-type="fig" rid="F54">359</xref>); r issued far beyond middle of pterostigma and 0.3 × 3-SR; 2-SR nearly straight and distally subparallel with posterior margin of pterostigma (Fig. <xref ref-type="fig" rid="F55">363</xref>); SR1 straight; 2-SR+M short, m-cu just postfurcal; parastigma large; first discal cell of fore wing as high as first subdiscal cell (Fig. <xref ref-type="fig" rid="F55">363</xref>); 1-CU1 0.2 × as long as vein 2-CU1; r:3-SR:SR1 = 6:7:29; 2-SR:3-SR:r-m = 20:7:10; r-m vertical; 2-M slightly curved; basal and subbasal cell rather sparsely setose. Hind wing: M+CU:1-M:1r-m = 27:25:10. <bold><italic>Legs</italic>.</bold> Hind femur shiny, 3.5 × as long as wide and widened submedially; hind tibia rather robust (Fig. <xref ref-type="fig" rid="F55">367</xref>); middle tibia with ivory blister; inner spur of middle tibia 0.4 × its basitarsus; hind coxa mostly smooth and shiny.</p><p><bold><italic>Metasoma</italic></bold> (Figs <xref ref-type="fig" rid="F55">365</xref>, <xref ref-type="fig" rid="F55">366</xref>). Elliptical in dorsal view, 1.7 × as long as wide and 1.4 × as long as mesosoma; first and second tergites superficially and very finely rugulose; third tergite 1.9 × longer than second tergite and laterally curved, in lateral view rather flat, mostly smooth and shiny and medio-basally superficially rugulose (Fig. <xref ref-type="fig" rid="F55">365</xref>), lateral lamella narrow, not protruding latero-apically and medio-apically truncate and medium-sized; ovipositor sheath narrow, needle-shaped, its visible part 0.15 × as long as fore wing and 0.24 × metasomal carapace and only its apex with small cluster of long setae; hypopygium apically with short and moderately wide bent up triangle (Fig. <xref ref-type="fig" rid="F55">366</xref>), without apical spine and with medium-sized setae.</p><p><bold><italic>Colour</italic>.</bold> Head and antenna (but apically darkened) yellowish brown; palpi, mandible (except dark brown teeth), tegulae and legs pale yellowish; mesosoma largely brown, but mesosternum and imaginary notaulic courses yellow; first and second tergites and ventral half of metasoma ventrally ivory; remainder of metasoma rather dark brown; pterostigma brownish but basally pale yellowish (Fig. <xref ref-type="fig" rid="F55">363</xref>); wing membrane basally and marginal cell hyaline, remainder of apical half of fore wing largely brownish; parastigma, veins 1-M, 2-CU1 (except basally) and m-cu of fore wing pale yellow and veins r, 1-CU1, cu-a, 2-SR, 3-SR and 2-M brown; ovipositor sheath evenly brown.</p></tp:treatment-sec><tp:treatment-sec sec-type="Male" id="SECID0ETRHK"><title>Male.</title><p>Similar to female but hind femur inflated (Fig. <xref ref-type="fig" rid="F54">362</xref>), antennal segments slender and elongate (Fig. <xref ref-type="fig" rid="F54">361</xref>), and veins r and 1-M of fore wing widened and latter curved; vein 3-SR 2.7 × as long as vein r; metasoma very shiny and mostly smooth (Fig. <xref ref-type="fig" rid="F54">360</xref>).</p></tp:treatment-sec><tp:treatment-sec sec-type="variation" id="SECID0EFSHK"><title>Variations.</title><p>Length of fore wing of ♀ 2.7–3.9 mm, of ♂ 2.7 mm; third metasomal tergite 1.8–2.2 × longer than second tergite, dark brown or brown, curved to nearly straight laterally; vein 3-SR 1.1–2.7 × as long as vein r; hind femur largely and apex of hind tibia sometimes dark brown.</p></tp:treatment-sec><tp:treatment-sec sec-type="biology" id="SECID0EKSHK"><title>Biology.</title><p>Unknown.</p></tp:treatment-sec><tp:treatment-sec sec-type="distribution" id="SECID0EPSHK"><title>Distribution.</title><p>United Arabian Emirates.</p></tp:treatment-sec><tp:treatment-sec sec-type="etymology" id="SECID0EUSHK"><title>Etymology.</title><p>Named after the narrow marginal cell of the fore wing (<italic>stenos</italic> is Greek for narrow and <italic>chora</italic> is Greek for room or space).</p></tp:treatment-sec></tp:taxon-treatment>
