# Supplementary material for: The tribe Phanerotomini (Hymenoptera, Braconidae, Cheloninae) of the Arabian Peninsula, with special reference to the United Arab Emirates and Yemen
Source: Zookeys. 2021 Feb 3;1014:1–118. doi: 10.3897/zookeys.1014.60426 (PMC7875960; doi:10.3897/zookeys.1014.60426)
Supplement: XML Treatment for Phanerotoma vanharteni [file zookeys.1014.60426-treatment29.xml]

<!DOCTYPE tp:taxon-treatment
  PUBLIC "-//TaxonX//DTD Taxonomic Treatment Publishing DTD v0 20100105//EN" "tax-treatment-NSO.dtd">
<tp:taxon-treatment xmlns:tp="http://www.plazi.org/taxpub"><tp:treatment-meta><kwd-group><label>Taxon classification</label><kwd><named-content xmlns:xlink="http://www.w3.org/1999/xlink" content-type="kingdom">Animalia</named-content></kwd><kwd><named-content xmlns:xlink="http://www.w3.org/1999/xlink" content-type="order">Hymenoptera</named-content></kwd><kwd><named-content xmlns:xlink="http://www.w3.org/1999/xlink" content-type="family">Braconidae</named-content></kwd></kwd-group><mixed-citation publication-type="journal"><person-group><name><surname>van Achterberg</surname><given-names>Cornelis</given-names></name></person-group><article-title>The tribe <tp:taxon-name><tp:taxon-name-part taxon-name-part-type="tribe">Phanerotomini</tp:taxon-name-part></tp:taxon-name> (<tp:taxon-name><tp:taxon-name-part taxon-name-part-type="order">Hymenoptera</tp:taxon-name-part></tp:taxon-name>, <tp:taxon-name><tp:taxon-name-part taxon-name-part-type="family">Braconidae</tp:taxon-name-part></tp:taxon-name>, <tp:taxon-name><tp:taxon-name-part taxon-name-part-type="subfamily">Cheloninae</tp:taxon-name-part></tp:taxon-name>) of the Arabian Peninsula, with special reference to the United Arab Emirates and Yemen</article-title><source>Zookeys</source><day>03</day><month>2</month><year>2021</year><volume>1014</volume><fpage>1</fpage><lpage>118</lpage><pub-id pub-id-type="doi">10.3897/zookeys.1014.60426</pub-id></mixed-citation></tp:treatment-meta><tp:nomenclature><tp:taxon-name><object-id xmlns:xlink="http://www.w3.org/1999/xlink" content-type="arpha" xlink:type="simple">150EC2F9-01B5-54BA-9D8C-7DC26D47A7FF</object-id>
              <tp:taxon-name-part taxon-name-part-type="genus" reg="Phanerotoma">Phanerotoma</tp:taxon-name-part>
              <tp:taxon-name-part taxon-name-part-type="species" reg="vanharteni">vanharteni</tp:taxon-name-part>
              <object-id xmlns:xlink="http://www.w3.org/1999/xlink" content-type="zoobank" xlink:type="simple">http://zoobank.org/6645EAB3-EBA2-4A80-BA28-22684537E726</object-id>
            </tp:taxon-name><tp:taxon-status xmlns:xlink="http://www.w3.org/1999/xlink" xlink:type="simple">sp. nov.</tp:taxon-status><xref ref-type="fig" rid="F56">Figs 374–376</xref><xref ref-type="fig" rid="F57">, 377–386</xref></tp:nomenclature><tp:treatment-sec sec-type="type material" id="SECID0EOUHK"><title>Type material.</title><p><bold><italic>Holotype</italic></bold>, ♀ (<named-content xmlns:xlink="http://www.w3.org/1999/xlink" content-type="dwc:institutional_code" xlink:type="simple">RMNH</named-content>), ♀, “<bold>Yemen</bold>: Al Kowd (8136), ix.2003, light trap, A. v. Harten &amp; S. Al Haruri, <named-content xmlns:xlink="http://www.w3.org/1999/xlink" content-type="dwc:institutional_code" xlink:type="simple">RMNH</named-content>’03”. <bold><italic>Paratypes</italic></bold>: 2♀: Idem, v.–vi.2000; 1♀: Idem, x.2000; 1♀: Idem, 27–31.vii.2001; 1 ♂: “Yemen (6628), Ta’izz, light trap, vi.2002, A. van Harten &amp; A.R. Al Yarimi, <named-content xmlns:xlink="http://www.w3.org/1999/xlink" content-type="dwc:institutional_code" xlink:type="simple">RMNH</named-content>”; 2♀: “<bold>United Arab Emirates</bold>, NARC near Sweihan (1473), light trap, 28.iii.–2.iv.2005, <named-content xmlns:xlink="http://www.w3.org/1999/xlink" content-type="dwc:verbatimCoordinates" xlink:type="simple"><named-content content-type="geo-json" specific-use="{&#34;type&#34;:&#34;Point&#34;,&#34;coordinates&#34;:[55.433333,24.400000]}" id="NCID0ESVHK" xlink:type="simple">24°24'N, 55°26'E</named-content></named-content>, A. v. Harten, <named-content xmlns:xlink="http://www.w3.org/1999/xlink" content-type="dwc:institutional_code" xlink:type="simple">RMNH</named-content>’05”.</p><fig id="F56" position="float" orientation="portrait"><object-id xmlns:xlink="http://www.w3.org/1999/xlink" content-type="doi" xlink:type="simple">10.3897/zookeys..60426.figures374-376</object-id><object-id xmlns:xlink="http://www.w3.org/1999/xlink" content-type="arpha" xlink:type="simple">C88758C3-561E-5E45-87A1-A94B535D835E</object-id><label>Figures 374–376.</label><caption><p><italic><tp:taxon-name><tp:taxon-name-part taxon-name-part-type="genus" reg="Phanerotoma">Phanerotoma</tp:taxon-name-part> <tp:taxon-name-part taxon-name-part-type="species" reg="vanharteni">vanharteni</tp:taxon-name-part></tp:taxon-name></italic> van Achterberg, sp. nov., ♀, holotype <bold>374</bold> habitus lateral <bold>375</bold> apical half of metasoma lateral <bold>376</bold> mandible ventral.</p></caption><graphic xmlns:xlink="http://www.w3.org/1999/xlink" xlink:href="zookeys-1014-001-g056.jpg" position="float" orientation="portrait" xlink:type="simple" id="oo_504679.jpg"><uri content-type="original_file" xlink:type="simple">https://binary.pensoft.net/fig/504679</uri></graphic></fig></tp:treatment-sec><tp:treatment-sec sec-type="diagnosis" id="SECID0E1WHK"><title>Diagnosis.</title><p>Apical antennal segments of ♀ short and distinctly moniliform (Figs <xref ref-type="fig" rid="F56">374</xref>, <xref ref-type="fig" rid="F57">382</xref>, <xref ref-type="fig" rid="F57">386</xref>), sixth segment from apex narrowed basally and subapically widened (Fig. <xref ref-type="fig" rid="F57">382</xref>); upper condyle of mandible near lower level of eyes (Fig. <xref ref-type="fig" rid="F57">383</xref>); temple narrow in lateral view (median width of temple 0.4–0.5 × width of eye; Fig. <xref ref-type="fig" rid="F57">385</xref>); width of clypeus 0.9 × minimum width of face (Fig. <xref ref-type="fig" rid="F57">383</xref>); height of eye in anterior view 1.3 × minimum width of face; face densely sculptured, rather matt and dorsally often with fine median carina (Fig. <xref ref-type="fig" rid="F57">383</xref>), but sometimes superficially sculptured, without median carina and shiny; hind tibia subbasally usually partly dark brown; inner tooth of mandible medium-sized (Fig. <xref ref-type="fig" rid="F56">376</xref>); vein r of fore wing 0.8–1.1 × vein 3-SR; hypopygium of ♀ straight apically in lateral view (Figs <xref ref-type="fig" rid="F56">375</xref>, <xref ref-type="fig" rid="F57">380</xref>), without up curved apical triangle or spine-like protuberance.</p><fig id="F57" position="float" orientation="portrait"><object-id xmlns:xlink="http://www.w3.org/1999/xlink" content-type="doi" xlink:type="simple">10.3897/zookeys..60426.figures377-386</object-id><object-id xmlns:xlink="http://www.w3.org/1999/xlink" content-type="arpha" xlink:type="simple">25201937-542F-5A6F-803B-80FB126FD5EC</object-id><label>Figures 377–386.</label><caption><p><italic><tp:taxon-name><tp:taxon-name-part taxon-name-part-type="genus" reg="Phanerotoma">Phanerotoma</tp:taxon-name-part> <tp:taxon-name-part taxon-name-part-type="species" reg="vanharteni">vanharteni</tp:taxon-name-part></tp:taxon-name></italic> van Achterberg, sp. nov., ♀, holotype <bold>377</bold> fore wing <bold>378</bold> mesosoma dorsal <bold>379</bold> first–third metasomal tergites dorsal <bold>380</bold> metasoma lateral <bold>381</bold> hind leg lateral <bold>382</bold> apical third of antenna lateral <bold>383</bold> head anterior <bold>384</bold> head dorsal <bold>385</bold> head lateral <bold>386</bold> antenna lateral.</p></caption><graphic xmlns:xlink="http://www.w3.org/1999/xlink" xlink:href="zookeys-1014-001-g057.jpg" position="float" orientation="portrait" xlink:type="simple" id="oo_504680.jpg"><uri content-type="original_file" xlink:type="simple">https://binary.pensoft.net/fig/504680</uri></graphic></fig></tp:treatment-sec><tp:treatment-sec sec-type="description" id="SECID0EYZHK"><title>Description.</title><p>Female, holotype, length of body (excluding ovipositor) 3.5 mm; antenna 2.5 mm; fore wing 2.5 mm; visible part of ovipositor sheath 0.5 mm, only apically with erect setae.</p><p><bold><italic>Head</italic>.</bold> Width 1.6 × median length in anterior view and part of head above eye in lateral view 0.25 × height of eye (Fig. <xref ref-type="fig" rid="F57">385</xref>); antenna with 23 segments and as long as fore wing, segments near apical quarter of antenna longer than wide, somewhat serrate and widened subapically because of small round protuberances and nine apical segments moniliform (Figs <xref ref-type="fig" rid="F57">382</xref>, <xref ref-type="fig" rid="F57">386</xref>) and apical segment with spine, third, fourth and penultimate segments 3.4, 2.8 and 1.1 × longer than wide in lateral view, respectively; area of stemmaticum coriaceous; <abbrev xmlns:xlink="http://www.w3.org/1999/xlink" xlink:title="diameter of posterior ocellus" id="ABBRID0EQ1HK" xlink:type="simple">OOL</abbrev>: diameter of posterior ocellus: <abbrev xmlns:xlink="http://www.w3.org/1999/xlink" xlink:title="diameter of posterior ocellus" id="ABBRID0EU1HK" xlink:type="simple">POL</abbrev> = 7: 3: 5; length of eye 5.4 × temple in dorsal view (Fig. <xref ref-type="fig" rid="F57">384</xref>); frons rugose laterally, rugulose medially and with satin sheen, without median carina posteriorly; vertex rugose but posteriorly striate and with satin sheen; temple densely striate and rather matt, its median width 0.4 × width of eye in lateral view; face densely sculptured, rather matt and dorsally with fine median carina; clypeus largely very finely coriaceous, with satin sheen and its width 0.9 × minimum width of face, intertentorial distance 3.0 × minimum distance between clypeus and eye and medio-ventrally with three minute lobes (Fig. <xref ref-type="fig" rid="F57">383</xref>); eye large, strongly convex, in anterior view its height 1.3 × minimum width of face; upper condyle of mandible near lower level of eyes (Fig. <xref ref-type="fig" rid="F57">383</xref>); malar space rugose, with satin sheen and its length 0.5 × basal width of mandible; lower tooth of mandible 0.5 × as long as apical tooth (Fig. <xref ref-type="fig" rid="F56">376</xref>).</p><p><bold><italic>Mesosoma</italic></bold> (Figs <xref ref-type="fig" rid="F56">374</xref>, <xref ref-type="fig" rid="F57">378</xref>). Length 1.5 × its width in lateral view; side of pronotum granulate dorsally, rugose medially and remainder mostly smooth; propleuron posteriorly evenly convex and protruding towards medial sulcus; mesosternum densely granulate and matt; mesoscutum densely rugulose; scutellum flat, densely granulate but smooth posteriorly and with satin sheen; notauli not indicated; scutellar sulcus wide and with six carinae (Fig. <xref ref-type="fig" rid="F57">378</xref>); metanotum with median carina anteriorly, flat posteriorly and narrowly serrate posteriorly; propodeum granulate-rugulose anteriorly and remainder coarsely rugose-reticulate, transverse carina distinct, without median carina, antero-dorsal face long and latero-posteriorly slightly tuberculate. <bold><italic>Wings</italic>.</bold> Fore wing 2.6 × longer than its maximum width; length of 1-R1 1.4 × as long as pterostigma; distance between wing apex and vein 1-R1 0.2 × length of vein 1-R1; r issued distinctly beyond middle of pterostigma, nearly linearly connected to 3-SR and 0.9 × 3-SR; 2-SR straight and distally slightly converging to posterior margin of pterostigma (Fig. <xref ref-type="fig" rid="F57">377</xref>); SR1 straight; 2-SR+M present, m-cu antefurcal; parastigma large; 1-CU1 0.5 × as long as vein 2-CU1, cu-a slightly inclivous and 0.8 × 1-CU1; r:3-SR:SR1 = 10:11:47; 2-SR:3-SR:r-m = 20:11:7; r-m reclivous; 2-M slightly curved (Fig. <xref ref-type="fig" rid="F57">377</xref>). Hind wing: M+CU:1-M:1r-m = 23:19:10. <bold><italic>Legs</italic>.</bold> Hind femur rather dull, 3.5 × as long as wide and widened submedially; hind tibia wide medially (Fig. <xref ref-type="fig" rid="F57">381</xref>); middle tibia with small ivory blister; inner spur of middle tibia 0.55 × its basitarsus; hind coxa largely superficially granulated and rather shiny.</p><p><bold><italic>Metasoma</italic></bold> (Figs <xref ref-type="fig" rid="F57">379</xref>, <xref ref-type="fig" rid="F57">380</xref>). Elliptical in dorsal view, 1.9 × as long as wide and 1.3 × as long as mesosoma; first and second tergites coarsely longitudinally rugose; metasomal sutures medium-sized and deep; third tergite distinctly convex medially, 1.7 × longer than second tergite and laterally curved, in lateral view rather convex (Fig. <xref ref-type="fig" rid="F57">380</xref>), largely densely reticulate-rugulose and with satin sheen, lateral lamella narrow laterally and posteriorly, not protruding latero-apically and medio-apically truncate; ovipositor sheath parallel-sided and rather narrow apically, its visible part 0.15 × as long as fore wing and 0.3 × metasomal carapace and only apically with medium-sized setae; hypopygium setose and acute apically, without up curved triangle or spine apically (Fig. <xref ref-type="fig" rid="F57">380</xref>).</p><p><bold><italic>Colour</italic>.</bold> Yellowish brown; apical antennal segments apically and apex of ovipositor sheath brown; stemmaticum dark brown; parastigma largely, veins 1-CU1, base of 2-CU1, cu-a, r, 2-SR, 3-SR, SR1 and 2-M of fore wing dark brown, other veins (including vein 1-M), and pterostigma basally and apically, pale yellowish; apical half of pterostigma partly dark brown; clypeus, mandible (except dark brown teeth), palpi, pronotal side, tegulum, mesoscutum medio-posteriorly, legs (but hind femur rather brownish except basally and hind tibia subbasally and apically dark brown), first and second tergites and metasoma baso-ventrally pale yellowish; humeral plate brownish; wing membrane below veins 1-&amp;2-CU1 and below pterostigma brownish and remainder largely subhyaline.</p></tp:treatment-sec><tp:treatment-sec sec-type="Male" id="SECID0EN4HK"><title>Male.</title><p>Similar to female (including shape of hind femur and tibia); antennal segments slenderer and weakly serrate and with minor subapical protuberances; median width of temple 0.55 × width of eye in lateral view.</p></tp:treatment-sec><tp:treatment-sec sec-type="variation" id="SECID0ES4HK"><title>Variations.</title><p>Length of fore wing of ♀ 3.0–3.8 mm, of ♂ 2.8 mm; median width of temple 0.4–0.5 × width of eye in lateral view; dark part of hind tibia dark brown or brown; vein r of fore wing linear with vein 3-SR or rather angled, 0.8–1.1 × vein 3-SR; face often densely sculptured, rather matt or with satin sheen and dorsally often with fine median carina (Fig. <xref ref-type="fig" rid="F57">383</xref>), but female from <abbrev xmlns:xlink="http://www.w3.org/1999/xlink" content-type="institution" xlink:title="United Arab Emirates" id="ABBRID0E34HK" xlink:type="simple">UAE</abbrev> has face superficially sculptured, without median carina and shiny.</p></tp:treatment-sec><tp:treatment-sec sec-type="biology" id="SECID0EB5HK"><title>Biology.</title><p>Unknown.</p></tp:treatment-sec><tp:treatment-sec sec-type="distribution" id="SECID0EG5HK"><title>Distribution.</title><p>United Arab Emirates, Yemen.</p></tp:treatment-sec><tp:treatment-sec sec-type="etymology" id="SECID0EL5HK"><title>Etymology.</title><p>Named in honour of Tony van Harten (editor of the series ‘Arthropod Fauna of the <abbrev xmlns:xlink="http://www.w3.org/1999/xlink" content-type="institution" xlink:title="United Arab Emirates" id="ABBRID0ER5HK" xlink:type="simple">UAE</abbrev>’) for his extraordinary efforts to make extensive collections of insects and species in hardly investigated habitats.</p></tp:treatment-sec></tp:taxon-treatment>
