# Supplementary material for: The tribe Phanerotomini (Hymenoptera, Braconidae, Cheloninae) of the Arabian Peninsula, with special reference to the United Arab Emirates and Yemen
Source: Zookeys. 2021 Feb 3;1014:1–118. doi: 10.3897/zookeys.1014.60426 (PMC7875960; doi:10.3897/zookeys.1014.60426)
Supplement: XML Treatment for Phanerotomella [file zookeys.1014.60426-treatment30.xml]

<!DOCTYPE tp:taxon-treatment
  PUBLIC "-//TaxonX//DTD Taxonomic Treatment Publishing DTD v0 20100105//EN" "tax-treatment-NSO.dtd">
<tp:taxon-treatment xmlns:tp="http://www.plazi.org/taxpub"><tp:treatment-meta><kwd-group><label>Taxon classification</label><kwd><named-content xmlns:xlink="http://www.w3.org/1999/xlink" content-type="kingdom">Animalia</named-content></kwd><kwd><named-content xmlns:xlink="http://www.w3.org/1999/xlink" content-type="order">Hymenoptera</named-content></kwd><kwd><named-content xmlns:xlink="http://www.w3.org/1999/xlink" content-type="family">Braconidae</named-content></kwd></kwd-group><mixed-citation publication-type="journal"><person-group><name><surname>van Achterberg</surname><given-names>Cornelis</given-names></name></person-group><article-title>The tribe <tp:taxon-name><tp:taxon-name-part taxon-name-part-type="tribe">Phanerotomini</tp:taxon-name-part></tp:taxon-name> (<tp:taxon-name><tp:taxon-name-part taxon-name-part-type="order">Hymenoptera</tp:taxon-name-part></tp:taxon-name>, <tp:taxon-name><tp:taxon-name-part taxon-name-part-type="family">Braconidae</tp:taxon-name-part></tp:taxon-name>, <tp:taxon-name><tp:taxon-name-part taxon-name-part-type="subfamily">Cheloninae</tp:taxon-name-part></tp:taxon-name>) of the Arabian Peninsula, with special reference to the United Arab Emirates and Yemen</article-title><source>Zookeys</source><day>03</day><month>2</month><year>2021</year><volume>1014</volume><fpage>1</fpage><lpage>118</lpage><pub-id pub-id-type="doi">10.3897/zookeys.1014.60426</pub-id></mixed-citation></tp:treatment-meta><tp:nomenclature><tp:taxon-name><object-id xmlns:xlink="http://www.w3.org/1999/xlink" content-type="arpha" xlink:type="simple">83B3421F-6F2E-54D0-9B95-85C0BE9CE8D1</object-id>
              <tp:taxon-name-part taxon-name-part-type="genus" reg="Phanerotomella">Phanerotomella</tp:taxon-name-part>
            </tp:taxon-name><tp:taxon-authority>Szépligeti, 1900</tp:taxon-authority><xref ref-type="fig" rid="F58">Figs 387–390</xref><xref ref-type="fig" rid="F59">, 391–401</xref><tp:nomenclature-citation-list><tp:nomenclature-citation><tp:taxon-name>
                  <tp:taxon-name-part taxon-name-part-type="genus" reg="Phanerotomella">Phanerotomella</tp:taxon-name-part>
                </tp:taxon-name><comment>Szépligeti, 1900: 59; <xref ref-type="bibr" rid="B21">Shenefelt 1973</xref>: 929; <xref ref-type="bibr" rid="B32">van Achterberg 1990</xref>: 7; <xref ref-type="bibr" rid="B40">Zettel 1989</xref>: 18, 22–26, 58–59, 68–70; <xref ref-type="bibr" rid="B29">Tobias 2000</xref>: 439–440; <xref ref-type="bibr" rid="B4">Chen and Ji 2003</xref>: 229–231; Ahmad and Shujauddin 2003: 353; <xref ref-type="bibr" rid="B2">Braet et al. 2012</xref>: 24–25. Type-species: <tp:taxon-name><tp:taxon-name-part taxon-name-part-type="genus" reg="Phanerotomella">Phanerotomella</tp:taxon-name-part> <tp:taxon-name-part taxon-name-part-type="species" reg="longipes">longipes</tp:taxon-name-part></tp:taxon-name> Szépligeti, 1900 (examined). Designated by <xref ref-type="bibr" rid="B36">Viereck 1914</xref>: 115.</comment></tp:nomenclature-citation><tp:nomenclature-citation><tp:taxon-name>
                  <tp:taxon-name-part taxon-name-part-type="genus" reg="Plesiosphaeropyx">Plesiosphaeropyx</tp:taxon-name-part>
                </tp:taxon-name><comment>Cameron, 1912: 82, 84. Type-species: <tp:taxon-name><tp:taxon-name-part taxon-name-part-type="genus" reg="Plesiosphaeropyx">Plesiosphaeropyx</tp:taxon-name-part> <tp:taxon-name-part taxon-name-part-type="species" reg="albipalpis">albipalpis</tp:taxon-name-part></tp:taxon-name> Cameron, 1912. Monotypic. Synonymised by <xref ref-type="bibr" rid="B6">De Saeger (1948)</xref>.</comment></tp:nomenclature-citation></tp:nomenclature-citation-list></tp:nomenclature><tp:treatment-sec sec-type="diagnosis" id="SECID0EICAM"><title>Diagnosis.</title><p>Antennal segments (24–)30–60; eyes glabrous; vein 2-R1 of fore wing present (Fig. <xref ref-type="fig" rid="F59">391</xref>); second submarginal cell more or less triangular and often petiolate (Fig. <xref ref-type="fig" rid="F59">391</xref>); vein CU1b of fore wing absent, resulting in an open first subdiscal cell (Fig. <xref ref-type="fig" rid="F58">387</xref>); pterostigma usually comparatively slender; vein r of hind wing absent; vein 1-SR+M of fore wing present; carapace with distinct transverse sutures (Fig. <xref ref-type="fig" rid="F59">393</xref>); third metasomal tergite without slender lateral teeth, at most corners triangularly protruding latero-posteriorly (Fig. <xref ref-type="fig" rid="F59">393</xref>).</p><fig id="F58" position="float" orientation="portrait"><object-id xmlns:xlink="http://www.w3.org/1999/xlink" content-type="doi" xlink:type="simple">10.3897/zookeys..60426.figures387-390</object-id><object-id xmlns:xlink="http://www.w3.org/1999/xlink" content-type="arpha" xlink:type="simple">3978C5B7-F097-5AB3-B409-10EDBE0151EA</object-id><label>Figures 387–390.</label><caption><p><italic><tp:taxon-name><tp:taxon-name-part taxon-name-part-type="genus" reg="Phanerotomella">Phanerotomella</tp:taxon-name-part> <tp:taxon-name-part taxon-name-part-type="species" reg="yemenitica">yemenitica</tp:taxon-name-part></tp:taxon-name></italic> van Achterberg, sp. nov., ♀, holotype (but <bold>388–390</bold> of ♂, paratype) <bold>387</bold> habitus lateral <bold>388</bold> metasoma lateral <bold>389</bold> metasoma dorsal <bold>390</bold> hind femur and tibia lateral.</p></caption><graphic xmlns:xlink="http://www.w3.org/1999/xlink" xlink:href="zookeys-1014-001-g058.jpg" position="float" orientation="portrait" xlink:type="simple" id="oo_504681.jpg"><uri content-type="original_file" xlink:type="simple">https://binary.pensoft.net/fig/504681</uri></graphic></fig></tp:treatment-sec><tp:treatment-sec sec-type="distribution" id="SECID0EEEAM"><title>Distribution.</title><p>C &amp; SE Europe, East Palaearctic, Afrotropical (including Malagasy) and Indo-Australian regions.</p></tp:treatment-sec><tp:treatment-sec><!--Section generated to contain objects referenced in tp:taxon-treatment.--><fig id="F59" position="float" orientation="portrait"><object-id xmlns:xlink="http://www.w3.org/1999/xlink" content-type="doi" xlink:type="simple">10.3897/zookeys..60426.figures391-401</object-id><object-id xmlns:xlink="http://www.w3.org/1999/xlink" content-type="arpha" xlink:type="simple">0C41D818-F6EA-584D-8BA8-6462ADFCAC9A</object-id><label>Figures 391–401.</label><caption><p><italic><tp:taxon-name><tp:taxon-name-part taxon-name-part-type="genus" reg="Phanerotomella">Phanerotomella</tp:taxon-name-part> <tp:taxon-name-part taxon-name-part-type="species" reg="yemenitica">yemenitica</tp:taxon-name-part></tp:taxon-name></italic> van Achterberg, sp. nov., ♀, holotype <bold>391</bold> wings <bold>392</bold> mesosoma dorsal <bold>393</bold> first–third metasomal tergites dorsal <bold>394</bold> metasoma lateral <bold>395</bold> hind leg lateral <bold>396</bold> mandible ventral <bold>397</bold> head dorsal <bold>398</bold> head anterior <bold>399</bold> head lateral <bold>400</bold> antenna lateral <bold>401</bold> apical half of antenna lateral.</p></caption><graphic xmlns:xlink="http://www.w3.org/1999/xlink" xlink:href="zookeys-1014-001-g059.jpg" position="float" orientation="portrait" xlink:type="simple" id="oo_504682.jpg"><uri content-type="original_file" xlink:type="simple">https://binary.pensoft.net/fig/504682</uri></graphic></fig></tp:treatment-sec><ref-list><ref id="B21"><mixed-citation xmlns:xlink="http://www.w3.org/1999/xlink" xlink:type="simple"><person-group><name name-style="western"><surname>Shenefelt</surname><given-names>RD</given-names></name></person-group> (<year>1973</year>) <article-title><tp:taxon-name><tp:taxon-name-part taxon-name-part-type="family">Braconidae</tp:taxon-name-part></tp:taxon-name> 6.</article-title><source>Hymenopterorum Catalogus (nova editio)</source><volume>10</volume>: <fpage>813</fpage>–<lpage>936</lpage>. [‘s Gravenhage]</mixed-citation></ref><ref id="B32"><mixed-citation xmlns:xlink="http://www.w3.org/1999/xlink" xlink:type="simple"><person-group><name name-style="western"><surname>van Achterberg</surname><given-names>C</given-names></name></person-group> (<year>1990</year>) <article-title>Revision of the western Palaearctic <tp:taxon-name><tp:taxon-name-part taxon-name-part-type="tribe">Phanerotomini</tp:taxon-name-part></tp:taxon-name> (<tp:taxon-name><tp:taxon-name-part taxon-name-part-type="order">Hymenoptera</tp:taxon-name-part></tp:taxon-name>: <tp:taxon-name><tp:taxon-name-part taxon-name-part-type="family">Braconidae</tp:taxon-name-part></tp:taxon-name>).</article-title><source>Zoologische Verhandelingen Leiden</source><volume>255</volume>: <fpage>1</fpage>–<lpage>106</lpage>.</mixed-citation></ref><ref id="B40"><mixed-citation xmlns:xlink="http://www.w3.org/1999/xlink" xlink:type="simple"><person-group><name name-style="western"><surname>Zettel</surname><given-names>H</given-names></name></person-group> (<year>1989</year>) <article-title>Die Gattung <italic><tp:taxon-name><tp:taxon-name-part taxon-name-part-type="genus">Phanerotomella</tp:taxon-name-part></tp:taxon-name></italic> Szépligeti (<tp:taxon-name><tp:taxon-name-part taxon-name-part-type="order">Hymenoptera</tp:taxon-name-part></tp:taxon-name>: <tp:taxon-name><tp:taxon-name-part taxon-name-part-type="family">Braconidae</tp:taxon-name-part></tp:taxon-name>, <tp:taxon-name><tp:taxon-name-part taxon-name-part-type="subfamily">Cheloninae</tp:taxon-name-part></tp:taxon-name>).</article-title><source>Linzer biologische Beiträge</source><volume>21</volume>: <fpage>15</fpage>–<lpage>142</lpage>.</mixed-citation></ref><ref id="B29"><mixed-citation xmlns:xlink="http://www.w3.org/1999/xlink" xlink:type="simple"><person-group><name name-style="western"><surname>Tobias</surname><given-names>VI</given-names></name></person-group> (<year>2000</year>) <source><tp:taxon-name><tp:taxon-name-part taxon-name-part-type="subfamily">Cheloninae</tp:taxon-name-part></tp:taxon-name>. In: Ler PA (Ed.) Opredelitel nasekomykh Dalnego Vostoka Rossii, T. IV. Setchatokryloobraznye, skorpionnitsy, pereponchatokrylye. Ch. 4.</source><publisher-name>Dalnauka</publisher-name>, <publisher-loc>Vladivostok</publisher-loc>, <size units="page">651 pp</size>.</mixed-citation></ref><ref id="B4"><mixed-citation xmlns:xlink="http://www.w3.org/1999/xlink" xlink:type="simple"><person-group><name name-style="western"><surname>Chen</surname><given-names>J-H</given-names></name><name name-style="western"><surname>Ji</surname><given-names>Q</given-names></name></person-group> (<year>2003</year>) [Systematic studies on <tp:taxon-name><tp:taxon-name-part taxon-name-part-type="subfamily">Cheloninae</tp:taxon-name-part></tp:taxon-name> of China (<tp:taxon-name><tp:taxon-name-part taxon-name-part-type="order">Hymenoptera</tp:taxon-name-part></tp:taxon-name>: <tp:taxon-name><tp:taxon-name-part taxon-name-part-type="family">Braconidae</tp:taxon-name-part></tp:taxon-name>).] [in Chinese with English summary] Fuzhou, 328 pp.</mixed-citation></ref><ref id="B2"><mixed-citation xmlns:xlink="http://www.w3.org/1999/xlink" xlink:type="simple"><person-group><name name-style="western"><surname>Braet</surname><given-names>Y</given-names></name><name name-style="western"><surname>Rousse</surname><given-names>P</given-names></name><name name-style="western"><surname>Sharkey</surname><given-names>M</given-names></name></person-group> (<year>2012</year>) <article-title>New data on African <tp:taxon-name><tp:taxon-name-part taxon-name-part-type="subfamily">Cheloninae</tp:taxon-name-part></tp:taxon-name> (<tp:taxon-name><tp:taxon-name-part taxon-name-part-type="order">Hymenoptera</tp:taxon-name-part></tp:taxon-name>, <tp:taxon-name><tp:taxon-name-part taxon-name-part-type="family">Braconidae</tp:taxon-name-part></tp:taxon-name>) show a strong biogeographic signal for taxa with spined propodea.</article-title><source>Zootaxa</source><volume>3385</volume>: <fpage>1</fpage>–<lpage>32</lpage>. <ext-link xlink:type="simple" ext-link-type="doi" xlink:href="10.11646/zootaxa.3385.1.1">https://doi.org/10.11646/zootaxa.3385.1.1</ext-link></mixed-citation></ref><ref id="B36"><mixed-citation xmlns:xlink="http://www.w3.org/1999/xlink" xlink:type="simple"><person-group><name name-style="western"><surname>Viereck</surname><given-names>HL</given-names></name></person-group> (<year>1914</year>) <article-title>Type species of the genera of Ichneumon flies.</article-title><source>United States National Museum Bulletin</source><volume>83</volume>: <fpage>11</fpage>–<lpage>86</lpage>. <ext-link xlink:type="simple" ext-link-type="doi" xlink:href="10.5479/si.03629236.83.1">https://doi.org/10.5479/si.03629236.83.1</ext-link></mixed-citation></ref><ref id="B6"><mixed-citation xmlns:xlink="http://www.w3.org/1999/xlink" xlink:type="simple"><person-group><name name-style="western"><surname>De Saeger</surname><given-names>H</given-names></name></person-group> (<year>1948</year>) <article-title><tp:taxon-name><tp:taxon-name-part taxon-name-part-type="subfamily">Cardiochilinae</tp:taxon-name-part></tp:taxon-name> et <tp:taxon-name><tp:taxon-name-part taxon-name-part-type="subfamily">Sigalphinae</tp:taxon-name-part></tp:taxon-name> (Hymenoptea: <tp:taxon-name><tp:taxon-name-part taxon-name-part-type="suborder">Apocrita</tp:taxon-name-part></tp:taxon-name>) Fam. <tp:taxon-name><tp:taxon-name-part taxon-name-part-type="family">Braconidae</tp:taxon-name-part></tp:taxon-name>. Exploration du Parc National Albert. Mission G.F.</article-title><source>de Witte</source><volume>53</volume>: <fpage>1</fpage>–<lpage>272</lpage>.</mixed-citation></ref></ref-list></tp:taxon-treatment>
