# Supplementary material for: The tribe Phanerotomini (Hymenoptera, Braconidae, Cheloninae) of the Arabian Peninsula, with special reference to the United Arab Emirates and Yemen
Source: Zookeys. 2021 Feb 3;1014:1–118. doi: 10.3897/zookeys.1014.60426 (PMC7875960; doi:10.3897/zookeys.1014.60426)
Supplement: XML Treatment for Phanerotomella yemenitica [file zookeys.1014.60426-treatment31.xml]

<!DOCTYPE tp:taxon-treatment
  PUBLIC "-//TaxonX//DTD Taxonomic Treatment Publishing DTD v0 20100105//EN" "tax-treatment-NSO.dtd">
<tp:taxon-treatment xmlns:tp="http://www.plazi.org/taxpub"><tp:treatment-meta><kwd-group><label>Taxon classification</label><kwd><named-content xmlns:xlink="http://www.w3.org/1999/xlink" content-type="kingdom">Animalia</named-content></kwd><kwd><named-content xmlns:xlink="http://www.w3.org/1999/xlink" content-type="order">Hymenoptera</named-content></kwd><kwd><named-content xmlns:xlink="http://www.w3.org/1999/xlink" content-type="family">Braconidae</named-content></kwd></kwd-group><mixed-citation publication-type="journal"><person-group><name><surname>van Achterberg</surname><given-names>Cornelis</given-names></name></person-group><article-title>The tribe <tp:taxon-name><tp:taxon-name-part taxon-name-part-type="tribe">Phanerotomini</tp:taxon-name-part></tp:taxon-name> (<tp:taxon-name><tp:taxon-name-part taxon-name-part-type="order">Hymenoptera</tp:taxon-name-part></tp:taxon-name>, <tp:taxon-name><tp:taxon-name-part taxon-name-part-type="family">Braconidae</tp:taxon-name-part></tp:taxon-name>, <tp:taxon-name><tp:taxon-name-part taxon-name-part-type="subfamily">Cheloninae</tp:taxon-name-part></tp:taxon-name>) of the Arabian Peninsula, with special reference to the United Arab Emirates and Yemen</article-title><source>Zookeys</source><day>03</day><month>2</month><year>2021</year><volume>1014</volume><fpage>1</fpage><lpage>118</lpage><pub-id pub-id-type="doi">10.3897/zookeys.1014.60426</pub-id></mixed-citation></tp:treatment-meta><tp:nomenclature><tp:taxon-name><object-id xmlns:xlink="http://www.w3.org/1999/xlink" content-type="arpha" xlink:type="simple">B1C04B33-6CF6-56C9-8661-726AA5C26FB4</object-id>
              <tp:taxon-name-part taxon-name-part-type="genus" reg="Phanerotomella">Phanerotomella</tp:taxon-name-part>
              <tp:taxon-name-part taxon-name-part-type="species" reg="yemenitica">yemenitica</tp:taxon-name-part>
              <object-id xmlns:xlink="http://www.w3.org/1999/xlink" content-type="zoobank" xlink:type="simple">http://zoobank.org/F90C28B1-1CB9-4926-B15B-CF19AA4C6FCF</object-id>
            </tp:taxon-name><tp:taxon-status xmlns:xlink="http://www.w3.org/1999/xlink" xlink:type="simple">sp. nov.</tp:taxon-status><xref ref-type="fig" rid="F58">Figs 387–390</xref><xref ref-type="fig" rid="F59">, 391–401</xref></tp:nomenclature><tp:treatment-sec sec-type="type material" id="SECID0EZFAM"><title>Type material.</title><p><bold><italic>Holotype</italic></bold>, ♀ (<named-content xmlns:xlink="http://www.w3.org/1999/xlink" content-type="dwc:institutional_code" xlink:type="simple">RMNH</named-content>), “<bold>Yemen</bold> (no. 2910), Ta’izz, light trap, 5.i.–2.ii.1998, A. van Harten, <named-content xmlns:xlink="http://www.w3.org/1999/xlink" content-type="dwc:institutional_code" xlink:type="simple">RMNH</named-content>’98”. <bold><italic>Paratypes</italic></bold>: 2♀: with same data as holotype; 1♀: Idem, 26–28.v.1998; 1♀: Idem, i.2000; 2♀: Idem, v.2000; 1♀: Idem, viii.2000; 2♀: Idem, x.2001; 1♀: Idem, vi.2002; 2♂: “Yemen (6394), Al Lahima, 14.xi.2001–6.iii.2002, Mal. trap, A. v. Harten, <named-content xmlns:xlink="http://www.w3.org/1999/xlink" content-type="dwc:institutional_code" xlink:type="simple">RMNH</named-content>’02”; 1♂: Idem, 1.i.–9.iv.2001; 1♂: Idem, 9.iv.–5.vi.2001; 1♀: Idem, 5.vi.–24.vii.2001; 1♀: Idem, 17.ix.–14.xi.2001; 4♀: “Yemen (6090), Al Kadan, x.2001, light trap, A. v. Harten &amp; T. Abdul-Haq, <named-content xmlns:xlink="http://www.w3.org/1999/xlink" content-type="dwc:institutional_code" xlink:type="simple">RMNH</named-content>’03”; 1♀: Idem, v.2002.</p></tp:treatment-sec><tp:treatment-sec sec-type="Comparative diagnosis" id="SECID0E4GAM"><title>Comparative diagnosis.</title><p>The new species runs in the key by <xref ref-type="bibr" rid="B2">Braet et al. (2012)</xref> to <italic><tp:taxon-name><tp:taxon-name-part taxon-name-part-type="genus" reg="Phanerotomella">P.</tp:taxon-name-part> <tp:taxon-name-part taxon-name-part-type="species" reg="capensis">capensis</tp:taxon-name-part></tp:taxon-name></italic> Zettel, 1989 and <italic><tp:taxon-name><tp:taxon-name-part taxon-name-part-type="genus" reg="Phanerotomella">P.</tp:taxon-name-part> <tp:taxon-name-part taxon-name-part-type="species" reg="aurea">aurea</tp:taxon-name-part></tp:taxon-name></italic> Zettel, 1989, but the new species differs from both species by having the third metasomal tergite dark brown (brownish yellow in both species), inner spur of middle tibia 0.4 × as long as middle basitarsus (0.5–0.6 ×) and subapical antennal segments of ♀ stout (slenderer). It shares with <italic><tp:taxon-name><tp:taxon-name-part taxon-name-part-type="genus" reg="Phanerotomella">P.</tp:taxon-name-part> <tp:taxon-name-part taxon-name-part-type="species" reg="aurea">aurea</tp:taxon-name-part></tp:taxon-name></italic> Zettel the distinctly developed pair of apical teeth of the third tergite, but the face and clypeus are matt (distinctly shiny in <italic><tp:taxon-name><tp:taxon-name-part taxon-name-part-type="genus" reg="Phanerotomella">P.</tp:taxon-name-part> <tp:taxon-name-part taxon-name-part-type="species" reg="aurea">aurea</tp:taxon-name-part></tp:taxon-name></italic>).</p></tp:treatment-sec><tp:treatment-sec sec-type="description" id="SECID0ETIAM"><title>Description.</title><p>Female, holotype, length of body (excluding ovipositor) 3.1 mm; of antenna 3.7 mm; of fore wing 2.7 mm; visible part of ovipositor sheath 0.3 mm (setose part 0.1 mm).</p><p><bold><italic>Head</italic>.</bold> Width 1.3 × median length in anterior view and part of head above eye in lateral view 0.3 × height of eye (Fig. <xref ref-type="fig" rid="F59">399</xref>); antenna with 34 segments and 1.4 × longer than fore wing, twelfth–24<sup>th</sup> segments widened and shortened, gradually narrowed apically, apical segments non-moniliform and slightly longer than wide (Fig. <xref ref-type="fig" rid="F59">401</xref>), third, fourth and penultimate segments 3.4, 3.2 and 1.3 × longer than wide in lateral view, respectively; area of stemmaticum transversely striate; <abbrev xmlns:xlink="http://www.w3.org/1999/xlink" xlink:title="diameter of posterior ocellus" id="ABBRID0EJJAM" xlink:type="simple">OOL</abbrev>: diameter of posterior ocellus: <abbrev xmlns:xlink="http://www.w3.org/1999/xlink" xlink:title="diameter of posterior ocellus" id="ABBRID0ENJAM" xlink:type="simple">POL</abbrev> = 26: 7: 10; length of eye 1.3 × temple in dorsal view (Fig. <xref ref-type="fig" rid="F59">397</xref>); frons aciculate but dorso-laterally rugose and with median carina; vertex reticulate-rugose with fine coriaceous background sculpture, short setose; temple densely rugose and with satin sheen; face rugose and with distinct median ridge, dorsally connect to median carina; clypeus punctate and with shiny interspaces, truncate medio-ventrally (Fig. <xref ref-type="fig" rid="F59">398</xref>); eye medium-sized in lateral view (Fig. <xref ref-type="fig" rid="F59">399</xref>), in anterior view 0.8 × minimum width of face (Fig. <xref ref-type="fig" rid="F59">398</xref>); upper condyle of mandible far below lower level of eyes (Fig. <xref ref-type="fig" rid="F59">398</xref>); malar space rugose and 1.5 × as basal width of mandible; lower tooth of mandible 0.3 × as long as apical tooth (Fig. <xref ref-type="fig" rid="F59">396</xref>).</p><fig id="F59" position="float" orientation="portrait"><object-id xmlns:xlink="http://www.w3.org/1999/xlink" content-type="doi" xlink:type="simple">10.3897/zookeys..60426.figures391-401</object-id><object-id xmlns:xlink="http://www.w3.org/1999/xlink" content-type="arpha" xlink:type="simple">0C41D818-F6EA-584D-8BA8-6462ADFCAC9A</object-id><label>Figures 391–401.</label><caption><p><italic><tp:taxon-name><tp:taxon-name-part taxon-name-part-type="genus" reg="Phanerotomella">Phanerotomella</tp:taxon-name-part> <tp:taxon-name-part taxon-name-part-type="species" reg="yemenitica">yemenitica</tp:taxon-name-part></tp:taxon-name></italic> van Achterberg, sp. nov., ♀, holotype <bold>391</bold> wings <bold>392</bold> mesosoma dorsal <bold>393</bold> first–third metasomal tergites dorsal <bold>394</bold> metasoma lateral <bold>395</bold> hind leg lateral <bold>396</bold> mandible ventral <bold>397</bold> head dorsal <bold>398</bold> head anterior <bold>399</bold> head lateral <bold>400</bold> antenna lateral <bold>401</bold> apical half of antenna lateral.</p></caption><graphic xmlns:xlink="http://www.w3.org/1999/xlink" xlink:href="zookeys-1014-001-g059.jpg" position="float" orientation="portrait" xlink:type="simple" id="oo_504682.jpg"><uri content-type="original_file" xlink:type="simple">https://binary.pensoft.net/fig/504682</uri></graphic></fig><p><bold><italic>Mesosoma</italic></bold> (Figs <xref ref-type="fig" rid="F58">387</xref>, <xref ref-type="fig" rid="F59">392</xref>). Length 1.5 × its width in lateral view; side of pronotum reticulate-rugose; mesoscutum reticulate-rugulose with granulate background, densely setose; notauli slightly indicated but not well differentiated; scutellar sulcus medium-sized and with four short crenulae (Fig. <xref ref-type="fig" rid="F59">392</xref>; scutellum triangular, reticulate-punctate; metanotum with short median carina anteriorly and small tooth posteriorly; propodeum coarsely reticulate, without median carina, with irregular transverse carina connected to tuberculate corners (Fig. <xref ref-type="fig" rid="F59">392</xref>). <bold><italic>Wings</italic>.</bold> Fore wing 2.9 × longer than its maximum width; length of 1-R1 1.1 × pterostigma; r issued far beyond middle of pterostigma and 3 × petiole of second submarginal cell; 2-SR only basally weakly bent and nearly parallel with posterior margin of pterostigma (Fig. <xref ref-type="fig" rid="F59">391</xref>); SR1 straight; 2-SR+M nearly absent because of slightly postfurcal m-cu; parastigma small and brown; 1-CU1 0.4 × as long as vein 2-CU1; r:2-SR:SR1 = 10:25:47; r-m vertical; 2-M weakly curved (Fig. <xref ref-type="fig" rid="F59">391</xref>). Hind wing: M+CU:1-M:1r-m = 20:23:12. <bold><italic>Legs</italic>.</bold> Hind femur 4.8 × as long as wide; middle tibia without ivory blister; inner spur of middle tibia 0.4 × its basitarsus; hind coxa smooth and shiny dorsally, laterally superficially punctate and with satin sheen; hind tibia slender (Fig. <xref ref-type="fig" rid="F59">395</xref>).</p><p><bold><italic>Metasoma</italic></bold> (Figs <xref ref-type="fig" rid="F59">393</xref>, <xref ref-type="fig" rid="F59">394</xref>). Elliptical in dorsal view, 1.8 × as long as wide and 1.1 × as long as mesosoma; first–third tergites densely reticulate-rugose; third tergite 1.1 × longer than second tergite, mainly densely and finely reticulate-rugulose and truncate medio-posteriorly (Fig. <xref ref-type="fig" rid="F59">394</xref>), lateral lamella tooth-shaped protruding latero-apically and medium-sized, weakly sinuate medio-apically (Fig. <xref ref-type="fig" rid="F59">394</xref>); setose part of ovipositor sheath 0.04 × as long as fore wing and visible part of ovipositor sheath 0.11 × as long as fore wing and 0.14 × metasomal carapace; hypopygium with apically acute triangular lobe and with long setae (Fig. <xref ref-type="fig" rid="F59">394</xref>).</p><p><bold><italic>Colour</italic>.</bold> Yellowish brown; palpi, mandible (except dark brown teeth), tegulae, legs (but hind tibia slightly darkened apically) and metasoma ventrally pale yellow or ivory; flagellum brown; stemmaticum and third tergite dark brown; pterostigma rather dark brown with vague subhyaline basal spot (Fig. <xref ref-type="fig" rid="F59">391</xref>); wing membrane evenly slightly infuscate; parastigma and vein 1-M (as other veins) pale brown.</p></tp:treatment-sec><tp:treatment-sec sec-type="Male" id="SECID0EIOAM"><title>Male.</title><p>Very similar to female, but antenna slender medially (Figs <xref ref-type="fig" rid="F58">388–390</xref>).</p></tp:treatment-sec><tp:treatment-sec sec-type="variation" id="SECID0ESOAM"><title>Variations.</title><p>Length of fore wing of ♀ 2.3–2.7 (of ♂ 2.1–2.2) mm; antenna of ♀ with 33 (1), 34 (5) or 35 (2) segments, of ♂ with 33(1) or 34 (2) segments; sometimes mesoscutum (except medio-posteriorly), scutellum (except disc), metanotum and second tergite medio-posteriorly more or less dark brown.</p></tp:treatment-sec><tp:treatment-sec sec-type="biology" id="SECID0EXOAM"><title>Biology.</title><p>Unknown.</p></tp:treatment-sec><tp:treatment-sec sec-type="distribution" id="SECID0E3OAM"><title>Distribution.</title><p>Yemen.</p></tp:treatment-sec><tp:treatment-sec sec-type="etymology" id="SECID0EBPAM"><title>Etymology.</title><p>Named after the country of origin of the type series, Yemen.</p></tp:treatment-sec><tp:treatment-sec><!--Section generated to contain objects referenced in tp:taxon-treatment.--><fig id="F58" position="float" orientation="portrait"><object-id xmlns:xlink="http://www.w3.org/1999/xlink" content-type="doi" xlink:type="simple">10.3897/zookeys..60426.figures387-390</object-id><object-id xmlns:xlink="http://www.w3.org/1999/xlink" content-type="arpha" xlink:type="simple">3978C5B7-F097-5AB3-B409-10EDBE0151EA</object-id><label>Figures 387–390.</label><caption><p><italic><tp:taxon-name><tp:taxon-name-part taxon-name-part-type="genus" reg="Phanerotomella">Phanerotomella</tp:taxon-name-part> <tp:taxon-name-part taxon-name-part-type="species" reg="yemenitica">yemenitica</tp:taxon-name-part></tp:taxon-name></italic> van Achterberg, sp. nov., ♀, holotype (but <bold>388–390</bold> of ♂, paratype) <bold>387</bold> habitus lateral <bold>388</bold> metasoma lateral <bold>389</bold> metasoma dorsal <bold>390</bold> hind femur and tibia lateral.</p></caption><graphic xmlns:xlink="http://www.w3.org/1999/xlink" xlink:href="zookeys-1014-001-g058.jpg" position="float" orientation="portrait" xlink:type="simple" id="oo_504681.jpg"><uri content-type="original_file" xlink:type="simple">https://binary.pensoft.net/fig/504681</uri></graphic></fig></tp:treatment-sec><ref-list><ref id="B2"><mixed-citation xmlns:xlink="http://www.w3.org/1999/xlink" xlink:type="simple"><person-group><name name-style="western"><surname>Braet</surname><given-names>Y</given-names></name><name name-style="western"><surname>Rousse</surname><given-names>P</given-names></name><name name-style="western"><surname>Sharkey</surname><given-names>M</given-names></name></person-group> (<year>2012</year>) <article-title>New data on African <tp:taxon-name><tp:taxon-name-part taxon-name-part-type="subfamily">Cheloninae</tp:taxon-name-part></tp:taxon-name> (<tp:taxon-name><tp:taxon-name-part taxon-name-part-type="order">Hymenoptera</tp:taxon-name-part></tp:taxon-name>, <tp:taxon-name><tp:taxon-name-part taxon-name-part-type="family">Braconidae</tp:taxon-name-part></tp:taxon-name>) show a strong biogeographic signal for taxa with spined propodea.</article-title><source>Zootaxa</source><volume>3385</volume>: <fpage>1</fpage>–<lpage>32</lpage>. <ext-link xlink:type="simple" ext-link-type="doi" xlink:href="10.11646/zootaxa.3385.1.1">https://doi.org/10.11646/zootaxa.3385.1.1</ext-link></mixed-citation></ref></ref-list></tp:taxon-treatment>
